# Supplementary material for: Highly ordered macroporous hydrogen-bonded organic frameworks based on small biocompatible molecules
Source: Nat Commun. 2025 Dec 8;17:2968. doi: 10.1038/s41467-025-67123-7 (PMC13035950; doi:10.1038/s41467-025-67123-7)
Supplement: Supplementary file 4 — Source Data [file 41467_2025_67123_MOESM4_ESM.xlsx]

## Sheet: Figure 2d
			Intrusion for OM-PFC21		Extrusion
		Pressure (psia)	Cumulative Intrusion (mL×g-1)	Pressure (psia)	Cumulative Intrusion (mL×g-1)			Pore size (nm)	dV/dD
	2d	0.4892	9.40538e-39	59960.5	2.25422		insert	369714	0.00428
		0.48928	0.000875743	46093.9	2.24904			369652	0.00428
		1.97444	0.22887	35506.8	2.2461			91602.5	0.00125
		2.97283	0.32403	27319.4	2.24458			60838.9	0.00372
		3.97008	0.39088	21017.9	2.2441			45556.7	0.00538
		5.46794	0.48064	16018.9	2.24334			33077.1	0.00825
		5.96952	0.50254	12420.5	2.24234			30297.8	0.00929
		7.46431	0.57259	9621.75	2.24202			24230.4	0.0118
		8.46399	0.60485	7317.19	2.24202			21368.6	0.01348
		10.4581	0.67272	5717.4	2.24202			17294.1	0.01718
		12.9837	0.7349	4302.28	2.24202			13930	0.02021
		15.969	0.79474	3301.65	2.24169			11325.9	0.02521
		19.9586	0.86086	2601.82	2.24107			9061.94	0.03291
		24.9507	0.9315	2001.93	2.23957			7248.84	0.04879
		29.9603	1.00565	1501.37	2.23572			6036.76	0.04865
		38.3728	1.05688	1202.17	2.22998			4713.33	0.06139
		48.3499	1.1477	901.95	2.21667			3740.73	0.10652
		58.2111	1.22576	701.613	2.19541			3107.03	0.15164
		73.7067	1.3578	501.94	2.1536			2453.83	0.23799
		88.2768	1.46843	401.551	2.11539			2048.82	0.27753
		113.219	1.59902	301.495	2.06689			1597.47	0.27607
		138.346	1.67803	240.795	2.02808			1307.33	0.2714
		173.097	1.75286	192.026	1.98487			1044.87	0.28307
		218.452	1.81562	145.882	1.93184			827.932	0.28746
		268.225	1.86149	111.69	1.8694			674.297	0.30314
		328.319	1.90117	87.078	1.80014			550.878	0.33001
		418.254	1.94322	67.3291	1.71358			432.425	0.36438
		517.906	1.97563	52.332	1.61217			349.221	0.41055
		638.111	2.00538	32.0904	1.37084			283.436	0.47597
		797.482	2.03515	16.739	1.0912			226.793	0.56119
		987.601	2.06246					183.134	0.67025
		1197.47	2.08626					151.038	0.77363
		1495.84	2.11184					120.911	0.90133
		1895.84	2.13773					95.4	1.11083
		2344.31	2.16041					77.1502	1.28048
		2893.6	2.18064					62.5047	1.49034
		3592.79	2.20121					50.3406	1.76114
		4489.67	2.21979					40.2844	1.65249
		5583.37	2.23091					32.3932	1.13488
		6877.65	2.23656					26.2973	0.69871
		8573.84	2.23923					21.0948	0.46013
		10576.6	2.24102					17.1004	0.49999
		13176	2.24299					13.7267	0.48575
		16369.4	2.24406					11.0489	0.60834
		19963.7	2.24585					9.0596	0.95177
		24991.8	2.24777					7.23692	1.0383
		29994.5	2.24899					6.02989	0.7828
		34995.4	2.24944					5.16821	0.88857
		39996.6	2.2504					4.52197	0.91289
		44994.3	2.25056					4.0197	1.03408
		49981.2	2.25102					3.61863	2.55363
		54965.2	2.252					3.29051	5.02452
		59960.5	2.25422					3.01638	6.34209

## Sheet: Figure 2e
		Intrusion for OM-PFC22		Extrusion
2e	Pressure (psia)	Cumulative Intrusion (mL×g-1)	Pressure (psia)	Cumulative Intrusion (mL×g-1)			Pore size (nm)	dV/dD
	0.49157	1.13469e-38	59969.6	1.35563		insert	367932	0.000468663
	0.49149	1.13469e-38	46091.4	1.35168			367992	0.000468663
	1.97339	0.2454	35502.8	1.35168			91651	0.00182
	2.97644	0.30855	27312.1	1.3509			60765.1	0.00232
	3.97398	0.35006	21020.8	1.35048			45512	0.00307
	5.47029	0.39544	16020.6	1.34922			33062.9	0.00403
	5.97108	0.40688	12421.6	1.34836			30289.9	0.00433
	7.46399	0.43678	9633.7	1.34817			24231.5	0.00536
	8.46566	0.45332	7320.85	1.34803			21364.4	0.00609
	10.4623	0.48181	5715.54	1.34771			17287.2	0.00735
	12.9831	0.50855	4304.09	1.34737			13930.7	0.00839
	15.9688	0.53265	3303.17	1.34673			11326	0.00984
	19.9625	0.55763	2601.76	1.3467			9060.19	0.01191
	24.9552	0.58208	2002.73	1.34606			7247.51	0.01481
	29.9621	0.60231	1499.85	1.34495			6036.42	0.01468
	39.3111	0.62077	1201.55	1.3436			4600.83	0.01749
	48.5765	0.64267	901.927	1.34067			3723.27	0.02997
	58.3357	0.66558	701.922	1.33537			3100.39	0.05162
	73.4571	0.71402	502.041	1.32278			2462.17	0.09386
	88.3218	0.7619	401.101	1.31043			2047.78	0.17104
	113.488	0.87663	301.119	1.28766			1593.68	0.27109
	138.472	0.95656	241.767	1.26324			1306.14	0.26014
	173.525	1.02122	192.901	1.23355			1042.29	0.23721
	218.537	1.07399	145.178	1.19816			827.61	0.24361
	268.437	1.11198	106.384	1.16098			673.765	0.23423
	328.65	1.14021	85.5846	1.12391			550.322	0.22246
	417.945	1.16695	68.9086	1.07485			432.745	0.22686
	518.555	1.18686	52.6133	1.02223			348.783	0.24814
	638.065	1.20432	31.912	0.89535			283.456	0.26645
	798.273	1.22037	17.0239	0.77062			226.569	0.30581
	988.013	1.23543					183.058	0.37745
	1198.31	1.24914					150.932	0.47071
	1496.28	1.2657					120.875	0.59984
	1896.73	1.28316					95.3556	0.79921
	2345.21	1.30072					77.1204	1.02256
	2894.49	1.31691					62.4855	1.11301
	3592.59	1.33081					50.3435	1.09802
	4490.88	1.34104					40.2735	0.73294
	5582.14	1.34489					32.4004	0.41885
	6877.54	1.34726					26.2977	0.34423
	8569.33	1.34879					21.1059	0.24476
	10577.9	1.34967					17.0983	0.24076
	13174.2	1.35061					13.7286	0.30249
	16366.5	1.35153					11.0509	0.62871
	19969.6	1.3536					9.05696	1.18407
	24992.1	1.35563					7.23682	0.52736
	29995.5	1.35563					6.02969	0.00328
	34995.3	1.35563					5.16822	0
	39996	1.35563					4.52204	0
	44994.1	1.35563					4.01972	0
	49990.9	1.35563					3.61793	0
	54968.4	1.35563					3.29032	0
	59969.6	1.35563					3.01592	0

## Sheet: Figure 2f
		Intrusion for OM-PFC23		Extrusion
	Pressure (psia)	Cumulative Intrusion (mL×g-1)	Pressure (psia)	Cumulative Intrusion (mL×g-1)			Pore size (nm)	dV/dD
2f	0.50125	2.78629e-30	32992.8	1.24857		insert	360826	0.000271447
	0.6218	0.00216	27297.1	1.25006			290871	0.000266388
	0.71571	0.00291	21018.9	1.25006			252704	0.000391967
	0.81187	0.00443	16023.7	1.25006			222775	0.00137
	0.9145	0.00982	12430	1.25006			197773	0.00326
	1.0113	0.01867	9628.8	1.25006			178843	0.00505
	1.26064	0.04274	7316.74	1.25006			143469	0.01032
	1.51462	0.08095	5715.65	1.25006			119412	0.0282
	1.80692	0.16319	3305.33	1.25006			100095	0.03645
	2.01995	0.19741	2008.05	1.25006			89538.6	0.02589
	2.50336	0.22536	1200.08	1.25006			72248.3	0.01651
	2.99805	0.24662	750.93	1.25006			60327	0.02157
	3.5053	0.26983	500.124	1.24802			51597.2	0.0246
	4.00102	0.28472	300.475	1.23326			45204.3	0.02461
	4.99408	0.30955	201.782	1.21388			36215.6	0.03017
	5.9961	0.32995	122.414	1.18126			30163.5	0.03622
	6.4915	0.33901	86.5144	1.15101			27861.6	0.03935
	6.99507	0.34711	52.4606	1.08923			25855.8	0.04354
	7.49368	0.35488	17.016	0.86688			24135.5	0.04775
	8.49418	0.37075					21292.7	0.05714
	9.49251	0.3837					19053.3	0.0675
	10.4814	0.39838					17255.7	0.07711
	11.7276	0.41338					15422.1	0.08623
	12.9736	0.42687					13940.8	0.09573
	14.4704	0.44198					12498.8	0.11109
	15.9657	0.45612					11328.3	0.13227
	17.9508	0.47479					10075.5	0.16859
	20.0025	0.49519					9042.06	0.21137
	22.488	0.51872					8042.67	0.28347
	24.9919	0.54549					7236.88	0.38495
	27.4833	0.57549					6580.86	0.4976
	29.9761	0.60658					6033.59	0.61331
	32.4751	0.63777					5569.3	0.7512
	34.9682	0.67026					5172.22	0.84733
	37.466	0.7049					4827.4	0.83052
	39.9528	0.74171					4526.93	0.75204
	42.5038	0.75004					4255.24	0.65722
	47.4078	0.77159					3815.06	0.6038
	52.4271	0.79826					3449.81	0.85551
	62.4621	0.86164					2895.57	1.35007
	72.4819	0.92615					2495.29	1.5449
	87.276	0.99066					2072.32	1.43881
	112.634	1.0555					1605.77	1.30395
	136.898	1.09173					1321.16	1.20875
	172.193	1.1239					1050.35	1.1411
	217.044	1.14849					833.303	1.09423
	266.996	1.16548					677.402	1.04515
	327.591	1.1785					552.102	1.01895
	415.308	1.19076					435.493	1.06754
	516.865	1.20015					349.924	1.04242
	637.361	1.20707					283.769	1.10658
	795.672	1.21403					227.309	1.29727
	986.272	1.22023					183.381	1.48614
	1197.9	1.22549					150.984	1.71843
	1494.82	1.23105					120.994	1.80588
	1794.67	1.23478					100.778	2.00052
	2068.81	1.23766					87.4241	2.70352
	2343.69	1.24144					77.1703	3.05435
	2618.94	1.24326					69.0598	2.92042
	2892.26	1.24593					62.5335	2.52801
	3241.98	1.24691					55.7879	1.70756
	3591.63	1.24788					50.3569	0.98713
	4491.48	1.24811					40.2681	0.24627
	5581.2	1.24832					32.4059	0.12526
	6878.23	1.24832					26.2951	0.00295
	7723.75	1.24832					23.4165	0.05987
	8574.18	1.24833					21.094	0.10326
	9066.83	1.24838					19.9478	0.10479
	9564.31	1.24838					18.9103	0.08883
	10565	1.24838					17.1191	0.01577
	13162.5	1.24838					13.7408	0
	16367.4	1.24838					11.0502	0
	19965.3	1.24838					9.0589	0
	24988.8	1.24838					7.23779	0.03626
	29992	1.24839					6.03039	1.69942
	32992.8	1.24857					5.48192	2.43855

## Sheet: Supplementary Fig. 2
		Simulated		MA-TMA				Simulated		THB-TMA
2a	2θ (degree)	Intensity (arb. units)	2θ (degree)	Intensity (arb. units)		2b	2θ (degree)	Intensity (arb. units)	2θ (degree)	Intensity (arb. units)
	5	0	5	27			5	0	5	20
	5.02	0	5.02	40			5.02	0	5.02	13
	5.04	0	5.04	33			5.04	0	5.04	15
	5.06	0	5.06	33			5.06	0	5.06	26
	5.08	0	5.08	33			5.08	0	5.08	22
	5.1	0	5.1	30			5.1	0	5.1	14
	5.12	0	5.12	37			5.12	0	5.12	15
	5.14	0	5.14	29			5.14	0	5.14	19
	5.16	0	5.16	40			5.16	0	5.16	21
	5.18	0	5.18	36			5.18	0	5.18	12
	5.2	0	5.2	27			5.2	0	5.2	23
	5.22	0	5.22	45			5.22	0	5.22	18
	5.24	0	5.24	37			5.24	0	5.24	16
	5.26	0	5.26	23			5.26	0	5.26	17
	5.28	0	5.28	22			5.28	0	5.28	18
	5.3	0	5.3	37			5.3	0	5.3	21
	5.32	0	5.32	40			5.32	0	5.32	8
	5.34	0	5.34	31			5.34	0	5.34	12
	5.36	0	5.36	24			5.36	0	5.36	17
	5.38	0	5.38	32			5.38	0	5.38	18
	5.4	0	5.4	27			5.4	0	5.4	20
	5.42	0	5.42	38			5.42	0	5.42	14
	5.44	0	5.44	33			5.44	0	5.44	15
	5.46	0	5.46	28			5.46	0	5.46	15
	5.48	0	5.48	36			5.48	0	5.48	17
	5.5	0	5.5	23			5.5	0	5.5	14
	5.52	0	5.52	32			5.52	0	5.52	13
	5.54	0	5.54	27			5.54	0	5.54	19
	5.56	0	5.56	32			5.56	0	5.56	19
	5.58	0	5.58	33			5.58	0	5.58	17
	5.6	0	5.6	29			5.6	0	5.6	17
	5.62	0	5.62	25			5.62	0	5.62	16
	5.64	0	5.64	26			5.64	0	5.64	17
	5.66	0	5.66	34			5.66	0	5.66	14
	5.68	0	5.68	32			5.68	0	5.68	14
	5.7	0	5.7	32			5.7	0	5.7	13
	5.72	0	5.72	34			5.72	0	5.72	17
	5.74	0	5.74	31			5.74	0	5.74	15
	5.76	0	5.76	33			5.76	0	5.76	16
	5.78	0	5.78	23			5.78	0	5.78	21
	5.8	0	5.8	29			5.8	0	5.8	24
	5.82	0	5.82	32			5.82	0	5.82	16
	5.84	0	5.84	32			5.84	0.00403	5.84	14
	5.86	0	5.86	26			5.86	0.02516	5.86	13
	5.88	0	5.88	22			5.88	0.02587	5.88	17
	5.9	0	5.9	24			5.9	0.02661	5.9	14
	5.92	0	5.92	31			5.92	0.02739	5.92	14
	5.94	0	5.94	26			5.94	0.0282	5.94	15
	5.96	0	5.96	26			5.96	0.02904	5.96	13
	5.98	0	5.98	32			5.98	0.02993	5.98	14
	6	0	6	30			6	0.03085	6	18
	6.02	0	6.02	17			6.02	0.03182	6.02	20
	6.04	0	6.04	29			6.04	0.03283	6.04	16
	6.06	0	6.06	27			6.06	0.03389	6.06	17
	6.08	0	6.08	25			6.08	0.03501	6.08	15
	6.1	0	6.1	28			6.1	0.03618	6.1	16
	6.12	0	6.12	25			6.12	0.03741	6.12	11
	6.14	0	6.14	39			6.14	0.03871	6.14	16
	6.16	0	6.16	31			6.16	0.04007	6.16	13
	6.18	0	6.18	26			6.18	0.04151	6.18	16
	6.2	0	6.2	40			6.2	0.04302	6.2	17
	6.22	0	6.22	28			6.22	0.04462	6.22	11
	6.24	0	6.24	30			6.24	0.04631	6.24	13
	6.26	0	6.26	17			6.26	0.0481	6.26	10
	6.28	0	6.28	28			6.28	0.04999	6.28	9
	6.3	0	6.3	30			6.3	0.052	6.3	11
	6.32	0	6.32	30			6.32	0.05413	6.32	12
	6.34	0	6.34	30			6.34	0.0564	6.34	17
	6.36	0	6.36	30			6.36	0.07598	6.36	10
	6.38	0	6.38	29			6.38	0.07903	6.38	13
	6.4	0	6.4	23			6.4	0.08227	6.4	12
	6.42	0	6.42	27			6.42	0.08572	6.42	13
	6.44	0	6.44	25			6.44	0.0894	6.44	9
	6.46	0	6.46	21			6.46	0.09333	6.46	7
	6.48	0	6.48	25			6.48	0.09753	6.48	13
	6.5	0	6.5	24			6.5	0.10203	6.5	11
	6.52	0	6.52	21			6.52	0.10685	6.52	13
	6.54	0	6.54	34			6.54	0.11204	6.54	15
	6.56	0	6.56	28			6.56	0.11763	6.56	9
	6.58	0	6.58	20			6.58	0.12366	6.58	12
	6.6	0	6.6	22			6.6	0.13018	6.6	17
	6.62	0	6.62	20			6.62	0.13724	6.62	9
	6.64	0	6.64	20			6.64	0.14492	6.64	13
	6.66	0	6.66	36			6.66	0.15328	6.66	8
	6.68	0	6.68	39			6.68	0.16242	6.68	15
	6.7	0	6.7	25			6.7	0.17242	6.7	14
	6.72	0	6.72	32			6.72	0.18341	6.72	16
	6.74	0	6.74	19			6.74	0.19553	6.74	17
	6.76	0	6.76	27			6.76	0.20893	6.76	9
	6.78	0	6.78	24			6.78	0.22381	6.78	11
	6.8	0	6.8	16			6.8	0.2404	6.8	14
	6.82	0	6.82	27			6.82	0.25897	6.82	11
	6.84	0	6.84	23			6.84	0.27987	6.84	7
	6.86	0	6.86	29			6.86	0.3035	6.86	9
	6.88	0	6.88	30			6.88	0.33037	6.88	11
	6.9	0.09377	6.9	20			6.9	0.36111	6.9	18
	6.92	0.09638	6.92	36			6.92	0.39652	6.92	18
	6.94	0.09909	6.94	24			6.94	0.4376	6.94	12
	6.96	0.10192	6.96	30			6.96	0.48566	6.96	14
	6.98	0.10488	6.98	16			6.98	0.54237	6.98	20
	7	0.10796	7	20			7	0.60998	7	14
	7.02	0.17763	7.02	25			7.02	0.69149	7.02	13
	7.04	0.18288	7.04	22			7.04	0.79099	7.04	16
	7.06	0.18836	7.06	30			7.06	0.91421	7.06	15
	7.08	0.19409	7.08	17			7.08	1.06933	7.08	14
	7.1	0.20008	7.1	22			7.1	1.26829	7.1	9
	7.12	0.20636	7.12	21			7.12	1.52931	7.12	9
	7.14	0.21294	7.14	15			7.14	1.88187	7.14	8
	7.16	0.21984	7.16	27			7.16	2.37855	7.16	13
	7.18	0.22709	7.18	23			7.18	3.12201	7.18	12
	7.2	0.23469	7.2	25			7.2	4.31488	7.2	11
	7.22	0.24269	7.22	30			7.22	6.31665	7.22	13
	7.24	0.2511	7.24	26			7.24	9.6406	7.24	8
	7.26	0.25995	7.26	29			7.26	14.7417	7.26	11
	7.28	0.26929	7.28	25			7.28	21.1245	7.28	13
	7.3	0.27913	7.3	28			7.3	25.3203	7.3	6
	7.32	0.28953	7.32	24			7.32	23.0779	7.32	11
	7.34	0.30052	7.34	22			7.34	16.8982	7.34	10
	7.36	0.31214	7.36	29			7.36	11.2348	7.36	13
	7.38	0.32446	7.38	26			7.38	7.36335	7.38	15
	7.4	0.33752	7.4	34			7.4	4.9978	7.4	17
	7.42	0.35138	7.42	27			7.42	3.605	7.42	15
	7.44	0.36612	7.44	32			7.44	2.76769	7.44	16
	7.46	0.38181	7.46	22			7.46	2.23605	7.46	20
	7.48	0.39853	7.48	19			7.48	1.88095	7.48	14
	7.5	0.41637	7.5	25			7.5	1.63813	7.5	9
	7.52	0.43544	7.52	29			7.52	1.47386	7.52	10
	7.54	0.45586	7.54	32			7.54	1.36929	7.54	10
	7.56	0.47775	7.56	36			7.56	1.31406	7.56	12
	7.58	0.50125	7.58	23			7.58	1.30363	7.58	5
	7.6	0.52653	7.6	15			7.6	1.33839	7.6	13
	7.62	0.55379	7.62	21			7.62	1.42395	7.62	12
	7.64	0.58321	7.64	34			7.64	1.57289	7.64	15
	7.66	0.61505	7.66	17			7.66	1.8097	7.66	14
	7.68	0.64958	7.68	25			7.68	2.18309	7.68	13
	7.7	0.68711	7.7	31			7.7	2.79251	7.7	13
	7.72	0.72799	7.72	21			7.72	3.82867	7.72	13
	7.74	0.77264	7.74	27			7.74	5.6009	7.74	12
	7.76	0.82154	7.76	25			7.76	8.48165	7.76	16
	7.78	0.87524	7.78	27			7.78	12.5938	7.78	14
	7.8	0.93441	7.8	22			7.8	16.7232	7.8	10
	7.82	0.9998	7.82	31			7.82	17.4583	7.82	7
	7.84	1.07232	7.84	24			7.84	13.9332	7.84	10
	7.86	1.15305	7.86	32			7.86	9.54465	7.86	17
	7.88	1.24329	7.88	29			7.88	6.23825	7.88	15
	7.9	1.3446	7.9	21			7.9	4.13055	7.9	10
	7.92	1.45885	7.92	24			7.92	2.86961	7.92	13
	7.94	1.58837	7.94	30			7.94	2.11354	7.94	15
	7.96	1.73602	7.96	26			7.96	1.63517	7.96	9
	7.98	1.99855	7.98	32			7.98	1.31044	7.98	6
	8	2.19663	8	28			8	1.077	8	12
	8.02	2.42668	8.02	35			8.02	0.9025	8.02	10
	8.04	2.69602	8.04	24			8.04	0.76838	8.04	11
	8.06	3.01426	8.06	34			8.06	0.66304	8.06	17
	8.08	3.3941	8.08	34			8.08	0.57875	8.08	14
	8.1	3.85266	8.1	37			8.1	0.51022	8.1	16
	8.12	4.41346	8.12	45			8.12	0.4537	8.12	9
	8.14	5.10947	8.14	41			8.14	0.40652	8.14	9
	8.16	5.98809	8.16	33			8.16	0.36669	8.16	13
	8.18	7.11973	8.18	44			8.18	0.33273	8.18	14
	8.2	8.61449	8.2	55			8.2	0.30353	8.2	15
	8.22	10.6597	8.22	42			8.22	0.2782	8.22	9
	8.24	13.6074	8.24	52			8.24	0.25609	8.24	6
	8.26	18.1482	8.26	56			8.26	0.23666	8.26	10
	8.28	25.5489	8.28	60			8.28	0.21947	8.28	8
	8.3	37.7536	8.3	45			8.3	0.20419	8.3	8
	8.32	56.9004	8.32	45			8.32	0.19054	8.32	5
	8.34	82.9636	8.34	64			8.34	0.17828	8.34	12
	8.36	106.589	8.36	65			8.36	0.16724	8.36	10
	8.38	109.42	8.38	75			8.38	0.15724	8.38	9
	8.4	95.44	8.4	68			8.4	0.14816	8.4	6
	8.42	85.2316	8.42	80			8.42	0.13988	8.42	12
	8.44	85.4929	8.44	90			8.44	0.13231	8.44	10
	8.46	87.1533	8.46	81			8.46	0.12537	8.46	9
	8.48	75.9013	8.48	95			8.48	0.11899	8.48	8
	8.5	55.7587	8.5	124			8.5	0.1131	8.5	7
	8.52	38.0747	8.52	125			8.52	0.10767	8.52	6
	8.54	25.9293	8.54	132			8.54	0.10263	8.54	9
	8.56	18.3016	8.56	156			8.56	0.09795	8.56	13
	8.58	13.6047	8.58	142			8.58	0.0936	8.58	12
	8.6	10.6142	8.6	173			8.6	0.08955	8.6	14
	8.62	8.58893	8.62	185			8.62	0.08576	8.62	11
	8.64	7.13529	8.64	190			8.64	0.08222	8.64	13
	8.66	6.04822	8.66	171			8.66	0.07891	8.66	8
	8.68	5.21267	8.68	191			8.68	0.07579	8.68	8
	8.7	4.55756	8.7	200			8.7	0.07287	8.7	8
	8.72	4.03597	8.72	199			8.72	0.07012	8.72	7
	8.74	3.61561	8.74	200			8.74	0.06752	8.74	9
	8.76	3.27364	8.76	183			8.76	0.04452	8.76	11
	8.78	2.99359	8.78	227			8.78	0.04276	8.78	12
	8.8	2.76336	8.8	209			8.8	0.03717	8.8	11
	8.82	2.57395	8.82	197			8.82	0.03571	8.82	13
	8.84	2.41864	8.84	184			8.84	0.03434	8.84	8
	8.86	2.29235	8.86	193			8.86	0.03304	8.86	6
	8.88	2.19125	8.88	202			8.88	0.03181	8.88	8
	8.9	2.11255	8.9	160			8.9	0.03066	8.9	9
	8.92	2.0542	8.92	153			8.92	0.02956	8.92	7
	8.94	2.01489	8.94	152			8.94	0.02852	8.94	7
	8.96	1.99384	8.96	118			8.96	0.02754	8.96	9
	8.98	1.99088	8.98	124			8.98	0.02661	8.98	10
	9	2.00638	9	97			9	0.02572	9	10
	9.02	2.04129	9.02	91			9.02	0.02487	9.02	8
	9.04	2.09724	9.04	108			9.04	0.02407	9.04	10
	9.06	2.17667	9.06	70			9.06	0.02331	9.06	9
	9.08	2.28298	9.08	59			9.08	0.02258	9.08	8
	9.1	2.42087	9.1	59			9.1	0.02188	9.1	8
	9.12	2.59671	9.12	43			9.12	0.02122	9.12	9
	9.14	2.81923	9.14	67			9.14	0.02058	9.14	10
	9.16	3.10039	9.16	50			9.16	0.01998	9.16	8
	9.18	3.45684	9.18	59			9.18	0.0194	9.18	9
	9.2	3.9121	9.2	56			9.2	0.01884	9.2	8
	9.22	4.50018	9.22	65			9.22	0.01831	9.22	12
	9.24	5.27142	9.24	63			9.24	0.0178	9.24	9
	9.26	6.30391	9.26	40			9.26	0.01732	9.26	6
	9.28	7.72707	9.28	63			9.28	0.01685	9.28	8
	9.3	9.77884	9.3	56			9.3	0	9.3	6
	9.32	12.9312	9.32	74			9.32	0	9.32	13
	9.34	18.1012	9.34	102			9.34	0	9.34	15
	9.36	26.8405	9.36	106			9.36	0	9.36	8
	9.38	41.1821	9.38	89			9.38	0	9.38	5
	9.4	62.4071	9.4	111			9.4	0	9.4	6
	9.42	86.3227	9.42	116			9.42	0	9.42	5
	9.44	96.104	9.44	124			9.44	0	9.44	13
	9.46	80.7818	9.46	149			9.46	0	9.46	5
	9.48	56.468	9.48	186			9.48	0	9.48	8
	9.5	36.894	9.5	203			9.5	0	9.5	10
	9.52	24.1129	9.52	241			9.52	0	9.52	5
	9.54	16.4177	9.54	262			9.54	0	9.54	7
	9.56	11.8429	9.56	269			9.56	0	9.56	7
	9.58	9.00156	9.58	312			9.58	0	9.58	12
	9.6	7.10987	9.6	338			9.6	0	9.6	11
	9.62	5.77093	9.62	335			9.62	0	9.62	8
	9.64	4.78209	9.64	388			9.64	0	9.64	10
	9.66	4.02998	9.66	410			9.66	0	9.66	11
	9.68	3.44488	9.68	374			9.68	0	9.68	10
	9.7	2.981	9.7	373			9.7	0	9.7	9
	9.72	2.60712	9.72	387			9.72	0	9.72	10
	9.74	2.30142	9.74	397			9.74	0	9.74	15
	9.76	2.04825	9.76	460			9.76	0	9.76	7
	9.78	1.8362	9.78	398			9.78	0	9.78	11
	9.8	1.65678	9.8	451			9.8	0	9.8	13
	9.82	1.50357	9.82	490			9.82	0	9.82	7
	9.84	1.37167	9.84	471			9.84	0	9.84	2
	9.86	1.16638	9.86	476			9.86	0	9.86	5
	9.88	1.06884	9.88	506			9.88	0	9.88	8
	9.9	0.98332	9.9	508			9.9	0	9.9	11
	9.92	0.90791	9.92	473			9.92	0	9.92	11
	9.94	0.77737	9.94	494			9.94	0	9.94	10
	9.96	0.71953	9.96	478			9.96	0	9.96	15
	9.98	0.66789	9.98	402			9.98	0	9.98	8
	10	0.62161	10	417			10	0	10	5
	10.02	0.57996	10.02	377			10.02	0	10.02	8
	10.04	0.54236	10.04	334			10.04	0	10.04	9
	10.06	0.50828	10.06	260			10.06	0	10.06	13
	10.08	0.47732	10.08	201			10.08	0	10.08	16
	10.1	0.4491	10.1	162			10.1	0	10.1	8
	10.12	0.4233	10.12	154			10.12	0	10.12	7
	10.14	0.39966	10.14	104			10.14	0	10.14	6
	10.16	0.37794	10.16	75			10.16	0	10.16	8
	10.18	0.35795	10.18	79			10.18	0	10.18	8
	10.2	0.3395	10.2	56			10.2	0	10.2	5
	10.22	0.32243	10.22	45			10.22	0	10.22	6
	10.24	0.30662	10.24	45			10.24	0	10.24	4
	10.26	0.29195	10.26	34			10.26	0	10.26	12
	10.28	0.2783	10.28	36			10.28	0	10.28	11
	10.3	0.26558	10.3	33			10.3	0	10.3	7
	10.32	0.25372	10.32	28			10.32	0	10.32	9
	10.34	0.24263	10.34	31			10.34	0	10.34	10
	10.36	0.23226	10.36	28			10.36	0	10.36	5
	10.38	0.22253	10.38	36			10.38	0	10.38	10
	10.4	0.21341	10.4	30			10.4	0	10.4	7
	10.42	0.20483	10.42	21			10.42	0	10.42	4
	10.44	0.19676	10.44	28			10.44	0	10.44	6
	10.46	0.18915	10.46	19			10.46	0	10.46	5
	10.48	0.18198	10.48	13			10.48	0	10.48	9
	10.5	0.17521	10.5	16			10.5	0	10.5	14
	10.52	0.16881	10.52	18			10.52	0	10.52	3
	10.54	0.16275	10.54	23			10.54	0	10.54	6
	10.56	0.15702	10.56	20			10.56	0	10.56	7
	10.58	0.15158	10.58	13			10.58	0	10.58	1
	10.6	0.14642	10.6	23			10.6	0	10.6	9
	10.62	0.14151	10.62	26			10.62	0	10.62	7
	10.64	0.13685	10.64	17			10.64	0	10.64	11
	10.66	0.13242	10.66	20			10.66	0	10.66	9
	10.68	0.1282	10.68	17			10.68	0	10.68	9
	10.7	0.12417	10.7	9			10.7	0	10.7	9
	10.72	0.12034	10.72	17			10.72	0	10.72	11
	10.74	0.11668	10.74	17			10.74	0	10.74	3
	10.76	0.11318	10.76	16			10.76	0	10.76	6
	10.78	0.10984	10.78	17			10.78	0	10.78	8
	10.8	0.10664	10.8	10			10.8	0	10.8	7
	10.82	0.10358	10.82	21			10.82	0	10.82	4
	10.84	0.10065	10.84	15			10.84	0	10.84	7
	10.86	0.09784	10.86	11			10.86	0	10.86	9
	10.88	0.09515	10.88	16			10.88	0	10.88	11
	10.9	0	10.9	18			10.9	0	10.9	8
	10.92	0	10.92	21			10.92	0.87002	10.92	8
	10.94	0	10.94	16			10.94	0.89457	10.94	8
	10.96	0	10.96	17			10.96	0.92017	10.96	9
	10.98	0	10.98	27			10.98	0.94689	10.98	9
	11	0	11	20			11	0.97479	11	14
	11.02	0	11.02	23			11.02	1.00394	11.02	10
	11.04	0	11.04	11			11.04	1.03442	11.04	7
	11.06	0	11.06	14			11.06	1.06631	11.06	4
	11.08	0	11.08	17			11.08	1.09969	11.08	7
	11.1	0	11.1	22			11.1	1.13466	11.1	6
	11.12	0	11.12	20			11.12	1.17133	11.12	9
	11.14	0	11.14	17			11.14	1.21668	11.14	9
	11.16	0	11.16	14			11.16	1.25727	11.16	9
	11.18	0	11.18	13			11.18	1.29993	11.18	7
	11.2	0	11.2	14			11.2	1.3448	11.2	12
	11.22	0	11.22	10			11.22	1.39203	11.22	8
	11.24	0	11.24	14			11.24	1.44179	11.24	6
	11.26	0	11.26	21			11.26	1.49427	11.26	12
	11.28	0	11.28	15			11.28	1.54966	11.28	6
	11.3	0	11.3	13			11.3	1.60819	11.3	9
	11.32	0	11.32	17			11.32	1.6701	11.32	8
	11.34	0	11.34	20			11.34	1.73565	11.34	5
	11.36	0	11.36	13			11.36	1.80513	11.36	7
	11.38	0	11.38	17			11.38	1.87887	11.38	6
	11.4	0	11.4	14			11.4	1.95721	11.4	7
	11.42	0	11.42	15			11.42	2.04056	11.42	4
	11.44	0	11.44	16			11.44	2.12934	11.44	7
	11.46	0	11.46	11			11.46	2.22404	11.46	7
	11.48	0	11.48	26			11.48	2.3252	11.48	8
	11.5	0	11.5	22			11.5	2.43341	11.5	5
	11.52	0	11.52	8			11.52	2.54935	11.52	9
	11.54	0	11.54	19			11.54	2.67376	11.54	7
	11.56	0	11.56	18			11.56	2.8075	11.56	6
	11.58	0	11.58	13			11.58	2.95152	11.58	8
	11.6	0	11.6	11			11.6	3.1069	11.6	8
	11.62	0	11.62	8			11.62	3.27486	11.62	6
	11.64	0	11.64	13			11.64	3.4568	11.64	14
	11.66	0	11.66	9			11.66	3.65431	11.66	7
	11.68	0	11.68	17			11.68	3.86922	11.68	7
	11.7	0	11.7	12			11.7	4.10363	11.7	10
	11.72	0	11.72	12			11.72	4.35996	11.72	13
	11.74	0	11.74	19			11.74	4.64104	11.74	10
	11.76	0	11.76	12			11.76	4.95015	11.76	13
	11.78	0	11.78	17			11.78	5.2911	11.78	9
	11.8	0	11.8	14			11.8	5.6685	11.8	9
	11.82	0	11.82	12			11.82	6.92515	11.82	12
	11.84	0.0052	11.84	12			11.84	7.41605	11.84	15
	11.86	0.00534	11.86	15			11.86	7.9637	11.86	8
	11.88	0.0055	11.88	15			11.88	8.5774	11.88	18
	11.9	0.00566	11.9	19			11.9	9.2684	11.9	14
	11.92	0.00582	11.92	19			11.92	10.0504	11.92	17
	11.94	0.00599	11.94	16			11.94	10.9405	11.94	21
	11.96	0.00617	11.96	16			11.96	11.9597	11.96	26
	11.98	0.00636	11.98	16			11.98	13.1346	11.98	34
	12	0.00656	12	12			12	14.4988	12	32
	12.02	0.00677	12.02	17			12.02	16.0958	12.02	27
	12.04	0.00699	12.04	12			12.04	17.982	12.04	30
	12.06	0.00721	12.06	15			12.06	20.2317	12.06	28
	12.08	0.00745	12.08	12			12.08	22.9451	12.08	32
	12.1	0.0077	12.1	8			12.1	26.2587	12.1	39
	12.12	0.00797	12.12	10			12.12	30.3624	12.12	55
	12.14	0.00825	12.14	11			12.14	35.5267	12.14	63
	12.16	0.00854	12.16	9			12.16	42.1465	12.16	77
	12.18	0.00885	12.18	14			12.18	50.819	12.18	99
	12.2	0.00917	12.2	20			12.2	62.503	12.2	195
	12.22	0.00963	12.22	8			12.22	78.8835	12.22	374
	12.24	0.01	12.24	10			12.24	103.225	12.24	740
	12.26	0.01039	12.26	15			12.26	142.019	12.26	1243
	12.28	0.0108	12.28	19			12.28	207.038	12.28	1716
	12.3	0.01124	12.3	15			12.3	315.715	12.3	2136
	12.32	0.0117	12.32	11			12.32	485.247	12.32	2251
	12.34	0.01219	12.34	16			12.34	706.45	12.34	2051
	12.36	0.01272	12.36	14			12.36	873.5	12.36	1659
	12.38	0.01328	12.38	9			12.38	820.475	12.38	1211
	12.4	0.01387	12.4	8			12.4	608.325	12.4	756
	12.42	0.01451	12.42	10			12.42	404.572	12.42	432
	12.44	0.01519	12.44	14			12.44	263.229	12.44	272
	12.46	0.01593	12.46	20			12.46	176.276	12.46	199
	12.48	0.01671	12.48	16			12.48	125.02	12.48	151
	12.5	0.01756	12.5	10			12.5	94.3725	12.5	148
	12.52	0.03091	12.52	12			12.52	75.2125	12.52	152
	12.54	0.03224	12.54	17			12.54	62.82	12.54	167
	12.56	0.03367	12.56	11			12.56	54.598	12.56	113
	12.58	0.03521	12.58	18			12.58	48.2167	12.58	84
	12.6	0.03687	12.6	11			12.6	41.7907	12.6	69
	12.62	0.03865	12.62	13			12.62	35.6885	12.62	40
	12.64	0.04059	12.64	16			12.64	30.7605	12.64	34
	12.66	0.04268	12.66	10			12.66	27.053	12.66	24
	12.68	0.04495	12.68	18			12.68	24.3072	12.68	27
	12.7	0.04744	12.7	17			12.7	22.2625	12.7	29
	12.72	0.05015	12.72	4			12.72	20.7263	12.72	31
	12.74	0.05313	12.74	16			12.74	19.5744	12.74	23
	12.76	0.0564	12.76	9			12.76	18.7309	12.76	28
	12.78	0.06003	12.78	15			12.78	18.1492	12.78	23
	12.8	0.06405	12.8	11			12.8	17.8008	12.8	22
	12.82	0.06854	12.82	20			12.82	17.6692	12.82	18
	12.84	0.07357	12.84	10			12.84	17.7479	12.84	22
	12.86	0.07924	12.86	16			12.86	18.0393	12.86	30
	12.88	0.08566	12.88	11			12.88	18.5545	12.88	24
	12.9	0.09298	12.9	13			12.9	19.3144	12.9	21
	12.92	0.1014	12.92	14			12.92	20.3508	12.92	23
	12.94	0.11114	12.94	15			12.94	21.71	12.94	25
	12.96	0.12252	12.96	9			12.96	23.457	12.96	12
	12.98	0.13594	12.98	11			12.98	25.6823	12.98	18
	13	0.15193	13	13			13	28.512	13	20
	13.02	0.17122	13.02	16			13.02	32.1245	13.02	27
	13.04	0.1948	13.04	14			13.04	36.7759	13.04	36
	13.06	0.22408	13.06	12			13.06	42.843	13.06	33
	13.08	0.27948	13.08	6			13.08	50.899	13.08	38
	13.1	0.32773	13.1	10			13.1	61.8715	13.1	52
	13.12	0.39141	13.12	14			13.12	77.4025	13.12	84
	13.14	0.47841	13.14	12			13.14	100.671	13.14	136
	13.16	0.60341	13.16	18			13.16	137.923	13.16	171
	13.18	0.79565	13.18	8			13.18	200.424	13.18	182
	13.2	1.11112	13.2	14			13.2	304.151	13.2	231
	13.22	1.64164	13.22	10			13.22	464.209	13.22	247
	13.24	2.5007	13.24	16			13.24	667.955	13.24	237
	13.26	3.73727	13.26	14			13.26	818.465	13.26	201
	13.28	5.02618	13.28	8			13.28	783.455	13.28	181
	13.3	5.35524	13.3	10			13.3	597.7	13.3	182
	13.32	4.3524	13.32	12			13.32	402.98	13.32	211
	13.34	3.02014	13.34	16			13.34	262.685	13.34	343
	13.36	2.00026	13.36	18			13.36	174.761	13.36	574
	13.38	1.3491	13.38	9			13.38	122.278	13.38	885
	13.4	0.96283	13.4	17			13.4	90.515	13.4	1186
	13.42	0.73608	13.42	10			13.42	70.1525	13.42	1432
	13.44	0.5977	13.44	19			13.44	56.191	13.44	1467
	13.46	0.50854	13.46	18			13.46	46.1033	13.46	1233
	13.48	0.44904	13.48	14			13.48	38.5502	13.48	952
	13.5	0.40929	13.5	21			13.5	32.7485	13.5	583
	13.52	0.38385	13.52	13			13.52	28.2007	13.52	286
	13.54	0.36973	13.54	17			13.54	24.5743	13.54	144
	13.56	0.36551	13.56	12			13.56	21.6389	13.56	93
	13.58	0.37125	13.58	14			13.58	19.2327	13.58	62
	13.6	0.38841	13.6	18			13.6	17.2403	13.6	63
	13.62	0.41935	13.62	11			13.62	15.5769	13.62	48
	13.64	0.46526	13.64	25			13.64	14.1792	13.64	45
	13.66	0.5189	13.66	25			13.66	13.0007	13.66	51
	13.68	0.55837	13.68	31			13.68	12.1545	13.68	40
	13.7	0.57868	13.7	14			13.7	11.3247	13.7	38
	13.72	0.60544	13.72	10			13.72	10.6402	13.72	31
	13.74	0.65627	13.74	14			13.74	10.0966	13.74	45
	13.76	0.73804	13.76	19			13.76	9.8492	13.76	24
	13.78	0.85748	13.78	22			13.78	9.65405	13.78	21
	13.8	1.02708	13.8	11			13.8	9.7412	13.8	29
	13.82	1.27198	13.82	16			13.82	10.2649	13.82	22
	13.84	1.64368	13.84	13			13.84	10.5806	13.84	14
	13.86	2.2451	13.86	12			13.86	12.4569	13.86	18
	13.88	3.25848	13.88	16			13.88	14.4359	13.88	14
	13.9	4.9412	13.9	17			13.9	14.7598	13.9	17
	13.92	7.51364	13.92	18			13.92	12.913	13.92	14
	13.94	10.6932	13.94	16			13.94	10.6384	13.94	10
	13.96	12.66	13.96	16			13.96	8.8761	13.96	10
	13.98	11.3401	13.98	21			13.98	7.5553	13.98	15
	14	8.21489	14	16			14	6.57375	14	10
	14.02	5.46133	14.02	19			14.02	5.8981	14.02	14
	14.04	3.60839	14.04	11			14.04	5.44095	14.04	9
	14.06	2.48471	14.06	18			14.06	5.1397	14.06	5
	14.08	1.82526	14.08	15			14.08	4.9368	14.08	10
	14.1	1.42884	14.1	23			14.1	4.80186	14.1	16
	14.12	1.17709	14.12	20			14.12	4.71758	14.12	12
	14.14	1.0094	14.14	28			14.14	4.67461	14.14	6
	14.16	0.89566	14.16	20			14.16	4.66819	14.16	6
	14.18	0.81947	14.18	26			14.18	4.6963	14.18	11
	14.2	0.77173	14.2	19			14.2	4.75883	14.2	10
	14.22	0.74702	14.22	37			14.22	4.93844	14.22	10
	14.24	0.74244	14.24	30			14.24	5.078	14.24	11
	14.26	0.75692	14.26	36			14.26	5.26115	14.26	8
	14.28	0.84007	14.28	28			14.28	5.49435	14.28	5
	14.3	0.89752	14.3	25			14.3	5.7865	14.3	9
	14.32	0.98128	14.32	31			14.32	6.1497	14.32	7
	14.34	1.0984	14.34	29			14.34	6.6003	14.34	15
	14.36	1.26018	14.36	15			14.36	7.1607	14.36	10
	14.38	1.48501	14.38	26			14.38	7.8619	14.38	7
	14.4	1.80506	14.4	25			14.4	8.7476	14.4	12
	14.42	2.29273	14.42	27			14.42	9.8809	14.42	14
	14.44	3.05085	14.44	18			14.44	11.3552	14.44	12
	14.46	4.32071	14.46	17			14.46	13.3156	14.46	9
	14.48	6.46204	14.48	16			14.48	16.0041	14.48	16
	14.5	9.8748	14.5	22			14.5	19.8675	14.5	12
	14.52	14.5647	14.52	13			14.52	25.7888	14.52	14
	14.54	18.7726	14.54	9			14.54	35.4598	14.54	11
	14.56	18.6828	14.56	20			14.56	51.715	14.56	18
	14.58	14.3965	14.58	26			14.58	78.093	14.58	23
	14.6	9.73013	14.6	14			14.6	116.507	14.6	29
	14.62	6.35738	14.62	9			14.62	158.216	14.62	24
	14.64	4.24491	14.64	14			14.64	174.447	14.64	26
	14.66	2.99008	14.66	25			14.66	150.018	14.66	26
	14.68	2.23669	14.68	16			14.68	108.504	14.68	34
	14.7	1.75763	14.7	26			14.7	73.0025	14.7	31
	14.72	1.43158	14.72	15			14.72	48.8296	14.72	34
	14.74	1.19778	14.74	21			14.74	34.0442	14.74	51
	14.76	1.01914	14.76	24			14.76	25.63	14.76	50
	14.78	0.88742	14.78	11			14.78	20.6086	14.78	71
	14.8	0.78558	14.8	18			14.8	17.4918	14.8	73
	14.82	0.70576	14.82	18			14.82	15.5162	14.82	51
	14.84	0.64255	14.84	20			14.84	14.302	14.84	37
	14.86	0.59216	14.86	27			14.86	13.6544	14.86	31
	14.88	0.55184	14.88	24			14.88	13.4735	14.88	12
	14.9	0.5196	14.9	31			14.9	13.7186	14.9	11
	14.92	0.49396	14.92	24			14.92	14.3948	14.92	14
	14.94	0.47382	14.94	26			14.94	15.5532	14.94	11
	14.96	0.45835	14.96	33			14.96	17.3004	14.96	13
	14.98	0.44692	14.98	34			14.98	19.8268	14.98	11
	15	0.43907	15	32			15	23.4732	15	13
	15.02	0.43443	15.02	30			15.02	28.8878	15.02	18
	15.04	0.43278	15.04	20			15.04	37.3361	15.04	23
	15.06	0.43394	15.06	27			15.06	51.135	15.06	22
	15.08	0.43781	15.08	34			15.08	73.9145	15.08	19
	15.1	0.44436	15.1	28			15.1	109.972	15.1	19
	15.12	0.45485	15.12	32			15.12	160.318	15.12	26
	15.14	0.46695	15.14	35			15.14	210.582	15.14	28
	15.16	0.48188	15.16	35			15.16	233.579	15.16	23
	15.18	0.50007	15.18	28			15.18	233.776	15.18	17
	15.2	0.52169	15.2	28			15.2	218.956	15.2	14
	15.22	0.54711	15.22	24			15.22	176.661	15.22	18
	15.24	0.57676	15.24	30			15.24	124.531	15.24	19
	15.26	0.61125	15.26	25			15.26	83.7365	15.26	12
	15.28	0.65127	15.28	15			15.28	57.0475	15.28	18
	15.3	0.69772	15.3	19			15.3	40.6722	15.3	17
	15.32	0.75174	15.32	28			15.32	30.6794	15.32	12
	15.34	0.82451	15.34	21			15.34	24.3464	15.34	11
	15.36	0.89857	15.36	20			15.36	20.1088	15.36	7
	15.38	0.98575	15.38	14			15.38	17.1434	15.38	14
	15.4	1.08906	15.4	19			15.4	15.0459	15.4	13
	15.42	1.20032	15.42	21			15.42	13.5768	15.42	10
	15.44	1.34949	15.44	18			15.44	12.6053	15.44	10
	15.46	1.53137	15.46	9			15.46	12.0681	15.46	9
	15.48	1.75629	15.48	16			15.48	11.9518	15.48	10
	15.5	2.03874	15.5	26			15.5	12.3016	15.5	12
	15.52	2.40225	15.52	10			15.52	13.2527	15.52	13
	15.54	2.8753	15.54	12			15.54	15.1141	15.54	11
	15.56	3.50708	15.56	20			15.56	18.5298	15.56	14
	15.58	4.3777	15.58	20			15.58	24.6618	15.58	19
	15.6	5.58658	15.6	21			15.6	35.1723	15.6	15
	15.62	7.39058	15.62	15			15.62	51.521	15.62	10
	15.64	10.3348	15.64	30			15.64	72.0195	15.64	11
	15.66	15.314	15.66	40			15.66	85.0735	15.66	19
	15.68	23.4094	15.68	35			15.68	76.7835	15.68	13
	15.7	35.0966	15.7	33			15.7	56.2685	15.7	20
	15.72	47.3556	15.72	42			15.72	37.9854	15.72	24
	15.74	50.6871	15.74	38			15.74	25.6079	15.74	22
	15.76	41.5242	15.76	41			15.76	18.0669	15.76	26
	15.78	29.3548	15.78	57			15.78	13.6319	15.78	21
	15.8	20.4056	15.8	84			15.8	10.9816	15.8	14
	15.82	15.4337	15.82	94			15.82	9.34395	15.82	17
	15.84	13.6927	15.84	98			15.84	8.3392	15.84	6
	15.86	14.185	15.86	118			15.86	7.81045	15.86	18
	15.88	15.2088	15.88	151			15.88	7.74075	15.88	9
	15.9	14.196	15.9	186			15.9	8.2508	15.9	9
	15.92	11.0536	15.92	165			15.92	9.6344	15.92	8
	15.94	7.88187	15.94	218			15.94	12.3508	15.94	11
	15.96	5.57489	15.96	242			15.96	16.833	15.96	11
	15.98	4.07462	15.98	230			15.98	22.6826	15.98	9
	16	3.12629	16	242			16	26.684	16	11
	16.02	2.51004	16.02	308			16.02	24.4836	16.02	9
	16.04	2.06708	16.04	313			16.04	18.3409	16.04	6
	16.06	1.75652	16.06	333			16.06	12.6956	16.06	9
	16.08	1.52853	16.08	304			16.08	8.8014	16.08	8
	16.1	1.34289	16.1	347			16.1	6.3773	16.1	12
	16.12	1.1945	16.12	336			16.12	4.77892	16.12	6
	16.14	1.07417	16.14	322			16.14	3.81619	16.14	8
	16.16	0.97554	16.16	326			16.16	3.1931	16.16	9
	16.18	0.89407	16.18	329			16.18	2.77142	16.18	14
	16.2	0.82643	16.2	376			16.2	2.43099	16.2	8
	16.22	0.7702	16.22	364			16.22	2.16428	16.22	8
	16.24	0.72356	16.24	329			16.24	1.95009	16.24	4
	16.26	0.68516	16.26	308			16.26	1.78499	16.26	8
	16.28	0.65403	16.28	302			16.28	1.63908	16.28	6
	16.3	0.62949	16.3	288			16.3	1.51586	16.3	10
	16.32	0.61112	16.32	253			16.32	1.41058	16.32	9
	16.34	0.59873	16.34	226			16.34	1.31974	16.34	12
	16.36	0.59244	16.36	209			16.36	1.24074	16.36	6
	16.38	0.59264	16.38	152			16.38	1.17161	16.38	6
	16.4	0.60014	16.4	148			16.4	1.11085	16.4	8
	16.42	0.61641	16.42	116			16.42	1.05732	16.42	7
	16.44	0.64402	16.44	85			16.44	1.01016	16.44	9
	16.46	0.68785	16.46	76			16.46	0.96875	16.46	11
	16.48	0.75734	16.48	48			16.48	0.93267	16.48	5
	16.5	0.86965	16.5	42			16.5	0.90173	16.5	7
	16.52	1.05081	16.52	33			16.52	0.87598	16.52	8
	16.54	1.3291	16.54	40			16.54	0.85576	16.54	5
	16.56	1.7031	16.56	42			16.56	0.84191	16.56	8
	16.58	2.04633	16.58	38			16.58	0.83608	16.58	10
	16.6	2.11592	16.6	22			16.6	0.84164	16.6	11
	16.62	1.96476	16.62	38			16.62	0.71911	16.62	6
	16.64	1.86524	16.64	21			16.64	0.77862	16.64	10
	16.66	1.95657	16.66	22			16.66	0.75041	16.66	4
	16.68	2.31532	16.68	22			16.68	0.94571	16.68	10
	16.7	3.06022	16.7	28			16.7	1.22769	16.7	8
	16.72	4.37256	16.72	24			16.72	1.51022	16.72	10
	16.74	6.4096	16.74	28			16.74	1.56271	16.74	2
	16.76	8.92627	16.76	16			16.76	1.34376	16.76	9
	16.78	10.4606	16.78	22			16.78	1.08212	16.78	13
	16.8	9.42498	16.8	23			16.8	0.8773	16.8	6
	16.82	7.04573	16.82	27			16.82	0.71453	16.82	7
	16.84	5.01978	16.84	26			16.84	0.59181	16.84	8
	16.86	3.76218	16.86	23			16.86	0.51196	16.86	8
	16.88	3.1717	16.88	20			16.88	0.45979	16.88	11
	16.9	3.10335	16.9	32			16.9	0.42694	16.9	8
	16.92	3.48987	16.92	25			16.92	0.40624	16.92	5
	16.94	4.35719	16.94	33			16.94	0.39333	16.94	10
	16.96	5.74449	16.96	37			16.96	0.38574	16.96	6
	16.98	7.47942	16.98	28			16.98	0.38211	16.98	6
	17	9.24636	17	37			17	0.38186	17	7
	17.02	10.197	17.02	34			17.02	0.3842	17.02	12
	17.04	9.02702	17.04	46			17.04	0.38909	17.04	6
	17.06	6.6528	17.06	43			17.06	0.39642	17.06	7
	17.08	4.52978	17.08	38			17.08	0.40621	17.08	6
	17.1	3.09156	17.1	39			17.1	0.41855	17.1	8
	17.12	2.20776	17.12	53			17.12	0.43363	17.12	3
	17.14	1.679	17.14	47			17.14	0.37427	17.14	10
	17.16	1.35393	17.16	47			17.16	0.39774	17.16	9
	17.18	1.14272	17.18	57			17.18	0.42494	17.18	8
	17.2	0.95059	17.2	52			17.2	0.45646	17.2	5
	17.22	0.85187	17.22	53			17.22	0.49304	17.22	11
	17.24	0.7845	17.24	57			17.24	0.53564	17.24	4
	17.26	0.7414	17.26	59			17.26	0.58548	17.26	9
	17.28	0.71864	17.28	57			17.28	0.64411	17.28	12
	17.3	0.7145	17.3	57			17.3	0.71358	17.3	6
	17.32	0.72908	17.32	59			17.32	0.79656	17.32	7
	17.34	0.7644	17.34	51			17.34	0.89666	17.34	3
	17.36	0.82482	17.36	63			17.36	1.01874	17.36	6
	17.38	0.90809	17.38	57			17.38	1.16957	17.38	8
	17.4	1.04975	17.4	40			17.4	1.35872	17.4	4
	17.42	1.26792	17.42	50			17.42	1.60008	17.42	14
	17.44	1.62062	17.44	40			17.44	1.91458	17.44	8
	17.46	2.21721	17.46	36			17.46	2.33559	17.46	8
	17.48	3.23037	17.48	43			17.48	2.8984	17.48	8
	17.5	4.85738	17.5	31			17.5	3.76169	17.5	13
	17.52	7.12284	17.52	32			17.52	5.1227	17.52	9
	17.54	9.23551	17.54	32			17.54	7.3784	17.54	4
	17.56	9.3312	17.56	33			17.56	11.3186	17.56	10
	17.58	7.29498	17.58	28			17.58	17.1043	17.58	6
	17.6	4.98991	17.6	24			17.6	24.6079	17.6	9
	17.62	3.30374	17.62	24			17.62	30.3091	17.62	7
	17.64	2.24299	17.64	29			17.64	29.0613	17.64	10
	17.66	1.61284	17.66	20			17.66	23.3745	17.66	2
	17.68	1.23619	17.68	23			17.68	18.8296	17.68	7
	17.7	0.99866	17.7	17			17.7	17.0014	17.7	8
	17.72	0.83879	17.72	28			17.72	16.4402	17.72	6
	17.74	0.72577	17.74	19			17.74	14.422	17.74	15
	17.76	0.64352	17.76	19			17.76	10.8976	17.76	7
	17.78	0.58272	17.78	22			17.78	7.6923	17.78	12
	17.8	0.53754	17.8	27			17.8	5.4406	17.8	8
	17.82	0.50412	17.82	30			17.82	4.0001	17.82	7
	17.84	0.47986	17.84	17			17.84	3.09961	17.84	9
	17.86	0.46295	17.86	21			17.86	2.5212	17.86	9
	17.88	0.45215	17.88	18			17.88	2.12877	17.88	8
	17.9	0.4466	17.9	17			17.9	1.8483	17.9	6
	17.92	0.44576	17.92	24			17.92	1.64074	17.92	7
	17.94	0.44926	17.94	24			17.94	1.48413	17.94	5
	17.96	0.45694	17.96	21			17.96	1.36493	17.96	3
	17.98	0.46879	17.98	17			17.98	1.27429	17.98	7
	18	0.48493	18	22			18	1.20624	18	8
	18.02	0.50563	18.02	11			18.02	1.15676	18.02	11
	18.04	0.5313	18.04	21			18.04	1.12325	18.04	8
	18.06	0.56253	18.06	20			18.06	1.10428	18.06	11
	18.08	0.59894	18.08	21			18.08	1.09956	18.08	5
	18.1	0.64397	18.1	12			18.1	1.11029	18.1	6
	18.12	0.69777	18.12	15			18.12	1.1401	18.12	9
	18.14	0.76214	18.14	17			18.14	1.19673	18.14	7
	18.16	0.83945	18.16	19			18.16	1.29366	18.16	12
	18.18	0.93285	18.18	16			18.18	1.44959	18.18	15
	18.2	1.04659	18.2	18			18.2	1.68081	18.2	6
	18.22	1.18652	18.22	17			18.22	1.96773	18.22	8
	18.24	1.35131	18.24	12			18.24	2.21865	18.24	5
	18.26	1.5723	18.26	11			18.26	2.41622	18.26	6
	18.28	1.85799	18.28	18			18.28	2.73132	18.28	7
	18.3	2.23781	18.3	4			18.3	3.26104	18.3	10
	18.32	2.75994	18.32	13			18.32	3.68494	18.32	7
	18.34	3.50179	18.34	17			18.34	4.19068	18.34	3
	18.36	4.62009	18.36	23			18.36	3.67169	18.36	5
	18.38	6.22276	18.38	11			18.38	3.19576	18.38	5
	18.4	8.56253	18.4	20			18.4	2.91654	18.4	9
	18.42	11.9602	18.42	13			18.42	2.80772	18.42	8
	18.44	17.2658	18.44	17			18.44	2.79018	18.44	7
	18.46	25.4674	18.46	20			18.46	2.79399	18.46	9
	18.48	35.61	18.48	25			18.48	2.81841	18.48	9
	18.5	41.4469	18.5	24			18.5	2.88229	18.5	8
	18.52	36.5237	18.52	22			18.52	3.15453	18.52	6
	18.54	26.1434	18.54	27			18.54	3.30255	18.54	3
	18.56	17.1907	18.56	17			18.56	3.48599	18.56	8
	18.58	11.1961	18.58	22			18.58	3.80116	18.58	17
	18.6	7.55156	18.6	40			18.6	4.06042	18.6	12
	18.62	5.38933	18.62	30			18.62	4.36263	18.62	4
	18.64	4.06145	18.64	37			18.64	4.71521	18.64	13
	18.66	3.1893	18.66	43			18.66	5.1283	18.66	11
	18.68	2.57882	18.68	42			18.68	5.61545	18.68	18
	18.7	2.13182	18.7	35			18.7	6.19485	18.7	7
	18.72	1.79438	18.72	55			18.72	6.8911	18.72	12
	18.74	1.53383	18.74	60			18.74	7.7379	18.74	13
	18.76	1.32889	18.76	67			18.76	8.78245	18.76	12
	18.78	1.16519	18.78	70			18.78	10.5999	18.78	7
	18.8	1.03272	18.8	72			18.8	12.2879	18.8	9
	18.82	0.92439	18.82	95			18.82	14.4909	18.82	18
	18.84	0.83516	18.84	84			18.84	17.4572	18.84	12
	18.86	0.76142	18.86	99			18.86	21.6164	18.86	20
	18.88	0.70066	18.88	114			18.88	27.8255	18.88	14
	18.9	0.65092	18.9	102			18.9	37.7653	18.9	22
	18.92	0.60994	18.92	104			18.92	54.405	18.92	15
	18.94	0.57359	18.94	99			18.94	81.9565	18.94	19
	18.96	0.53836	18.96	114			18.96	124.074	18.96	21
	18.98	0.50919	18.98	116			18.98	176.343	18.98	20
	19	0.4818	19	98			19	210.018	19	21
	19.02	0.45934	19.02	88			19.02	191.445	19.02	20
	19.04	0.43236	19.04	91			19.04	141.141	19.04	21
	19.06	0.41791	19.06	89			19.06	94.888	19.06	18
	19.08	0.40646	19.08	92			19.08	63.219	19.08	18
	19.1	0.39766	19.1	75			19.1	43.8768	19.1	20
	19.12	0.39129	19.12	79			19.12	32.6225	19.12	21
	19.14	0.3872	19.14	62			19.14	25.8034	19.14	23
	19.16	0.3853	19.16	70			19.16	21.4861	19.16	19
	19.18	0.38557	19.18	66			19.18	18.6042	19.18	17
	19.2	0.38802	19.2	51			19.2	16.6108	19.2	13
	19.22	0.39269	19.22	43			19.22	15.239	19.22	14
	19.24	0.39968	19.24	46			19.24	14.308	19.24	18
	19.26	0.40915	19.26	32			19.26	13.7112	19.26	14
	19.28	0.42128	19.28	25			19.28	13.3794	19.28	18
	19.3	0.43636	19.3	28			19.3	13.2681	19.3	19
	19.32	0.45471	19.32	31			19.32	13.3497	19.32	11
	19.34	0.47676	19.34	24			19.34	13.6092	19.34	8
	19.36	0.50307	19.36	21			19.36	14.0416	19.36	6
	19.38	0.53432	19.38	19			19.38	14.6502	19.38	7
	19.4	0.57139	19.4	20			19.4	15.4472	19.4	13
	19.42	0.61539	19.42	17			19.42	16.4531	19.42	14
	19.44	0.66775	19.44	16			19.44	17.6994	19.44	10
	19.46	0.73032	19.46	15			19.46	19.2304	19.46	14
	19.48	0.80555	19.48	25			19.48	21.1076	19.48	13
	19.5	0.89665	19.5	16			19.5	23.4163	19.5	7
	19.52	1.008	19.52	25			19.52	26.2753	19.52	16
	19.54	1.14559	19.54	20			19.54	29.8529	19.54	14
	19.56	1.3178	19.56	14			19.56	34.3916	19.56	18
	19.58	1.53667	19.58	14			19.58	40.2524	19.58	24
	19.6	1.81985	19.6	30			19.6	47.9966	19.6	41
	19.62	2.19437	19.62	14			19.62	58.5645	19.62	67
	19.64	2.70436	19.64	14			19.64	73.6815	19.64	130
	19.66	3.45046	19.66	9			19.66	96.7145	19.66	141
	19.68	4.54698	19.68	13			19.68	134.031	19.68	186
	19.7	6.322	19.7	11			19.7	196.102	19.7	268
	19.72	9.31364	19.72	14			19.72	295.834	19.72	302
	19.74	14.271	19.74	25			19.74	438.982	19.74	293
	19.76	21.8056	19.76	20			19.76	597.26	19.76	285
	19.78	30.9657	19.78	15			19.78	667.57	19.78	306
	19.8	36.2628	19.8	20			19.8	572.31	19.8	273
	19.82	32.0192	19.82	17			19.82	411.596	19.82	210
	19.84	22.9292	19.84	21			19.84	281.842	19.84	173
	19.86	15.0752	19.86	31			19.86	200.093	19.86	140
	19.88	9.81631	19.88	23			19.88	156.665	19.88	125
	19.9	6.62027	19.9	28			19.9	140.796	19.9	103
	19.92	4.72791	19.92	28			19.92	147.132	19.92	73
	19.94	3.56806	19.94	11			19.94	175.382	19.94	70
	19.96	2.76826	19.96	26			19.96	224.692	19.96	51
	19.98	2.23877	19.98	34			19.98	278.55	19.98	57
	20	1.85253	20	29			20	298.284	20	58
	20.02	1.5624	20.02	36			20.02	270.033	20.02	60
	20.04	1.37331	20.04	42			20.04	215.408	20.04	63
	20.06	1.20078	20.06	57			20.06	164.065	20.06	56
	20.08	1.06496	20.08	41			20.08	130.927	20.08	69
	20.1	0.95729	20.1	49			20.1	116.199	20.1	54
	20.12	0.8718	20.12	61			20.12	117.617	20.12	69
	20.14	0.80433	20.14	63			20.14	136.175	20.14	79
	20.16	0.75204	20.16	69			20.16	177.867	20.16	72
	20.18	0.7131	20.18	57			20.18	252.392	20.18	93
	20.2	0.68661	20.2	81			20.2	365.661	20.2	76
	20.22	0.67261	20.22	77			20.22	492.918	20.22	91
	20.24	0.6722	20.24	64			20.24	540.755	20.24	79
	20.26	0.68866	20.26	70			20.26	453.439	20.26	68
	20.28	0.7267	20.28	98			20.28	321	20.28	42
	20.3	0.79886	20.3	68			20.3	215.687	20.3	45
	20.32	0.92969	20.32	88			20.32	146.76	20.32	45
	20.34	1.16382	20.34	62			20.34	104.603	20.34	65
	20.36	1.5667	20.36	78			20.36	79.336	20.36	61
	20.38	2.20054	20.38	51			20.38	63.9555	20.38	81
	20.4	3.0201	20.4	69			20.4	54.386	20.4	65
	20.42	3.60633	20.42	79			20.42	48.6028	20.42	101
	20.44	3.35875	20.44	54			20.44	45.8862	20.44	123
	20.46	2.55479	20.46	69			20.46	45.8182	20.46	151
	20.48	1.80486	20.48	51			20.48	49.6745	20.48	198
	20.5	1.29139	20.5	42			20.5	59.19	20.5	229
	20.52	0.97751	20.52	47			20.52	77.428	20.52	218
	20.54	0.79435	20.54	32			20.54	106.994	20.54	227
	20.56	0.68653	20.56	43			20.56	144.817	20.56	233
	20.58	0.62066	20.58	33			20.58	171.791	20.58	229
	20.6	0.5795	20.6	39			20.6	161.791	20.6	201
	20.62	0.55449	20.62	34			20.62	123.264	20.62	199
	20.64	0.54116	20.64	27			20.64	85.028	20.64	202
	20.66	0.53697	20.66	31			20.66	57.9405	20.66	181
	20.68	0.54052	20.68	28			20.68	40.9933	20.68	151
	20.7	0.55104	20.7	21			20.7	30.6834	20.7	133
	20.72	0.56846	20.72	32			20.72	24.2678	20.72	85
	20.74	0.59261	20.74	31			20.74	20.0748	20.74	65
	20.76	0.62419	20.76	23			20.76	17.0438	20.76	56
	20.78	0.66413	20.78	24			20.78	14.831	20.78	31
	20.8	0.71384	20.8	26			20.8	13.0739	20.8	22
	20.82	0.77532	20.82	28			20.82	11.6776	20.82	23
	20.84	0.8514	20.84	30			20.84	10.5454	20.84	23
	20.86	0.94599	20.86	21			20.86	9.61165	20.86	19
	20.88	1.06471	20.88	28			20.88	8.8306	20.88	23
	20.9	1.21564	20.9	36			20.9	8.1693	20.9	17
	20.92	1.41081	20.92	31			20.92	7.60365	20.92	21
	20.94	1.66882	20.94	34			20.94	7.2342	20.94	16
	20.96	2.02076	20.96	39			20.96	6.8134	20.96	23
	20.98	2.52406	20.98	42			20.98	6.4461	20.98	13
	21	3.29275	21	39			21	6.12395	21	18
	21.02	4.54649	21.02	38			21.02	5.84045	21.02	8
	21.04	6.6508	21.04	42			21.04	5.5904	21.04	8
	21.06	10.0702	21.06	45			21.06	5.36955	21.06	8
	21.08	15.0509	21.08	43			21.08	5.5187	21.08	13
	21.1	20.4454	21.1	59			21.1	5.35645	21.1	20
	21.12	22.2455	21.12	38			21.12	5.2154	21.12	13
	21.14	18.4793	21.14	43			21.14	5.09375	21.14	21
	21.16	13.0468	21.16	41			21.16	4.98999	21.16	10
	21.18	8.82022	21.18	55			21.18	4.90302	21.18	9
	21.2	6.13644	21.2	58			21.2	4.83192	21.2	9
	21.22	4.59107	21.22	55			21.22	4.74977	21.22	6
	21.24	3.75244	21.24	53			21.24	4.09898	21.24	13
	21.26	3.29357	21.26	53			21.26	4.0894	21.26	8
	21.28	3.13212	21.28	68			21.28	4.0936	21.28	11
	21.3	3.16993	21.3	63			21.3	4.11178	21.3	11
	21.32	3.40019	21.32	53			21.32	4.1443	21.32	9
	21.34	3.863	21.34	49			21.34	4.19176	21.34	19
	21.36	4.66849	21.36	46			21.36	4.25499	21.36	15
	21.38	6.05582	21.38	69			21.38	4.33511	21.38	7
	21.4	8.47049	21.4	53			21.4	4.43351	21.4	16
	21.42	12.578	21.42	59			21.42	4.55201	21.42	10
	21.44	19.0378	21.44	63			21.44	4.69285	21.44	11
	21.46	27.5002	21.46	63			21.46	4.85883	21.46	11
	21.48	33.9062	21.48	51			21.48	4.79794	21.48	16
	21.5	31.8604	21.5	61			21.5	5.0324	21.5	10
	21.52	23.6758	21.52	67			21.52	5.30525	21.52	9
	21.54	15.8059	21.54	54			21.54	5.62355	21.54	13
	21.56	10.3406	21.56	48			21.56	5.99645	21.56	13
	21.58	6.97396	21.58	59			21.58	6.4359	21.58	11
	21.6	4.98276	21.6	59			21.6	6.95765	21.6	8
	21.62	3.78217	21.62	68			21.62	7.58295	21.62	9
	21.64	3.02373	21.64	71			21.64	8.3408	21.64	17
	21.66	2.5338	21.66	70			21.66	9.2721	21.66	13
	21.68	2.23115	21.68	81			21.68	10.4356	21.68	11
	21.7	2.0674	21.7	95			21.7	11.4154	21.7	8
	21.72	1.9672	21.72	84			21.72	13.3711	21.72	13
	21.74	1.80058	21.74	77			21.74	16.0258	21.74	20
	21.76	1.54398	21.76	94			21.76	19.9311	21.76	31
	21.78	1.30027	21.78	96			21.78	25.815	21.78	20
	21.8	1.11982	21.8	83			21.8	35.3942	21.8	19
	21.82	1.00283	21.82	98			21.82	51.0785	21.82	19
	21.84	0.96313	21.84	88			21.84	75.2715	21.84	24
	21.86	0.95946	21.86	79			21.86	106.554	21.86	25
	21.88	1.02389	21.88	79			21.88	130.452	21.88	35
	21.9	1.16799	21.9	74			21.9	124.973	21.9	27
	21.92	1.38374	21.92	76			21.92	99.4625	21.92	23
	21.94	1.54171	21.94	72			21.94	77.133	21.94	32
	21.96	1.4491	21.96	64			21.96	66.1515	21.96	20
	21.98	1.17902	21.98	62			21.98	66.6665	21.98	21
	22	0.9246	22	65			22	76.3345	22	14
	22.02	0.76232	22.02	58			22.02	88.541	22.02	19
	22.04	0.65236	22.04	38			22.04	93.528	22.04	30
	22.06	0.58847	22.06	36			22.06	91.1105	22.06	19
	22.08	0.55451	22.08	30			22.08	89.1885	22.08	36
	22.1	0.54245	22.1	29			22.1	96.6915	22.1	37
	22.12	0.55019	22.12	25			22.12	117.221	22.12	46
	22.14	0.57693	22.14	29			22.14	144.611	22.14	58
	22.16	0.61312	22.16	19			22.16	162.88	22.16	57
	22.18	0.62825	22.18	16			22.18	163.267	22.18	65
	22.2	0.606	22.2	24			22.2	150.28	22.2	80
	22.22	0.57552	22.22	17			22.22	136.994	22.22	47
	22.24	0.5593	22.24	19			22.24	123.275	22.24	56
	22.26	0.56084	22.26	20			22.26	103.888	22.26	38
	22.28	0.59624	22.28	36			22.28	87.4075	22.28	42
	22.3	0.6281	22.3	15			22.3	81.279	22.3	37
	22.32	0.67393	22.32	16			22.32	87.665	22.32	42
	22.34	0.7356	22.34	28			22.34	107.338	22.34	30
	22.36	0.81704	22.36	23			22.36	138.028	22.36	34
	22.38	0.92467	22.38	19			22.38	165.38	22.38	41
	22.4	1.06858	22.4	17			22.4	167.645	22.4	31
	22.42	1.26535	22.42	21			22.42	155.425	22.42	36
	22.44	1.54456	22.44	33			22.44	157	22.44	37
	22.46	1.96408	22.46	21			22.46	187.15	22.46	28
	22.48	2.63849	22.48	19			22.48	249.71	22.48	20
	22.5	3.77255	22.5	25			22.5	328.518	22.5	31
	22.52	5.66142	22.52	33			22.52	362.68	22.52	24
	22.54	8.57547	22.54	22			22.54	307.582	22.54	16
	22.56	12.2669	22.56	21			22.56	217.853	22.56	27
	22.58	14.758	22.58	19			22.58	144.683	22.58	26
	22.6	13.5295	22.6	23			22.6	96.4605	22.6	24
	22.62	9.96391	22.62	25			22.62	67.147	22.62	20
	22.64	6.67769	22.64	17			22.64	49.5414	22.64	21
	22.66	4.42232	22.66	18			22.66	38.4993	22.66	36
	22.68	3.04081	22.68	24			22.68	31.0855	22.68	29
	22.7	2.22579	22.7	11			22.7	25.8031	22.7	36
	22.72	1.73775	22.72	18			22.72	21.8847	22.72	35
	22.74	1.42374	22.74	18			22.74	18.9002	22.74	37
	22.76	1.23684	22.76	18			22.76	16.5846	22.76	37
	22.78	1.0882	22.78	28			22.78	14.764	22.78	26
	22.8	0.9823	22.8	27			22.8	13.3207	22.8	26
	22.82	0.90703	22.82	22			22.82	12.4545	22.82	20
	22.84	0.85472	22.84	22			22.84	11.553	22.84	22
	22.86	0.8204	22.86	24			22.86	10.8506	22.86	20
	22.88	0.80084	22.88	34			22.88	10.3209	22.88	21
	22.9	0.79398	22.9	25			22.9	9.9474	22.9	18
	22.92	0.79864	22.92	36			22.92	9.72255	22.92	16
	22.94	0.81436	22.94	45			22.94	9.6476	22.94	17
	22.96	0.80907	22.96	35			22.96	9.79715	22.96	15
	22.98	0.84875	22.98	43			22.98	10.0683	22.98	15
	23	0.90169	23	42			23	10.5622	23	23
	23.02	0.9701	23.02	41			23.02	11.3435	23.02	34
	23.04	1.05717	23.04	41			23.04	12.5201	23.04	49
	23.06	1.16755	23.06	47			23.06	14.2857	23.06	44
	23.08	1.30796	23.08	50			23.08	17.0178	23.08	53
	23.1	1.48821	23.1	50			23.1	21.4593	23.1	47
	23.12	1.72306	23.12	61			23.12	28.932	23.12	55
	23.14	2.03582	23.14	42			23.14	41.3428	23.14	36
	23.16	2.46652	23.16	42			23.16	60.466	23.16	35
	23.18	3.09121	23.18	66			23.18	84.857	23.18	28
	23.2	4.06043	23.2	47			23.2	102.442	23.2	30
	23.22	5.65129	23.22	38			23.22	97.7335	23.22	25
	23.24	8.29676	23.24	57			23.24	80.9785	23.24	25
	23.26	12.4467	23.26	58			23.26	69.9265	23.26	23
	23.28	18.0655	23.28	45			23.28	69.3735	23.28	33
	23.3	22.974	23.3	65			23.3	73.943	23.3	26
	23.32	22.8335	23.32	60			23.32	70.5135	23.32	27
	23.34	18.2182	23.34	48			23.34	55.599	23.34	22
	23.36	13.6156	23.36	45			23.36	39.3372	23.36	19
	23.38	11.0033	23.38	52			23.38	27.42	23.38	15
	23.4	10.5832	23.4	61			23.4	19.7319	23.4	18
	23.42	12.2005	23.42	55			23.42	14.9885	23.42	23
	23.44	15.3	23.44	53			23.44	12.0205	23.44	19
	23.46	17.7779	23.46	52			23.46	10.0609	23.46	21
	23.48	16.5697	23.48	55			23.48	8.6888	23.48	22
	23.5	12.6579	23.5	45			23.5	7.64815	23.5	14
	23.52	8.97169	23.52	49			23.52	6.8902	23.52	12
	23.54	6.46107	23.54	61			23.54	6.34755	23.54	17
	23.56	4.98658	23.56	64			23.56	5.95325	23.56	16
	23.58	4.22852	23.58	58			23.58	5.64675	23.58	18
	23.6	3.94717	23.6	67			23.6	5.35345	23.6	15
	23.62	4.04105	23.62	81			23.62	5.00665	23.62	10
	23.64	4.55404	23.64	111			23.64	4.71172	23.64	16
	23.66	5.68444	23.66	95			23.66	4.55747	23.66	10
	23.68	7.77364	23.68	108			23.68	4.455	23.68	13
	23.7	11.1843	23.7	121			23.7	4.34518	23.7	16
	23.72	15.7847	23.72	118			23.72	4.33527	23.72	11
	23.74	19.4896	23.74	131			23.74	4.36104	23.74	15
	23.76	18.651	23.76	128			23.76	4.42222	23.76	16
	23.78	14.2066	23.78	163			23.78	4.5201	23.78	22
	23.8	9.75813	23.8	152			23.8	4.6539	23.8	22
	23.82	6.65213	23.82	163			23.82	4.82754	23.82	15
	23.84	4.73191	23.84	163			23.84	5.04515	23.84	15
	23.86	3.61081	23.86	154			23.86	5.19825	23.86	14
	23.88	2.95721	23.88	180			23.88	5.55135	23.88	11
	23.9	2.56726	23.9	164			23.9	5.94645	23.9	20
	23.92	2.3358	23.92	180			23.92	6.42155	23.92	19
	23.94	2.21313	23.94	174			23.94	6.99365	23.94	20
	23.96	2.17705	23.96	182			23.96	7.68535	23.96	16
	23.98	2.22033	23.98	201			23.98	8.19355	23.98	11
	24	2.34686	24	166			24	9.23505	24	14
	24.02	2.57247	24.02	173			24.02	10.5241	24.02	17
	24.04	2.93076	24.04	161			24.04	12.141	24.04	12
	24.06	3.47485	24.06	168			24.06	14.2013	24.06	17
	24.08	4.36581	24.08	118			24.08	16.8776	24.08	13
	24.1	5.84524	24.1	121			24.1	20.4393	24.1	19
	24.12	8.34284	24.12	117			24.12	25.3419	24.12	25
	24.14	12.4092	24.14	124			24.14	32.44	24.14	22
	24.16	18.3476	24.16	89			24.16	43.4331	24.16	30
	24.18	25.3139	24.18	69			24.18	61.676	24.18	40
	24.2	29.3964	24.2	76			24.2	92.06	24.2	51
	24.22	26.235	24.22	78			24.22	140.864	24.22	65
	24.24	19.0436	24.24	80			24.24	210.01	24.24	76
	24.26	12.6942	24.26	73			24.26	278.37	24.26	91
	24.28	8.40733	24.28	73			24.28	289.916	24.28	114
	24.3	5.79347	24.3	82			24.3	233.468	24.3	118
	24.32	4.24569	24.32	89			24.32	165.921	24.32	120
	24.34	3.37204	24.34	80			24.34	119.118	24.34	111
	24.36	2.76358	24.36	111			24.36	95.9025	24.36	103
	24.38	2.34762	24.38	106			24.38	90.9865	24.38	91
	24.4	2.05379	24.4	110			24.4	94.5835	24.4	100
	24.42	1.84432	24.42	88			24.42	90.4965	24.42	97
	24.44	1.69726	24.44	112			24.44	72.8175	24.44	79
	24.46	1.59954	24.46	116			24.46	53.0105	24.46	57
	24.48	1.54398	24.48	104			24.48	38.13	24.48	61
	24.5	1.52806	24.5	126			24.5	28.473	24.5	56
	24.52	1.55408	24.52	130			24.52	22.6202	24.52	43
	24.54	1.63129	24.54	119			24.54	19.2809	24.54	37
	24.56	1.78188	24.56	132			24.56	17.7336	24.56	46
	24.58	2.05236	24.58	145			24.58	17.887	24.58	40
	24.6	2.52674	24.6	142			24.6	19.8173	24.6	22
	24.62	3.32538	24.62	143			24.62	23.7262	24.62	29
	24.64	4.55524	24.64	152			24.64	28.4586	24.64	26
	24.66	6.10178	24.66	140			24.66	29.8995	24.66	28
	24.68	7.14653	24.68	135			24.68	25.4132	24.68	25
	24.7	6.7196	24.7	118			24.7	19.1063	24.7	32
	24.72	5.49982	24.72	131			24.72	14.0594	24.72	28
	24.74	4.56876	24.74	114			24.74	10.7017	24.74	25
	24.76	4.29069	24.76	116			24.76	8.60725	24.76	29
	24.78	4.75427	24.78	122			24.78	7.30265	24.78	29
	24.8	6.00396	24.8	102			24.8	6.40475	24.8	17
	24.82	8.01013	24.82	120			24.82	5.83705	24.82	21
	24.84	9.94062	24.84	124			24.84	5.45185	24.84	26
	24.86	9.99458	24.86	119			24.86	5.1915	24.86	18
	24.88	8.05969	24.88	99			24.88	4.99251	24.88	20
	24.9	5.9016	24.9	127			24.9	4.81327	24.9	23
	24.92	4.35994	24.92	121			24.92	4.68175	24.92	19
	24.94	3.42592	24.94	121			24.94	4.63092	24.94	13
	24.96	2.94772	24.96	119			24.96	4.67695	24.96	21
	24.98	2.74841	24.98	123			24.98	4.84455	24.98	13
	25	2.72974	25	128			25	5.1887	25	16
	25.02	2.84918	25.02	124			25.02	5.8504	25.02	14
	25.04	3.10216	25.04	134			25.04	6.8854	25.04	23
	25.06	3.51394	25.06	149			25.06	8.42855	25.06	17
	25.08	4.14863	25.08	168			25.08	10.2336	25.08	21
	25.1	5.14262	25.1	134			25.1	11.24	25.1	22
	25.12	6.76596	25.12	126			25.12	10.7466	25.12	25
	25.14	9.48436	25.14	156			25.14	9.85595	25.14	23
	25.16	13.9343	25.16	131			25.16	9.5349	25.16	21
	25.18	20.6127	25.18	158			25.18	9.86495	25.18	21
	25.2	28.6058	25.2	151			25.2	10.5888	25.2	17
	25.22	33.4077	25.22	136			25.22	11.8119	25.22	16
	25.24	31.7864	25.24	126			25.24	13.9343	25.24	24
	25.26	28.117	25.26	115			25.26	17.4511	25.26	26
	25.28	25.134	25.28	136			25.28	22.8745	25.28	22
	25.3	20.9204	25.3	118			25.3	29.3393	25.3	19
	25.32	15.4852	25.32	105			25.32	32.4594	25.32	31
	25.34	10.96	25.34	106			25.34	28.9973	25.34	21
	25.36	7.91729	25.36	92			25.36	23.08	25.36	21
	25.38	6.04413	25.38	88			25.38	18.5525	25.38	28
	25.4	4.95747	25.4	73			25.4	16.0842	25.4	23
	25.42	4.31872	25.42	89			25.42	15.2933	25.42	16
	25.44	3.9759	25.44	68			25.44	15.7446	25.44	17
	25.46	3.85124	25.46	88			25.46	17.2081	25.46	15
	25.48	3.93358	25.48	83			25.48	19.7141	25.48	17
	25.5	4.26527	25.5	96			25.5	23.5965	25.5	16
	25.52	4.93009	25.52	73			25.52	29.655	25.52	19
	25.54	6.00951	25.54	79			25.54	39.4727	25.54	17
	25.56	7.41569	25.56	94			25.56	55.702	25.56	9
	25.58	8.51769	25.58	100			25.58	81.8965	25.58	19
	25.6	8.58978	25.6	102			25.6	120.23	25.6	18
	25.62	8.21293	25.62	102			25.62	164.18	25.62	13
	25.64	8.28964	25.64	103			25.64	189.544	25.64	14
	25.66	9.21476	25.66	99			25.66	188.162	25.66	18
	25.68	11.2979	25.68	127			25.68	186.565	25.68	22
	25.7	15.257	25.7	97			25.7	189.717	25.7	21
	25.72	22.2292	25.72	106			25.72	171.543	25.72	23
	25.74	33.6798	25.74	113			25.74	129.841	25.74	33
	25.76	50.1578	25.76	119			25.76	89.372	25.76	27
	25.78	67.0169	25.78	109			25.78	61.0415	25.78	21
	25.8	70.5982	25.8	95			25.8	43.2991	25.8	25
	25.82	56.72	25.82	99			25.82	32.693	25.82	22
	25.84	38.946	25.84	113			25.84	31.2866	25.84	20
	25.86	25.4512	25.86	98			25.86	27.6349	25.86	26
	25.88	16.8312	25.88	113			25.88	25.613	25.88	28
	25.9	11.6809	25.9	91			25.9	24.7968	25.9	24
	25.92	8.60791	25.92	105			25.92	25.3099	25.92	22
	25.94	6.68071	25.94	92			25.94	27.4631	25.94	23
	25.96	5.38902	25.96	103			25.96	32.1167	25.96	23
	25.98	4.47804	25.98	78			25.98	40.6341	25.98	24
	26	3.81949	26	85			26	54.408	26	20
	26.02	3.34658	26.02	91			26.02	72.81	26.02	25
	26.04	3.0272	26.04	93			26.04	88.3665	26.04	29
	26.06	2.84951	26.06	98			26.06	89.3745	26.06	24
	26.08	2.8075	26.08	80			26.08	79.306	26.08	20
	26.1	2.82897	26.1	75			26.1	67.364	26.1	24
	26.12	2.74032	26.12	88			26.12	53.8195	26.12	22
	26.14	2.88109	26.14	118			26.14	40.9906	26.14	26
	26.16	2.55311	26.16	93			26.16	31.6896	26.16	25
	26.18	2.30559	26.18	88			26.18	25.8038	26.18	24
	26.2	2.1466	26.2	89			26.2	22.2729	26.2	22
	26.22	2.06172	26.22	93			26.22	20.2081	26.22	25
	26.24	2.03995	26.24	102			26.24	19.0306	26.24	26
	26.26	2.08083	26.26	97			26.26	18.4167	26.26	29
	26.28	2.18932	26.28	105			26.28	18.3932	26.28	21
	26.3	2.3525	26.3	87			26.3	18.5148	26.3	15
	26.32	2.48305	26.32	105			26.32	18.9506	26.32	26
	26.34	2.44765	26.34	108			26.34	19.7376	26.34	27
	26.36	2.31874	26.36	98			26.36	20.993	26.36	24
	26.38	2.2139	26.38	88			26.38	22.9804	26.38	22
	26.4	2.17248	26.4	80			26.4	26.21	26.4	18
	26.42	2.18925	26.42	70			26.42	31.4824	26.42	18
	26.44	2.25235	26.44	71			26.44	39.6861	26.44	13
	26.46	2.35388	26.46	74			26.46	50.826	26.46	23
	26.48	2.49178	26.48	83			26.48	60.8885	26.48	24
	26.5	2.66915	26.5	58			26.5	61.4325	26.5	21
	26.52	2.89348	26.52	49			26.52	52.9195	26.52	15
	26.54	3.17698	26.54	46			26.54	43.874	26.54	30
	26.56	3.53814	26.56	49			26.56	37.8865	26.56	31
	26.58	4.0051	26.58	35			26.58	34.8839	26.58	39
	26.6	4.62484	26.6	41			26.6	34.048	26.6	37
	26.62	5.46924	26.62	42			26.62	34.9279	26.62	49
	26.64	6.68178	26.64	43			26.64	37.3296	26.64	54
	26.66	8.53418	26.66	34			26.66	41.3338	26.66	66
	26.68	11.4923	26.68	40			26.68	46.6367	26.68	54
	26.7	16.3604	26.7	37			26.7	51.184	26.7	61
	26.72	23.9012	26.72	30			26.72	52.298	26.72	55
	26.74	34.2167	26.74	44			26.74	51.002	26.74	50
	26.76	44.5062	26.76	30			26.76	49.7709	26.76	61
	26.78	47.3102	26.78	28			26.78	49.7928	26.78	56
	26.8	41.3624	26.8	38			26.8	51.3415	26.8	43
	26.82	35.0021	26.82	32			26.82	54.175	26.82	55
	26.84	32.7236	26.84	48			26.84	58.101	26.84	50
	26.86	32.8267	26.86	55			26.86	63.049	26.86	51
	26.88	30.0928	26.88	49			26.88	69.1645	26.88	60
	26.9	23.5908	26.9	47			26.9	76.561	26.9	64
	26.92	17.1399	26.92	49			26.92	85.734	26.92	65
	26.94	12.5375	26.94	60			26.94	97.366	26.94	61
	26.96	9.63707	26.96	71			26.96	112.765	26.96	62
	26.98	7.9092	26.98	75			26.98	133.833	26.98	61
	27	6.87684	27	62			27	162.753	27	69
	27.02	6.25444	27.02	68			27.02	200.154	27.02	77
	27.04	5.88209	27.04	79			27.04	239.508	27.04	96
	27.06	5.67364	27.06	97			27.06	267.481	27.06	115
	27.08	5.59471	27.08	80			27.08	288.851	27.08	139
	27.1	5.61684	27.1	102			27.1	320.962	27.1	171
	27.12	5.74071	27.12	107			27.12	371.385	27.12	282
	27.14	5.93218	27.14	99			27.14	443.897	27.14	691
	27.16	6.20378	27.16	114			27.16	551.415	27.16	1433
	27.18	6.55858	27.18	85			27.18	720.67	27.18	2545
	27.2	7.00382	27.2	90			27.2	1002.9	27.2	3510
	27.22	7.5512	27.22	132			27.22	1486.2	27.22	4386
	27.24	8.21747	27.24	96			27.24	2278.83	27.24	4812
	27.26	9.02569	27.26	104			27.26	3431.22	27.26	4861
	27.28	9.94116	27.28	116			27.28	4653.34	27.28	4401
	27.3	11.1411	27.3	124			27.3	5000	27.3	3524
	27.32	12.616	27.32	125			27.32	4073.66	27.32	2504
	27.34	14.448	27.34	118			27.34	2806	27.34	1748
	27.36	16.7525	27.36	129			27.36	1825.57	27.36	1210
	27.38	19.6974	27.38	108			27.38	1195.1	27.38	672
	27.4	23.5332	27.4	104			27.4	817.79	27.4	365
	27.42	28.6524	27.42	98			27.42	593.405	27.42	263
	27.44	35.7214	27.44	97			27.44	453.236	27.44	241
	27.46	45.9542	27.46	111			27.46	359.579	27.46	264
	27.48	61.7564	27.48	97			27.48	293.411	27.48	272
	27.5	87.6716	27.5	106			27.5	244.982	27.5	271
	27.52	131.068	27.52	112			27.52	208.81	27.52	237
	27.54	200.815	27.54	97			27.54	181.772	27.54	224
	27.56	301.028	27.56	113			27.56	161.833	27.56	167
	27.58	409	27.58	125			27.58	147.986	27.58	144
	27.6	444.444	27.6	160			27.6	139.787	27.6	126
	27.62	366.171	27.62	151			27.62	137.248	27.62	101
	27.64	253.598	27.64	204			27.64	141.733	27.64	89
	27.66	165.289	27.66	243			27.66	157.425	27.66	89
	27.68	108.195	27.68	249			27.68	188.229	27.68	77
	27.7	73.96	27.7	298			27.7	229.518	27.7	76
	27.72	53.6084	27.72	312			27.72	252.786	27.72	89
	27.74	40.9495	27.74	368			27.74	226.867	27.74	90
	27.76	32.5303	27.76	418			27.76	175.102	27.76	74
	27.78	26.608	27.78	406			27.78	130.139	27.78	73
	27.8	22.2692	27.8	465			27.8	99.683	27.8	89
	27.82	18.9611	27.82	493			27.82	81.195	27.82	80
	27.84	16.3583	27.84	524			27.84	70.9205	27.84	72
	27.86	14.3083	27.86	542			27.86	66.112	27.86	69
	27.88	12.7045	27.88	581			27.88	64.838	27.88	65
	27.9	11.4616	27.9	546			27.9	64.452	27.9	52
	27.92	10.5098	27.92	574			27.92	62.299	27.92	53
	27.94	9.82058	27.94	568			27.94	60.1645	27.94	43
	27.96	9.40658	27.96	569			27.96	61.324	27.96	47
	27.98	9.26538	27.98	530			27.98	66.446	27.98	47
	28	9.43098	28	600			28	73.213	28	41
	28.02	9.81818	28.02	522			28.02	78.159	28.02	37
	28.04	10.0503	28.04	534			28.04	77.6365	28.04	30
	28.06	9.83231	28.06	430			28.06	70.3425	28.06	45
	28.08	9.54222	28.08	438			28.08	63.131	28.08	54
	28.1	9.58089	28.1	352			28.1	61.191	28.1	48
	28.12	10.0838	28.12	341			28.12	64.6805	28.12	48
	28.14	11.1536	28.14	323			28.14	69.852	28.14	64
	28.16	13.0576	28.16	265			28.16	73.2095	28.16	54
	28.18	16.3316	28.18	247			28.18	76.7495	28.18	44
	28.2	21.87	28.2	197			28.2	78.4795	28.2	44
	28.22	30.7986	28.22	199			28.22	73.355	28.22	50
	28.24	43.5856	28.24	172			28.24	66.776	28.24	48
	28.26	57.4538	28.26	195			28.26	66.3565	28.26	49
	28.28	66.4573	28.28	185			28.28	75.061	28.28	51
	28.3	67.0693	28.3	155			28.3	92.623	28.3	42
	28.32	61.3084	28.32	177			28.32	113.487	28.32	49
	28.34	57.1116	28.34	146			28.34	123.859	28.34	52
	28.36	56.4147	28.36	175			28.36	114.153	28.36	48
	28.38	52.5053	28.38	138			28.38	91.2635	28.38	57
	28.4	43.2779	28.4	153			28.4	69.234	28.4	54
	28.42	34.6752	28.42	170			28.42	55.1695	28.42	56
	28.44	28.734	28.44	154			28.44	49.4316	28.44	57
	28.46	23.5767	28.46	158			28.46	50.428	28.46	50
	28.48	18.9901	28.48	138			28.48	54.855	28.48	47
	28.5	16.1855	28.5	144			28.5	55.589	28.5	47
	28.52	15.5635	28.52	142			28.52	48.3216	28.52	43
	28.54	16.9336	28.54	179			28.54	38.402	28.54	44
	28.56	19.1921	28.56	158			28.56	30.57	28.56	39
	28.58	19.4408	28.58	203			28.58	25.5129	28.58	35
	28.6	16.229	28.6	203			28.6	22.5906	28.6	39
	28.62	12.0796	28.62	180			28.62	21.1138	28.62	38
	28.64	8.83142	28.64	208			28.64	20.6146	28.64	32
	28.66	6.67467	28.66	242			28.66	20.9006	28.66	45
	28.68	5.32	28.68	261			28.68	21.9883	28.68	40
	28.7	4.46596	28.7	264			28.7	23.9559	28.7	58
	28.72	3.90624	28.72	238			28.72	27.2467	28.72	89
	28.74	3.52767	28.74	250			28.74	32.7105	28.74	205
	28.76	3.27795	28.76	270			28.76	37.1647	28.76	353
	28.78	3.15261	28.78	284			28.78	53.215	28.78	416
	28.8	3.1465	28.8	289			28.8	79.47	28.8	542
	28.82	3.3223	28.82	274			28.82	117.871	28.82	695
	28.84	3.76936	28.84	267			28.84	161.581	28.84	701
	28.86	4.58373	28.86	234			28.86	184.256	28.86	687
	28.88	5.73044	28.88	282			28.88	162.309	28.88	622
	28.9	6.65747	28.9	260			28.9	119.323	28.9	518
	28.92	6.38156	28.92	252			28.92	81.6485	28.92	434
	28.94	5.12778	28.94	246			28.94	54.7785	28.94	330
	28.96	3.87912	28.96	262			28.96	37.51	28.96	244
	28.98	2.99237	28.98	244			28.98	26.9456	28.98	189
	29	2.434	29	254			29	20.3932	29	139
	29.02	2.11146	29.02	230			29.02	16.1182	29.02	121
	29.04	1.9063	29.04	217			29.04	13.1644	29.04	98
	29.06	1.35032	29.06	177			29.06	11.0239	29.06	81
	29.08	1.28119	29.08	192			29.08	9.41255	29.08	65
	29.1	1.2466	29.1	182			29.1	8.1789	29.1	56
	29.12	1.24112	29.12	151			29.12	7.2139	29.12	31
	29.14	1.26377	29.14	128			29.14	6.4456	29.14	39
	29.16	1.31716	29.16	133			29.16	5.8246	29.16	45
	29.18	1.40822	29.18	116			29.18	5.13555	29.18	27
	29.2	1.55039	29.2	86			29.2	4.73009	29.2	28
	29.22	1.76819	29.22	80			29.22	4.40068	29.22	31
	29.24	2.10418	29.24	57			29.24	4.13617	29.24	33
	29.26	2.62231	29.26	58			29.26	3.9254	29.26	25
	29.28	3.40587	29.28	51			29.28	3.76377	29.28	32
	29.3	4.56298	29.3	49			29.3	3.64804	29.3	37
	29.32	6.10453	29.32	47			29.32	3.57746	29.32	29
	29.34	7.6244	29.34	46			29.34	3.55404	29.34	27
	29.36	8.81178	29.36	42			29.36	3.58339	29.36	29
	29.38	10.4852	29.38	37			29.38	3.66271	29.38	25
	29.4	13.2429	29.4	59			29.4	3.84057	29.4	28
	29.42	15.7858	29.42	46			29.42	4.14275	29.42	31
	29.44	15.2869	29.44	45			29.44	4.64886	29.44	26
	29.46	12.0208	29.46	34			29.46	5.494	29.46	19
	29.48	8.54604	29.48	39			29.48	6.94465	29.48	22
	29.5	5.98364	29.5	49			29.5	9.2404	29.5	21
	29.52	4.4228	29.52	46			29.52	12.4957	29.52	26
	29.54	3.64212	29.54	51			29.54	15.8322	29.54	21
	29.56	3.44423	29.56	46			29.56	16.7341	29.56	22
	29.58	3.72353	29.58	42			29.58	14.4119	29.58	31
	29.6	4.35982	29.6	46			29.6	11.4358	29.6	31
	29.62	4.91467	29.62	49			29.62	9.4683	29.62	28
	29.64	4.71173	29.64	40			29.64	8.66575	29.64	28
	29.66	3.92464	29.66	43			29.66	8.776	29.66	19
	29.68	3.12311	29.68	52			29.68	9.68745	29.68	18
	29.7	2.45549	29.7	30			29.7	11.5997	29.7	17
	29.72	1.96992	29.72	56			29.72	15.1468	29.72	21
	29.74	1.65351	29.74	44			29.74	20.8677	29.74	27
	29.76	1.48772	29.76	45			29.76	28.2943	29.76	30
	29.78	1.49224	29.78	52			29.78	34.4325	29.78	26
	29.8	1.62875	29.8	52			29.8	35.3583	29.8	18
	29.82	1.89884	29.82	48			29.82	30.3722	29.82	23
	29.84	2.2458	29.84	42			29.84	23.9962	29.84	20
	29.86	2.47488	29.86	45			29.86	19.7108	29.86	21
	29.88	2.66253	29.88	50			29.88	18.2111	29.88	20
	29.9	3.04505	29.9	54			29.9	19.499	29.9	20
	29.92	3.72523	29.92	39			29.92	24.1444	29.92	18
	29.94	4.39131	29.94	49			29.94	33.0615	29.94	19
	29.96	4.33589	29.96	39			29.96	46.3792	29.96	26
	29.98	3.62632	29.98	51			29.98	59.9225	29.98	19
	30	2.94036	30	57			30	62.5035	30	24
	30.02	2.50808	30.02	47			30.02	52.016	30.02	19
	30.04	2.20499	30.04	56			30.04	39.9699	30.04	17
	30.06	1.99996	30.06	44			30.06	33.204	30.06	21
	30.08	1.92204	30.08	42			30.08	32.8904	30.08	21
	30.1	2.00621	30.1	53			30.1	38.446	30.1	28
	30.12	2.28612	30.12	43			30.12	46.7978	30.12	23
	30.14	2.84878	30.14	37			30.14	49.5143	30.14	20
	30.16	3.86616	30.16	69			30.16	41.3714	30.16	19
	30.18	5.55596	30.18	47			30.18	29.5677	30.18	16
	30.2	8.062	30.2	49			30.2	20.1525	30.2	18
	30.22	10.8756	30.22	57			30.22	13.9534	30.22	18
	30.24	12.0447	30.24	60			30.24	10.1507	30.24	21
	30.26	10.4162	30.26	65			30.26	7.82965	30.26	18
	30.28	7.89796	30.28	50			30.28	6.34835	30.28	17
	30.3	6.00613	30.3	76			30.3	5.34295	30.3	16
	30.32	4.89929	30.32	63			30.32	4.4535	30.32	21
	30.34	4.37489	30.34	70			30.34	3.93873	30.34	19
	30.36	4.41195	30.36	73			30.36	3.5674	30.36	14
	30.38	5.10338	30.38	83			30.38	3.31055	30.38	12
	30.4	6.70742	30.4	72			30.4	3.14716	30.4	14
	30.42	9.59498	30.42	48			30.42	3.12281	30.42	17
	30.44	13.9875	30.44	83			30.44	3.19456	30.44	15
	30.46	18.9077	30.46	83			30.46	3.44722	30.46	27
	30.48	20.7186	30.48	91			30.48	3.98806	30.48	18
	30.5	17.2868	30.5	90			30.5	4.97509	30.5	18
	30.52	12.117	30.52	81			30.52	6.56325	30.52	19
	30.54	8.00338	30.54	100			30.54	8.5984	30.54	19
	30.56	5.32413	30.56	101			30.56	10.1255	30.56	26
	30.58	3.70891	30.58	93			30.58	10.1709	30.58	20
	30.6	2.74484	30.6	106			30.6	9.3505	30.6	19
	30.62	2.14365	30.62	125			30.62	8.1302	30.62	14
	30.64	1.75228	30.64	122			30.64	6.6933	30.64	16
	30.66	1.47172	30.66	120			30.66	5.5728	30.66	13
	30.68	1.26934	30.68	123			30.68	4.76692	30.68	16
	30.7	1.1231	30.7	126			30.7	4.02267	30.7	16
	30.72	1.02121	30.72	117			30.72	3.40768	30.72	12
	30.74	0.95923	30.74	142			30.74	3.05357	30.74	12
	30.76	0.93981	30.76	115			30.76	2.87624	30.76	18
	30.78	0.97393	30.78	121			30.78	2.87432	30.78	14
	30.8	1.07354	30.8	107			30.8	3.03782	30.8	13
	30.82	1.2616	30.82	114			30.82	3.40305	30.82	13
	30.84	1.54436	30.84	107			30.84	4.07947	30.84	17
	30.86	1.83865	30.86	123			30.86	5.2779	30.86	18
	30.88	1.87235	30.88	95			30.88	7.29125	30.88	17
	30.9	1.56199	30.9	122			30.9	10.3634	30.9	16
	30.92	1.16747	30.92	108			30.92	14.0586	30.92	14
	30.94	0.87719	30.94	107			30.94	16.1436	30.94	17
	30.96	0.68995	30.96	88			30.96	14.48	30.96	16
	30.98	0.57583	30.98	92			30.98	11.0715	30.98	16
	31	0.50632	31	73			31	8.3042	31	17
	31.02	0.46241	31.02	78			31.02	6.7378	31.02	14
	31.04	0.4337	31.04	60			31.04	6.244	31.04	14
	31.06	0.41501	31.06	72			31.06	6.66895	31.06	23
	31.08	0.40379	31.08	51			31.08	7.79225	31.08	19
	31.1	0.39552	31.1	40			31.1	9.0888	31.1	18
	31.12	0.39638	31.12	50			31.12	10.0532	31.12	18
	31.14	0.40284	31.14	38			31.14	10.8753	31.14	14
	31.16	0.41731	31.16	44			31.16	11.0313	31.16	12
	31.18	0.4422	31.18	30			31.18	9.8038	31.18	15
	31.2	0.48201	31.2	41			31.2	8.1947	31.2	15
	31.22	0.54145	31.22	32			31.22	7.18385	31.22	19
	31.24	0.61913	31.24	37			31.24	6.98675	31.24	14
	31.26	0.69065	31.26	34			31.26	7.66205	31.26	18
	31.28	0.71748	31.28	34			31.28	9.38005	31.28	17
	31.3	0.71713	31.3	29			31.3	12.3314	31.3	13
	31.32	0.73891	31.32	25			31.32	16.4238	31.32	16
	31.34	0.79404	31.34	30			31.34	20.208	31.34	23
	31.36	0.89703	31.36	25			31.36	21.3485	31.36	32
	31.38	1.05782	31.38	24			31.38	21.1105	31.38	50
	31.4	1.2931	31.4	27			31.4	22.7443	31.4	73
	31.42	1.63668	31.42	32			31.42	27.5924	31.42	74
	31.44	2.16875	31.44	22			31.44	34.7818	31.44	78
	31.46	2.99448	31.46	31			31.46	42.462	31.46	81
	31.48	4.08816	31.48	26			31.48	49.1992	31.48	76
	31.5	5.00062	31.5	36			31.5	50.477	31.5	75
	31.52	5.10458	31.52	41			31.52	44.9231	31.52	69
	31.54	4.7996	31.54	29			31.54	36.1657	31.54	61
	31.56	4.89747	31.56	27			31.56	27.0347	31.56	40
	31.58	5.65951	31.58	30			31.58	20.1489	31.58	24
	31.6	6.73053	31.6	32			31.6	15.8584	31.6	23
	31.62	7.10387	31.62	30			31.62	13.3104	31.62	28
	31.64	6.53391	31.64	41			31.64	11.221	31.64	30
	31.66	6.05907	31.66	23			31.66	9.30635	31.66	22
	31.68	6.32138	31.68	41			31.68	7.8462	31.68	21
	31.7	7.28516	31.7	28			31.7	7.01665	31.7	31
	31.72	8.77324	31.72	48			31.72	6.7519	31.72	26
	31.74	10.9987	31.74	40			31.74	7.042	31.74	20
	31.76	13.5748	31.76	53			31.76	8.01935	31.76	18
	31.78	14.2144	31.78	52			31.78	10.0333	31.78	19
	31.8	11.6916	31.8	52			31.8	13.6451	31.8	23
	31.82	8.26107	31.82	55			31.82	19.3974	31.82	24
	31.84	5.59947	31.84	57			31.84	26.8549	31.84	22
	31.86	3.8932	31.86	58			31.86	32.2237	31.86	25
	31.88	2.88951	31.88	69			31.88	30.2286	31.88	27
	31.9	2.32392	31.9	68			31.9	23.6215	31.9	22
	31.92	2.01886	31.92	68			31.92	17.9827	31.92	24
	31.94	1.86398	31.94	97			31.94	15.0774	31.94	26
	31.96	1.8702	31.96	121			31.96	14.5061	31.96	35
	31.98	2.0386	31.98	107			31.98	14.8102	31.98	42
	32	2.44716	32	118			32	13.8726	32	32
	32.02	3.24095	32.02	134			32.02	11.7142	32.02	22
	32.04	4.61293	32.04	118			32.04	9.9195	32.04	22
	32.06	6.65422	32.06	144			32.06	9.1837	32.06	22
	32.08	8.83547	32.08	167			32.08	9.6057	32.08	24
	32.1	9.45987	32.1	157			32.1	11.5	32.1	22
	32.12	7.76964	32.12	153			32.12	15.4025	32.12	13
	32.14	5.44004	32.14	135			32.14	21.8888	32.14	17
	32.16	3.62872	32.16	163			32.16	30.5302	32.16	23
	32.18	2.45736	32.18	153			32.18	37.0637	32.18	15
	32.2	1.75102	32.2	186			32.2	34.9134	32.2	17
	32.22	1.32644	32.22	156			32.22	26.5937	32.22	17
	32.24	1.05832	32.24	163			32.24	18.8061	32.24	13
	32.26	0.877	32.26	176			32.26	13.7765	32.26	11
	32.28	0.74734	32.28	178			32.28	11.3557	32.28	19
	32.3	0.65115	32.3	159			32.3	10.9863	32.3	15
	32.32	0.57829	32.32	152			32.32	12.0398	32.32	19
	32.34	0.52234	32.34	153			32.34	13.3718	32.34	23
	32.36	0.4778	32.36	113			32.36	13.1325	32.36	16
	32.38	0.44459	32.38	149			32.38	10.8838	32.38	18
	32.4	0.41943	32.4	137			32.4	8.17575	32.4	24
	32.42	0.40108	32.42	94			32.42	6.18975	32.42	16
	32.44	0.38923	32.44	108			32.44	5.00835	32.44	20
	32.46	0.38248	32.46	89			32.46	4.47316	32.46	20
	32.48	0.38498	32.48	87			32.48	4.4265	32.48	17
	32.5	0.38962	32.5	77			32.5	4.67743	32.5	13
	32.52	0.4007	32.52	69			32.52	4.80471	32.52	12
	32.54	0.41938	32.54	56			32.54	4.37484	32.54	15
	32.56	0.44758	32.56	54			32.56	3.64742	32.56	17
	32.58	0.48835	32.58	61			32.58	3.04639	32.58	15
	32.6	0.54835	32.6	57			32.6	2.63038	32.6	15
	32.62	0.63383	32.62	46			32.62	2.40587	32.62	16
	32.64	0.76688	32.64	46			32.64	2.26668	32.64	11
	32.66	0.97861	32.66	44			32.66	2.19036	32.66	10
	32.68	1.33338	32.68	40			32.68	2.15828	32.68	14
	32.7	1.91761	32.7	41			32.7	2.15849	32.7	15
	32.72	2.79759	32.72	41			32.72	2.18545	32.72	19
	32.74	3.85739	32.74	34			32.74	2.23692	32.74	15
	32.76	4.46511	32.76	33			32.76	2.31266	32.76	14
	32.78	4.02195	32.78	30			32.78	2.41392	32.78	18
	32.8	3.08411	32.8	33			32.8	2.57813	32.8	18
	32.82	2.34461	32.82	37			32.82	2.728	32.82	16
	32.84	1.98172	32.84	34			32.84	2.92977	32.84	17
	32.86	2.00811	32.86	50			32.86	3.17882	32.86	15
	32.88	2.40449	32.88	40			32.88	3.48744	32.88	16
	32.9	3.18668	32.9	52			32.9	3.87743	32.9	16
	32.92	4.11213	32.92	45			32.92	4.35457	32.92	20
	32.94	4.47044	32.94	55			32.94	4.9852	32.94	21
	32.96	3.79046	32.96	49			32.96	5.8109	32.96	18
	32.98	2.74191	32.98	69			32.98	6.9056	32.98	16
	33	1.90526	33	79			33	8.5142	33	27
	33.02	1.35795	33.02	72			33.02	10.9609	33.02	29
	33.04	1.03384	33.04	107			33.04	14.968	33.04	25
	33.06	0.84144	33.06	95			33.06	21.6406	33.06	31
	33.08	0.72604	33.08	112			33.08	32.3477	33.08	34
	33.1	0.64973	33.1	110			33.1	47.4213	33.1	39
	33.12	0.60539	33.12	98			33.12	62.4155	33.12	46
	33.14	0.57987	33.14	101			33.14	65.2545	33.14	57
	33.16	0.56881	33.16	90			33.16	53.208	33.16	66
	33.18	0.56796	33.18	75			33.18	38.2002	33.18	64
	33.2	0.58023	33.2	74			33.2	27.1684	33.2	67
	33.22	0.60358	33.22	61			33.22	20.6742	33.22	62
	33.24	0.62628	33.24	61			33.24	17.6334	33.24	57
	33.26	0.67559	33.26	74			33.26	17.1142	33.26	56
	33.28	0.74159	33.28	55			33.28	18.6224	33.28	53
	33.3	0.8289	33.3	60			33.3	22.0252	33.3	46
	33.32	0.94466	33.32	54			33.32	26.7121	33.32	39
	33.34	1.09989	33.34	40			33.34	31.154	33.34	33
	33.36	1.31318	33.36	50			33.36	35.7416	33.36	31
	33.38	1.61821	33.38	45			33.38	43.0746	33.38	32
	33.4	2.08057	33.4	48			33.4	52.6245	33.4	32
	33.42	2.82813	33.42	51			33.42	60.7795	33.42	37
	33.44	4.07035	33.44	53			33.44	69.1305	33.44	47
	33.46	6.09809	33.46	45			33.46	81.1295	33.46	54
	33.48	9.10707	33.48	48			33.48	94.086	33.48	52
	33.5	12.6167	33.5	43			33.5	97.7475	33.5	50
	33.52	14.8372	33.52	37			33.52	82.969	33.52	53
	33.54	13.9292	33.54	45			33.54	60.1895	33.54	49
	33.56	10.5813	33.56	47			33.56	41.5597	33.56	54
	33.58	7.2064	33.58	41			33.58	29.3661	33.58	49
	33.6	4.81404	33.6	49			33.6	22.2283	33.6	44
	33.62	3.33127	33.62	42			33.62	18.3966	33.62	44
	33.64	2.45794	33.64	47			33.64	16.6331	33.64	42
	33.66	1.94169	33.66	46			33.66	16.1398	33.66	46
	33.68	1.62517	33.68	49			33.68	16.3302	33.68	43
	33.7	1.42534	33.7	49			33.7	16.8047	33.7	35
	33.72	1.30158	33.72	44			33.72	18.1679	33.72	33
	33.74	1.23444	33.74	43			33.74	21.5563	33.74	37
	33.76	1.216	33.76	40			33.76	28.3046	33.76	27
	33.78	1.2473	33.78	52			33.78	39.8854	33.78	33
	33.8	1.33979	33.8	68			33.8	56.7685	33.8	32
	33.82	1.51945	33.82	43			33.82	73.95	33.82	28
	33.84	1.83106	33.84	67			33.84	77.3995	33.84	27
	33.86	2.32981	33.86	52			33.86	63.4255	33.86	26
	33.88	3.03418	33.88	40			33.88	46.0622	33.88	30
	33.9	3.90699	33.9	51			33.9	33.4576	33.9	32
	33.92	4.83084	33.92	58			33.92	26.0902	33.92	29
	33.94	5.24129	33.94	55			33.94	22.6806	33.94	29
	33.96	4.74578	33.96	56			33.96	22.3815	33.96	29
	33.98	4.01723	33.98	59			33.98	25.2741	33.98	39
	34	3.64945	34	65			34	32.0013	34	55
	34.02	3.76955	34.02	71			34.02	43.0624	34.02	77
	34.04	4.27278	34.04	65			34.04	56.006	34.04	105
	34.06	4.85813	34.06	67			34.06	61.9285	34.06	124
	34.08	5.38573	34.08	69			34.08	55.096	34.08	161
	34.1	5.97178	34.1	79			34.1	42.8377	34.1	164
	34.12	6.33693	34.12	61			34.12	32.0018	34.12	175
	34.14	6.36867	34.14	80			34.14	24.9003	34.14	146
	34.16	6.55098	34.16	78			34.16	21.7495	34.16	138
	34.18	7.42636	34.18	83			34.18	22.2298	34.18	117
	34.2	9.26173	34.2	86			34.2	26.2475	34.2	105
	34.22	11.7354	34.22	78			34.22	33.5244	34.22	86
	34.24	13.7362	34.24	86			34.24	41.2993	34.24	57
	34.26	15.2405	34.26	109			34.26	42.56	34.26	35
	34.28	17.9776	34.28	121			34.28	35.7419	34.28	27
	34.3	22.4384	34.3	132			34.3	27.8062	34.3	23
	34.32	26.2748	34.32	116			34.32	22.6267	34.32	20
	34.34	26.0574	34.34	142			34.34	19.9195	34.34	19
	34.36	21.5559	34.36	157			34.36	18.0921	34.36	28
	34.38	16.3783	34.38	148			34.38	16.4581	34.38	26
	34.4	13.0928	34.4	140			34.4	15.2152	34.4	29
	34.42	11.8952	34.42	149			34.42	15.0265	34.42	34
	34.44	11.6952	34.44	156			34.44	16.6084	34.44	31
	34.46	11.149	34.46	154			34.46	20.5869	34.46	33
	34.48	9.802	34.48	144			34.48	27.393	34.48	40
	34.5	7.69342	34.5	146			34.5	36.0145	34.5	38
	34.52	5.59453	34.52	133			34.52	41.2999	34.52	20
	34.54	4.03757	34.54	154			34.54	38.3484	34.54	21
	34.56	3.00742	34.56	177			34.56	31.6626	34.56	29
	34.58	2.34359	34.58	156			34.58	26.28	34.58	26
	34.6	1.90925	34.6	169			34.6	23.2313	34.6	27
	34.62	1.61337	34.62	176			34.62	22.4882	34.62	29
	34.64	1.40338	34.64	179			34.64	24.3306	34.64	24
	34.66	1.25129	34.66	148			34.66	29.2492	34.66	23
	34.68	1.14249	34.68	151			34.68	36.9622	34.68	21
	34.7	1.07001	34.7	167			34.7	45.0892	34.7	19
	34.72	1.03211	34.72	149			34.72	50.526	34.72	20
	34.74	1.03163	34.74	168			34.74	54.6315	34.74	20
	34.76	1.08925	34.76	135			34.76	61.096	34.76	23
	34.78	1.19052	34.78	153			34.78	65.158	34.78	22
	34.8	1.3846	34.8	124			34.8	57.917	34.8	20
	34.82	1.73153	34.82	115			34.82	44.2207	34.82	21
	34.84	2.25663	34.84	101			34.84	32.9423	34.84	25
	34.86	2.80635	34.86	99			34.86	26.4931	34.86	23
	34.88	2.94731	34.88	89			34.88	24.1778	34.88	18
	34.9	2.59174	34.9	92			34.9	24.7402	34.9	15
	34.92	2.18795	34.92	73			34.92	26.8622	34.92	21
	34.94	1.93025	34.94	78			34.94	31.0222	34.94	14
	34.96	1.68086	34.96	66			34.96	38.9474	34.96	16
	34.98	1.35394	34.98	84			34.98	49.6158	34.98	19
	35	1.05053	35	72			35	55.5665	35	15
	35.02	0.82805	35.02	64			35.02	49.0356	35.02	12
	35.04	0.68995	35.04	44			35.04	36.46	35.04	18
	35.06	0.60297	35.06	48			35.06	25.9399	35.06	19
	35.08	0.54778	35.08	56			35.08	19.2932	35.08	17
	35.1	0.51198	35.1	39			35.1	15.9282	35.1	18
	35.12	0.49307	35.12	51			35.12	15.0086	35.12	20
	35.14	0.47883	35.14	51			35.14	15.8406	35.14	20
	35.16	0.47179	35.16	47			35.16	17.3771	35.16	24
	35.18	0.47128	35.18	50			35.18	17.9464	35.18	20
	35.2	0.47759	35.2	53			35.2	17.5224	35.2	17
	35.22	0.49214	35.22	61			35.22	17.1177	35.22	21
	35.24	0.53164	35.24	43			35.24	16.2762	35.24	23
	35.26	0.57055	35.26	40			35.26	15.0434	35.26	19
	35.28	0.62143	35.28	48			35.28	14.7762	35.28	18
	35.3	0.66889	35.3	44			35.3	16.4028	35.3	18
	35.32	0.69078	35.32	57			35.32	20.7457	35.32	16
	35.34	0.69904	35.34	41			35.34	28.8632	35.34	19
	35.36	0.71891	35.36	46			35.36	40.9712	35.36	19
	35.38	0.76184	35.38	44			35.38	53.461	35.38	18
	35.4	0.82825	35.4	41			35.4	56.0555	35.4	18
	35.42	0.93392	35.42	46			35.42	45.7859	35.42	14
	35.44	1.09244	35.44	34			35.44	32.9162	35.44	16
	35.46	1.33287	35.46	34			35.46	23.6399	35.46	15
	35.48	1.69045	35.48	35			35.48	18.5551	35.48	19
	35.5	2.17728	35.5	28			35.5	16.7242	35.5	17
	35.52	2.68272	35.52	28			35.52	16.6924	35.52	18
	35.54	2.9383	35.54	47			35.54	16.5242	35.54	15
	35.56	2.95142	35.56	34			35.56	15.4049	35.56	12
	35.58	3.08045	35.58	31			35.58	14.6287	35.58	14
	35.6	3.56811	35.6	40			35.6	14.7138	35.6	14
	35.62	4.61813	35.62	28			35.62	15.029	35.62	15
	35.64	6.43462	35.64	52			35.64	15.3948	35.64	20
	35.66	9.16342	35.66	47			35.66	15.7319	35.66	21
	35.68	12.6079	35.68	47			35.68	15.9472	35.68	15
	35.7	15.2103	35.7	57			35.7	16.291	35.7	20
	35.72	14.8411	35.72	39			35.72	17.2017	35.72	16
	35.74	12.8031	35.74	53			35.74	17.9275	35.74	15
	35.76	11.0826	35.76	61			35.76	16.1977	35.76	17
	35.78	9.43711	35.78	61			35.78	12.5972	35.78	17
	35.8	7.57329	35.8	52			35.8	9.36175	35.8	17
	35.82	6.16538	35.82	59			35.82	7.2164	35.82	18
	35.84	5.56231	35.84	72			35.84	6.04505	35.84	20
	35.86	5.8536	35.86	83			35.86	5.5785	35.86	23
	35.88	7.19102	35.88	68			35.88	5.51045	35.88	19
	35.9	9.77938	35.9	79			35.9	5.39565	35.9	18
	35.92	13.547	35.92	96			35.92	4.9462	35.92	29
	35.94	16.9473	35.94	81			35.94	4.41583	35.94	25
	35.96	16.7511	35.96	68			35.96	4.04833	35.96	18
	35.98	13.1137	35.98	97			35.98	3.84824	35.98	18
	36	9.23831	36	73			36	3.85256	36	15
	36.02	6.50347	36.02	71			36.02	4.00286	36.02	18
	36.04	4.8832	36.04	86			36.04	4.2927	36.04	19
	36.06	4.06552	36.06	78			36.06	4.75411	36.06	21
	36.08	3.79697	36.08	81			36.08	5.4555	36.08	20
	36.1	3.99481	36.1	82			36.1	6.5361	36.1	17
	36.12	4.74453	36.12	71			36.12	8.2368	36.12	13
	36.14	6.27204	36.14	74			36.14	10.877	36.14	19
	36.16	8.81804	36.16	60			36.16	14.7162	36.16	29
	36.18	12.1988	36.18	87			36.18	19.3666	36.18	43
	36.2	14.6833	36.2	59			36.2	23.1441	36.2	76
	36.22	13.6832	36.22	54			36.22	25.8021	36.22	83
	36.24	10.2677	36.24	64			36.24	29.7745	36.24	68
	36.26	7.04751	36.26	60			36.26	35.9963	36.26	56
	36.28	4.82996	36.28	60			36.28	44.2212	36.28	50
	36.3	3.47833	36.3	81			36.3	55.0055	36.3	50
	36.32	2.69911	36.32	58			36.32	64.9715	36.32	41
	36.34	2.25688	36.34	57			36.34	63.151	36.34	29
	36.36	2.00024	36.36	74			36.36	48.949	36.36	24
	36.38	1.8407	36.38	61			36.38	33.7847	36.38	20
	36.4	1.73789	36.4	58			36.4	22.8494	36.4	16
	36.42	1.70127	36.42	50			36.42	16.0459	36.42	18
	36.44	1.74338	36.44	60			36.44	12.0785	36.44	16
	36.46	1.87662	36.46	56			36.46	9.7715	36.46	16
	36.48	2.11438	36.48	59			36.48	8.51565	36.48	15
	36.5	2.48863	36.5	56			36.5	7.91765	36.5	12
	36.52	3.09887	36.52	49			36.52	7.8749	36.52	13
	36.54	4.09607	36.54	68			36.54	8.4661	36.54	18
	36.56	5.57542	36.56	52			36.56	9.9406	36.56	16
	36.58	7.31329	36.58	66			36.58	12.677	36.58	17
	36.6	8.61707	36.6	54			36.6	16.9625	36.6	18
	36.62	9.62009	36.62	53			36.62	22.1502	36.62	17
	36.64	11.4628	36.64	48			36.64	25.373	36.64	15
	36.66	14.2367	36.66	44			36.66	24.9666	36.66	17
	36.68	15.7701	36.68	52			36.68	24.4907	36.68	17
	36.7	13.7341	36.7	46			36.7	26.8309	36.7	18
	36.72	9.93564	36.72	46			36.72	30.9868	36.72	15
	36.74	6.714	36.74	45			36.74	31.7531	36.74	17
	36.76	4.56516	36.76	40			36.76	26.2737	36.76	15
	36.78	3.26095	36.78	38			36.78	19.1038	36.78	14
	36.8	2.49256	36.8	47			36.8	13.5988	36.8	17
	36.82	2.03178	36.82	51			36.82	10.1385	36.82	18
	36.84	1.7469	36.84	54			36.84	8.22035	36.84	19
	36.86	1.57264	36.86	36			36.86	7.35185	36.86	15
	36.88	1.4799	36.88	34			36.88	7.2086	36.88	19
	36.9	1.45996	36.9	38			36.9	7.8186	36.9	23
	36.92	1.52174	36.92	35			36.92	9.097	36.92	15
	36.94	1.6989	36.94	34			36.94	10.7035	36.94	13
	36.96	2.06198	36.96	34			36.96	11.5624	36.96	15
	36.98	2.72238	36.98	54			36.98	11.0937	36.98	13
	37	3.79343	37	52			37	10.572	37	13
	37.02	5.23702	37.02	41			37.02	11.0221	37.02	12
	37.04	6.40813	37.04	43			37.04	12.941	37.04	15
	37.06	6.18364	37.06	45			37.06	16.9535	37.06	16
	37.08	4.85556	37.08	57			37.08	23.8991	37.08	14
	37.1	3.5398	37.1	59			37.1	34.2878	37.1	26
	37.12	2.61426	37.12	54			37.12	46.1422	37.12	26
	37.14	2.05083	37.14	75			37.14	53.905	37.14	19
	37.16	1.7587	37.16	57			37.16	56.6875	37.16	24
	37.18	1.64797	37.18	57			37.18	55.4055	37.18	23
	37.2	1.69547	37.2	69			37.2	46.2185	37.2	21
	37.22	1.90481	37.22	69			37.22	33.1148	37.22	26
	37.24	2.33814	37.24	66			37.24	22.3749	37.24	27
	37.26	3.09076	37.26	73			37.26	15.236	37.26	26
	37.28	4.2518	37.28	76			37.28	10.8418	37.28	28
	37.3	5.66604	37.3	70			37.3	8.1733	37.3	27
	37.32	6.61716	37.32	68			37.32	6.49855	37.32	23
	37.34	6.68724	37.34	83			37.34	5.39055	37.34	25
	37.36	6.77693	37.36	77			37.36	4.61792	37.36	25
	37.38	7.54738	37.38	76			37.38	4.04825	37.38	24
	37.4	8.45684	37.4	83			37.4	3.59027	37.4	21
	37.42	8.15938	37.42	95			37.42	3.21847	37.42	17
	37.44	6.78933	37.44	90			37.44	2.93127	37.44	15
	37.46	5.70409	37.46	92			37.46	2.71787	37.46	17
	37.48	5.4156	37.48	73			37.48	2.56532	37.48	21
	37.5	5.66933	37.5	63			37.5	2.4642	37.5	19
	37.52	5.61151	37.52	94			37.52	2.40996	37.52	17
	37.54	4.80191	37.54	78			37.54	2.40868	37.54	18
	37.56	3.84322	37.56	95			37.56	2.4575	37.56	17
	37.58	3.1378	37.58	69			37.58	2.58736	37.58	13
	37.6	2.74553	37.6	74			37.6	2.78195	37.6	15
	37.62	2.60973	37.62	93			37.62	3.04514	37.62	13
	37.64	2.44391	37.64	90			37.64	3.33285	37.64	11
	37.66	2.03338	37.66	95			37.66	3.66459	37.66	13
	37.68	1.54103	37.68	78			37.68	4.20038	37.68	16
	37.7	1.16274	37.7	77			37.7	5.0427	37.7	16
	37.72	0.90748	37.72	98			37.72	6.27855	37.72	19
	37.74	0.74311	37.74	90			37.74	8.1046	37.74	16
	37.76	0.63675	37.76	96			37.76	10.8759	37.76	16
	37.78	0.56553	37.78	93			37.78	15.0622	37.78	16
	37.8	0.51632	37.8	91			37.8	20.1059	37.8	21
	37.82	0.48295	37.82	86			37.82	22.5921	37.82	18
	37.84	0.46061	37.84	91			37.84	19.7185	37.84	14
	37.86	0.4482	37.86	73			37.86	14.4966	37.86	11
	37.88	0.45016	37.88	78			37.88	10.1814	37.88	14
	37.9	0.45762	37.9	90			37.9	7.38995	37.9	16
	37.92	0.47709	37.92	83			37.92	5.7925	37.92	15
	37.94	0.51222	37.94	49			37.94	4.97615	37.94	18
	37.96	0.56906	37.96	72			37.96	4.6613	37.96	17
	37.98	0.65701	37.98	81			37.98	4.71475	37.98	19
	38	0.78995	38	55			38	5.08055	38	18
	38.02	0.98863	38.02	56			38.02	5.6424	38.02	15
	38.04	1.30536	38.04	54			38.04	6.04845	38.04	16
	38.06	1.8326	38.06	48			38.06	6.061	38.06	15
	38.08	2.63085	38.08	48			38.08	6.04195	38.08	18
	38.1	3.56866	38.1	57			38.1	6.35035	38.1	19
	38.12	4.00706	38.12	45			38.12	7.24145	38.12	16
	38.14	3.45189	38.14	43			38.14	8.94345	38.14	16
	38.16	2.50785	38.16	49			38.16	11.7869	38.16	12
	38.18	1.73857	38.18	52			38.18	15.9992	38.18	10
	38.2	1.23929	38.2	40			38.2	20.8808	38.2	16
	38.22	0.94899	38.22	56			38.22	23.67	38.22	18
	38.24	0.79523	38.24	42			38.24	22.5406	38.24	13
	38.26	0.71639	38.26	42			38.26	20.4862	38.26	9
	38.28	0.68804	38.28	43			38.28	20.3286	38.28	14
	38.3	0.7004	38.3	38			38.3	23.2197	38.3	20
	38.32	0.75731	38.32	52			38.32	29.8697	38.32	19
	38.34	0.87618	38.34	40			38.34	41.193	38.34	21
	38.36	1.08956	38.36	56			38.36	57.9255	38.36	23
	38.38	1.4402	38.38	40			38.38	78.53	38.38	18
	38.4	1.94663	38.4	49			38.4	95.912	38.4	18
	38.42	2.50776	38.42	54			38.42	98.76	38.42	25
	38.44	2.91631	38.44	47			38.44	84.884	38.44	27
	38.46	3.04067	38.46	54			38.46	67.5965	38.46	16
	38.48	2.85908	38.48	52			38.48	53.999	38.48	18
	38.5	2.63225	38.5	51			38.5	45.349	38.5	25
	38.52	2.52385	38.52	53			38.52	40.806	38.52	21
	38.54	2.61533	38.54	58			38.54	37.4265	38.54	16
	38.56	3.02383	38.56	49			38.56	33.1865	38.56	18
	38.58	3.74802	38.58	63			38.58	28.0767	38.58	22
	38.6	4.61342	38.6	55			38.6	22.7755	38.6	22
	38.62	4.93951	38.62	42			38.62	18.0602	38.62	22
	38.64	4.19888	38.64	60			38.64	13.9643	38.64	21
	38.66	3.05737	38.66	56			38.66	10.6744	38.66	19
	38.68	2.14131	38.68	65			38.68	8.41705	38.68	18
	38.7	1.54774	38.7	63			38.7	7.03485	38.7	14
	38.72	1.19815	38.72	58			38.72	6.11175	38.72	12
	38.74	1.00205	38.74	64			38.74	5.5725	38.74	14
	38.76	0.91949	38.76	66			38.76	5.2841	38.76	18
	38.78	0.86491	38.78	67			38.78	5.10305	38.78	18
	38.8	0.85485	38.8	76			38.8	4.82383	38.8	20
	38.82	0.8818	38.82	73			38.82	4.5208	38.82	21
	38.84	0.95142	38.84	71			38.84	4.33768	38.84	15
	38.86	1.08104	38.86	82			38.86	4.33328	38.86	14
	38.88	1.29715	38.88	72			38.88	4.61794	38.88	13
	38.9	1.61899	38.9	66			38.9	5.12135	38.9	12
	38.92	2.03884	38.92	56			38.92	6.05095	38.92	12
	38.94	2.38558	38.94	70			38.94	7.60185	38.94	15
	38.96	2.4774	38.96	67			38.96	9.89835	38.96	14
	38.98	2.49566	38.98	70			38.98	12.6074	38.98	19
	39	2.74096	39	57			39	15.084	39	23
	39.02	3.40681	39.02	70			39.02	17.6267	39.02	25
	39.04	4.68631	39.04	51			39.04	19.6077	39.04	23
	39.06	6.76156	39.06	67			39.06	18.5234	39.06	15
	39.08	9.49053	39.08	63			39.08	15.1785	39.08	13
	39.1	11.7592	39.1	62			39.1	12.299	39.1	16
	39.12	12.2764	39.12	53			39.12	11.1432	39.12	17
	39.14	10.9983	39.14	59			39.14	11.7612	39.14	16
	39.16	8.50969	39.16	59			39.16	13.2591	39.16	19
	39.18	6.13093	39.18	56			39.18	13.7343	39.18	23
	39.2	4.556	39.2	49			39.2	11.8799	39.2	21
	39.22	3.75886	39.22	45			39.22	9.2176	39.22	19
	39.24	3.54066	39.24	47			39.24	7.11415	39.24	15
	39.26	3.68546	39.26	56			39.26	5.7542	39.26	14
	39.28	4.09749	39.28	46			39.28	4.9401	39.28	18
	39.3	4.87391	39.3	46			39.3	4.53835	39.3	18
	39.32	5.82809	39.32	37			39.32	4.33386	39.32	16
	39.34	6.07391	39.34	43			39.34	4.2494	39.34	19
	39.36	5.1348	39.36	47			39.36	4.26081	39.36	18
	39.38	3.88363	39.38	42			39.38	4.35344	39.38	18
	39.4	2.94577	39.4	31			39.4	4.52773	39.4	20
	39.42	2.39354	39.42	51			39.42	4.80104	39.42	17
	39.44	2.14386	39.44	49			39.44	5.2114	39.44	17
	39.46	2.12216	39.46	47			39.46	5.83005	39.46	19
	39.48	2.30575	39.48	66			39.48	6.75535	39.48	20
	39.5	2.74901	39.5	70			39.5	8.04025	39.5	14
	39.52	3.58186	39.52	69			39.52	9.50925	39.52	16
	39.54	4.97929	39.54	62			39.54	10.4428	39.54	19
	39.56	7.01529	39.56	62			39.56	10.4251	39.56	19
	39.58	9.22369	39.58	81			39.58	10.2106	39.58	19
	39.6	10.2212	39.6	77			39.6	10.4388	39.6	17
	39.62	9.29787	39.62	67			39.62	11.2927	39.62	23
	39.64	7.66289	39.64	68			39.64	12.9109	39.64	21
	39.66	6.55738	39.66	76			39.66	15.516	39.66	20
	39.68	6.32658	39.68	70			39.68	19.7082	39.68	24
	39.7	6.46644	39.7	95			39.7	26.4992	39.7	22
	39.72	5.9776	39.72	100			39.72	36.9805	39.72	18
	39.74	4.80667	39.74	95			39.74	51.3365	39.74	20
	39.76	3.7091	39.76	127			39.76	65.253	39.76	25
	39.78	2.98992	39.78	105			39.78	70.1975	39.78	26
	39.8	2.62855	39.8	91			39.8	68.074	39.8	24
	39.82	2.5512	39.82	114			39.82	67.5105	39.82	24
	39.84	2.73133	39.84	127			39.84	71.2875	39.84	30
	39.86	3.21882	39.86	112			39.86	82.3765	39.86	34
	39.88	4.15307	39.88	121			39.88	101.921	39.88	27
	39.9	5.7232	39.9	146			39.9	119.638	39.9	23
	39.92	7.98933	39.92	134			39.92	117.612	39.92	27
	39.94	10.4131	39.94	120			39.94	101.079	39.94	34
	39.96	11.6222	39.96	122			39.96	88.8405	39.96	36
	39.98	10.5416	39.98	146			39.98	87.63	39.98	42
	40	8.22591	40	135			40	95.8095	40	55
	40.02	6.29756	40.02	129			40.02	103.942	40.02	61
	40.04	5.24853	40.04	140			40.04	99.513	40.04	76
	40.06	5.01258	40.06	103			40.06	89.1975	40.06	95
	40.08	5.41138	40.08	107			40.08	86.317	40.08	112
	40.1	6.19631	40.1	108			40.1	94.2975	40.1	117
	40.12	7.05769	40.12	112			40.12	109.853	40.12	122
	40.14	8.20649	40.14	88			40.14	126.426	40.14	122
	40.16	10.5148	40.16	91			40.16	128.527	40.16	115
	40.18	14.6772	40.18	81			40.18	111.285	40.18	112
	40.2	20.4956	40.2	69			40.2	91.391	40.2	97
	40.22	25.1654	40.22	78			40.22	78.0035	40.22	94
	40.24	23.978	40.24	42			40.24	70.0425	40.24	94
	40.26	18.1938	40.26	52			40.26	68.28	40.26	91
	40.28	12.4346	40.28	58			40.28	75.291	40.28	84
	40.3	8.31111	40.3	53			40.3	89.0815	40.3	78
	40.32	5.70956	40.32	42			40.32	97.9885	40.32	73
	40.34	4.15732	40.34	55			40.34	89.499	40.34	76
	40.36	3.23207	40.36	42			40.36	72.283	40.36	83
	40.38	2.66806	40.38	51			40.38	58.541	40.38	81
	40.4	2.32763	40.4	48			40.4	50.9105	40.4	92
	40.42	2.14852	40.42	74			40.42	49.1679	40.42	102
	40.44	2.0834	40.44	51			40.44	53.905	40.44	114
	40.46	2.04618	40.46	57			40.46	66.573	40.46	124
	40.48	1.93763	40.48	49			40.48	88.9155	40.48	115
	40.5	1.80511	40.5	74			40.5	120.793	40.5	117
	40.52	1.75604	40.52	62			40.52	152.819	40.52	124
	40.54	1.84785	40.54	71			40.54	168.907	40.54	114
	40.56	2.11034	40.56	66			40.56	172.04	40.56	107
	40.58	2.57593	40.58	62			40.58	164.03	40.58	115
	40.6	3.11954	40.6	68			40.6	140.484	40.6	135
	40.62	3.41437	40.62	78			40.62	113.763	40.62	125
	40.64	3.31126	40.64	93			40.64	90.654	40.64	105
	40.66	3.18033	40.66	88			40.66	72.904	40.66	110
	40.68	3.36388	40.68	86			40.68	63.204	40.68	113
	40.7	4.0396	40.7	102			40.7	60.9235	40.7	118
	40.72	5.27311	40.72	82			40.72	63.986	40.72	120
	40.74	6.96191	40.74	92			40.74	66.728	40.74	107
	40.76	9.01587	40.76	89			40.76	61.483	40.76	90
	40.78	11.0829	40.78	89			40.78	49.3415	40.78	86
	40.8	11.4312	40.8	91			40.8	36.8362	40.8	91
	40.82	9.37431	40.82	102			40.82	27.7012	40.82	85
	40.84	6.82351	40.84	93			40.84	22.1424	40.84	75
	40.86	5.00867	40.86	99			40.86	19.342	40.86	66
	40.88	3.98242	40.88	90			40.88	18.4595	40.88	58
	40.9	3.33688	40.9	99			40.9	18.6728	40.9	60
	40.92	2.70757	40.92	108			40.92	18.9169	40.92	48
	40.94	2.128	40.94	113			40.94	18.1443	40.94	40
	40.96	1.70084	40.96	89			40.96	16.7363	40.96	41
	40.98	1.42137	40.98	104			40.98	16.0414	40.98	43
	41	1.25228	41	72			41	16.9828	41	45
	41.02	1.16123	41.02	91			41.02	20.1362	41.02	51
	41.04	1.12915	41.04	93			41.04	25.8409	41.04	49
	41.06	1.14452	41.06	94			41.06	33.1558	41.06	38
	41.08	1.23244	41.08	94			41.08	37.9127	41.08	39
	41.1	1.42187	41.1	85			41.1	36.9569	41.1	42
	41.12	1.76708	41.12	78			41.12	34.3654	41.12	37
	41.14	2.33489	41.14	92			41.14	32.9756	41.14	40
	41.16	3.13782	41.16	82			41.16	32.4349	41.16	43
	41.18	3.92786	41.18	80			41.18	32.63	41.18	47
	41.2	4.17292	41.2	77			41.2	31.1778	41.2	53
	41.22	3.92339	41.22	70			41.22	26.7361	41.22	50
	41.24	3.58125	41.24	64			41.24	22.3967	41.24	40
	41.26	3.18656	41.26	71			41.26	19.92	41.26	35
	41.28	2.81053	41.28	74			41.28	19.0261	41.28	32
	41.3	2.5405	41.3	72			41.3	18.2959	41.3	26
	41.32	2.46507	41.32	69			41.32	16.5456	41.32	26
	41.34	2.67879	41.34	73			41.34	14.8966	41.34	31
	41.36	3.26276	41.36	84			41.36	14.766	41.36	29
	41.38	4.28941	41.38	71			41.38	16.6131	41.38	29
	41.4	5.72031	41.4	68			41.4	19.7601	41.4	32
	41.42	7.37449	41.42	61			41.42	21.7995	41.42	26
	41.44	8.78062	41.44	71			41.44	20.0726	41.44	21
	41.46	9.15978	41.46	71			41.46	16.7653	41.46	22
	41.48	8.77782	41.48	72			41.48	14.7812	41.48	19
	41.5	8.69258	41.5	63			41.5	14.7995	41.5	18
	41.52	9.3012	41.52	56			41.52	16.2451	41.52	20
	41.54	9.94351	41.54	52			41.54	16.6918	41.54	23
	41.56	9.59862	41.56	62			41.56	14.3712	41.56	23
	41.58	8.27502	41.58	58			41.58	11.0186	41.58	19
	41.6	7.00884	41.6	67			41.6	8.3843	41.6	22
	41.62	6.50391	41.62	51			41.62	6.7023	41.62	25
	41.64	6.43182	41.64	44			41.64	5.64505	41.64	30
	41.66	5.80604	41.66	80			41.66	5.19785	41.66	24
	41.68	4.49351	41.68	64			41.68	5.17805	41.68	28
	41.7	3.20697	41.7	65			41.7	5.4997	41.7	33
	41.72	2.30434	41.72	64			41.72	6.06415	41.72	28
	41.74	1.72656	41.74	79			41.74	6.6543	41.74	24
	41.76	1.37246	41.76	66			41.76	7.15455	41.76	21
	41.78	1.15416	41.78	76			41.78	7.6998	41.78	30
	41.8	1.01956	41.8	77			41.8	9.0468	41.8	36
	41.82	0.93757	41.82	68			41.82	11.481	41.82	34
	41.84	0.89656	41.84	69			41.84	14.5414	41.84	35
	41.86	0.87973	41.86	78			41.86	16.9529	41.86	43
	41.88	0.89265	41.88	65			41.88	17.5559	41.88	47
	41.9	0.94852	41.9	77			41.9	15.3546	41.9	46
	41.92	1.0719	41.92	67			41.92	11.7766	41.92	51
	41.94	1.30142	41.94	72			41.94	8.85465	41.94	52
	41.96	1.71276	41.96	84			41.96	7.08005	41.96	47
	41.98	2.40078	41.98	59			41.98	6.27595	41.98	38
	42	3.42092	42	70			42	6.1591	42	42
	42.02	4.56476	42.02	70			42.02	6.89075	42.02	42
	42.04	5.0956	42.04	59			42.04	8.47055	42.04	26
	42.06	4.57084	42.06	58			42.06	11.3823	42.06	19
	42.08	3.60491	42.08	61			42.08	15.5322	42.08	21
	42.1	2.81537	42.1	73			42.1	19.9767	42.1	21
	42.12	2.42795	42.12	61			42.12	22.5611	42.12	21
	42.14	2.40435	42.14	66			42.14	21.0485	42.14	21
	42.16	2.49204	42.16	59			42.16	17.0894	42.16	18
	42.18	2.31414	42.18	46			42.18	13.8047	42.18	19
	42.2	1.88987	42.2	68			42.2	11.8521	42.2	19
	42.22	1.51749	42.22	65			42.22	11.2017	42.22	17
	42.24	1.31913	42.24	58			42.24	11.9371	42.24	18
	42.26	1.30621	42.26	70			42.26	13.6036	42.26	17
	42.28	1.51966	42.28	68			42.28	14.4494	42.28	18
	42.3	1.98517	42.3	53			42.3	13.4595	42.3	20
	42.32	2.70137	42.32	55			42.32	12.3104	42.32	23
	42.34	3.37287	42.34	71			42.34	12.2944	42.34	24
	42.36	3.37388	42.36	68			42.36	12.9699	42.36	22
	42.38	2.66409	42.38	65			42.38	12.7896	42.38	21
	42.4	1.86853	42.4	60			42.4	11.7212	42.4	18
	42.42	1.28704	42.42	65			42.42	11.3347	42.42	16
	42.44	0.91848	42.44	55			42.44	12.4998	42.44	16
	42.46	0.69806	42.46	55			42.46	15.2045	42.46	22
	42.48	0.56585	42.48	80			42.48	18.1358	42.48	25
	42.5	0.48332	42.5	54			42.5	19.5105	42.5	23
	42.52	0.43198	42.52	65			42.52	20.0781	42.52	21
	42.54	0.39856	42.54	61			42.54	20.6515	42.54	18
	42.56	0.38115	42.56	47			42.56	19.3561	42.56	21
	42.58	0.37969	42.58	58			42.58	16.2055	42.58	23
	42.6	0.39544	42.6	36			42.6	13.7386	42.6	16
	42.62	0.43068	42.62	45			42.62	13.0067	42.62	18
	42.64	0.48144	42.64	30			42.64	13.6214	42.64	21
	42.66	0.54069	42.66	38			42.66	14.3648	42.66	20
	42.68	0.61844	42.68	36			42.68	13.7011	42.68	21
	42.7	0.72731	42.7	25			42.7	12.1974	42.7	19
	42.72	0.8277	42.72	42			42.72	11.5238	42.72	25
	42.74	0.9467	42.74	33			42.74	12.1393	42.74	21
	42.76	1.09651	42.76	35			42.76	13.326	42.76	15
	42.78	1.1792	42.78	30			42.78	14.0943	42.78	20
	42.8	1.09885	42.8	40			42.8	14.8632	42.8	17
	42.82	0.90859	42.82	40			42.82	17.1216	42.82	16
	42.84	0.73713	42.84	33			42.84	20.9037	42.84	19
	42.86	0.63234	42.86	33			42.86	23.285	42.86	19
	42.88	0.59169	42.88	37			42.88	20.7676	42.88	16
	42.9	0.60233	42.9	32			42.9	15.5994	42.9	17
	42.92	0.68068	42.92	34			42.92	11.0843	42.92	20
	42.94	0.84365	42.94	32			42.94	7.87975	42.94	14
	42.96	1.09512	42.96	42			42.96	5.75405	42.96	11
	42.98	1.3917	42.98	33			42.98	4.43498	42.98	12
	43	1.60447	43	38			43	3.65372	43	13
	43.02	1.62833	43.02	33			43.02	3.22717	43.02	13
	43.04	1.44955	43.04	37			43.04	3.07349	43.04	15
	43.06	1.19105	43.06	37			43.06	3.22049	43.06	18
	43.08	1.00785	43.08	34			43.08	3.65862	43.08	15
	43.1	0.9423	43.1	40			43.1	4.31507	43.1	14
	43.12	0.99493	43.12	53			43.12	4.75872	43.12	21
	43.14	1.16878	43.14	45			43.14	4.39306	43.14	21
	43.16	1.49013	43.16	52			43.16	3.51206	43.16	17
	43.18	1.94837	43.18	33			43.18	2.73558	43.18	17
	43.2	2.44093	43.2	47			43.2	2.18921	43.2	14
	43.22	2.88969	43.22	43			43.22	1.85633	43.22	12
	43.24	3.35573	43.24	43			43.24	1.66117	43.24	11
	43.26	3.84713	43.26	42			43.26	1.55819	43.26	12
	43.28	4.50511	43.28	49			43.28	1.52122	43.28	15
	43.3	5.17711	43.3	43			43.3	1.54079	43.3	15
	43.32	5.22711	43.32	35			43.32	1.60168	43.32	14
	43.34	4.73116	43.34	44			43.34	1.6723	43.34	16
	43.36	4.12436	43.36	50			43.36	1.67362	43.36	15
	43.38	3.33181	43.38	35			43.38	1.64539	43.38	17
	43.4	2.50068	43.4	49			43.4	1.61147	43.4	18
	43.42	1.88831	43.42	39			43.42	1.5644	43.42	16
	43.44	1.52265	43.44	40			43.44	1.52416	43.44	15
	43.46	1.31688	43.46	35			43.46	1.51532	43.46	19
	43.48	1.18018	43.48	37			43.48	1.57122	43.48	19
	43.5	1.0612	43.5	38			43.5	1.6239	43.5	19
	43.52	0.97548	43.52	35			43.52	1.69827	43.52	18
	43.54	0.9397	43.54	45			43.54	1.79152	43.54	14
	43.56	0.95605	43.56	31			43.56	1.91214	43.56	17
	43.58	1.00912	43.58	32			43.58	2.06377	43.58	22
	43.6	1.08214	43.6	38			43.6	2.25	43.6	18
	43.62	1.18981	43.62	28			43.62	2.51987	43.62	16
	43.64	1.37027	43.64	33			43.64	2.89199	43.64	20
	43.66	1.67969	43.66	35			43.66	3.41643	43.66	19
	43.68	2.20908	43.68	46			43.68	4.13953	43.68	17
	43.7	3.11498	43.7	30			43.7	5.0422	43.7	17
	43.72	4.60351	43.72	37			43.72	5.99315	43.72	12
	43.74	6.80413	43.74	33			43.74	6.87275	43.74	11
	43.76	9.28684	43.76	48			43.76	7.47915	43.76	18
	43.78	10.3519	43.78	42			43.78	7.9089	43.78	20
	43.8	8.95164	43.8	39			43.8	8.7532	43.8	21
	43.82	6.76924	43.82	41			43.82	10.5166	43.82	20
	43.84	5.19151	43.84	52			43.84	13.6151	43.84	17
	43.86	4.35324	43.86	45			43.86	18.5203	43.86	18
	43.88	3.83698	43.88	52			43.88	25.6005	43.88	17
	43.9	3.37068	43.9	50			43.9	33.8571	43.9	16
	43.92	3.1218	43.92	46			43.92	41.492	43.92	14
	43.94	3.218	43.94	60			43.94	50.099	43.94	18
	43.96	3.54759	43.96	65			43.96	59.402	43.96	20
	43.98	3.71835	43.98	58			43.98	62.049	43.98	17
	44	3.54072	44	67			44	56.2435	44	19
	44.02	3.34878	44.02	52			44.02	47.3646	44.02	23
	44.04	3.43197	44.04	52			44.04	37.8428	44.04	23
	44.06	4.01534	44.06	60			44.06	29.6833	44.06	20
	44.08	5.30987	44.08	68			44.08	23.0277	44.08	22
	44.1	7.3744	44.1	62			44.1	18.1267	44.1	24
	44.12	9.60578	44.12	62			44.12	15.3698	44.12	20
	44.14	10.3521	44.14	53			44.14	14.6674	44.14	20
	44.16	8.74764	44.16	57			44.16	16.0188	44.16	19
	44.18	6.34862	44.18	69			44.18	19.5831	44.18	16
	44.2	4.46333	44.2	59			44.2	25.1181	44.2	18
	44.22	3.32108	44.22	54			44.22	30.3498	44.22	17
	44.24	2.79176	44.24	75			44.24	31.7097	44.24	18
	44.26	2.73319	44.26	67			44.26	29.9312	44.26	17
	44.28	3.03728	44.28	53			44.28	26.4888	44.28	16
	44.3	3.56007	44.3	71			44.3	21.8163	44.3	16
	44.32	4.04879	44.32	44			44.32	18.0374	44.32	17
	44.34	4.08295	44.34	65			44.34	16.4136	44.34	16
	44.36	3.52106	44.36	50			44.36	17.1724	44.36	19
	44.38	2.88513	44.38	51			44.38	20.5321	44.38	23
	44.4	2.52044	44.4	61			44.4	26.9111	44.4	29
	44.42	2.39591	44.42	55			44.42	35.9791	44.42	34
	44.44	2.38484	44.44	39			44.44	44.7529	44.44	37
	44.46	2.55047	44.46	51			44.46	50.313	44.46	38
	44.48	2.97167	44.48	45			44.48	54.2015	44.48	34
	44.5	3.40918	44.5	57			44.5	55.242	44.5	34
	44.52	3.30229	44.52	51			44.52	50.3345	44.52	34
	44.54	2.63765	44.54	40			44.54	42.2861	44.54	31
	44.56	1.94704	44.56	43			44.56	36.1887	44.56	33
	44.58	1.4685	44.58	29			44.58	34.4621	44.58	30
	44.6	1.20126	44.6	37			44.6	37.0683	44.6	34
	44.62	1.09577	44.62	34			44.62	40.305	44.62	33
	44.64	1.1114	44.64	45			44.64	38.9586	44.64	32
	44.66	1.21156	44.66	50			44.66	33.7104	44.66	27
	44.68	1.40185	44.68	34			44.68	26.9941	44.68	24
	44.7	1.74939	44.7	35			44.7	20.2093	44.7	27
	44.72	2.29327	44.72	32			44.72	14.9419	44.72	21
	44.74	2.8542	44.74	37			44.74	11.5525	44.74	23
	44.76	2.94054	44.76	25			44.76	9.61905	44.76	24
	44.78	2.47378	44.78	24			44.78	8.71225	44.78	20
	44.8	1.94678	44.8	33			44.8	8.6162	44.8	19
	44.82	1.5992	44.82	36			44.82	9.38945	44.82	19
	44.84	1.34347	44.84	32			44.84	11.358	44.84	20
	44.86	1.08278	44.86	39			44.86	15.1091	44.86	24
	44.88	0.85664	44.88	37			44.88	21.1779	44.88	21
	44.9	0.7073	44.9	40			44.9	28.9265	44.9	17
	44.92	0.63338	44.92	41			44.92	33.9846	44.92	16
	44.94	0.62416	44.94	36			44.94	31.1379	44.94	14
[truncated: 755 more rows]

## Sheet: Supplementary Fig. 3
		Simulated		PFC21@PS	PS		OM-PFC21				Simulated		PFC22@PS		PS		OM-PFC22				Simulated		PFC23@PS		PS	OM-PFC23
3a	2θ (degree)	Intensity (arb. units)	2θ (degree)	Intensity (arb. units)	Intensity (arb. units)	2θ (degree)	Intensity (arb. units)		3b	2θ (degree)	Intensity (arb. units)	2θ (degree)	Intensity (arb. units)	2θ (degree)	Intensity (arb. units)	2θ (degree)	Intensity (arb. units)		3c	2θ (degree)	Intensity (arb. units)	2θ (degree)	Intensity (arb. units)	2θ (degree)	Intensity (arb. units)	Intensity (arb. units)
	7.5	1.05394	7.5	490	89	7.5	40.5			7.5	0.30571	7.5	143	7.5	44	6.5	10.0224			5	0	5	103.5	5	23	22
	7.52	1.10222	7.52	470	93	7.52	37.8			7.52	0.27506	7.52	161	7.52	46	6.52	11.7504			5.02	0	5.02	99	5.02	30	20.5
	7.54	1.15389	7.54	460	100	7.54	37.8			7.54	0.25554	7.54	174	7.54	50	6.54	14.5152			5.04	0	5.04	94.5	5.04	34	29
	7.56	1.2093	7.56	400	97	7.56	32.4			7.56	0.24523	7.56	161	7.56	39	6.56	19.6992			5.06	0	5.06	90	5.06	21	25
	7.58	1.26879	7.58	510	84	7.58	20.7			7.58	0.24329	7.58	161	7.58	42	6.58	14.8608			5.08	0	5.08	90	5.08	31	24.5
	7.6	1.33279	7.6	530	90	7.6	26.1			7.6	0.24978	7.6	155	7.6	45	6.6	15.2064			5.1	0	5.1	94.5	5.1	37	29
	7.62	1.40177	7.62	490	86	7.62	29.7			7.62	0.26574	7.62	160	7.62	44	6.62	14.5152			5.12	0	5.12	102	5.12	37	20.5
	7.64	1.47626	7.64	510	102	7.64	31.5			7.64	0.29354	7.64	163	7.64	47	6.64	12.4416			5.14	0	5.14	93	5.14	31	15.5
	7.66	1.55685	7.66	360	110	7.66	23.4			7.66	0.33773	7.66	162	7.66	45	6.66	14.8608			5.16	0	5.16	91.5	5.16	35	23
	7.68	1.64426	7.68	520	97	7.68	38.7			7.68	0.40742	7.68	147	7.68	45	6.68	13.824			5.18	0	5.18	108	5.18	33	24
	7.7	1.73925	7.7	530	110	7.7	37.8			7.7	0.52115	7.7	162	7.7	47	6.7	13.1328			5.2	0	5.2	111	5.2	26	21
	7.72	1.84273	7.72	510	91	7.72	39.6			7.72	0.71452	7.72	173	7.72	43	6.72	10.368			5.22	0	5.22	93	5.22	32	22
	7.74	1.95575	7.74	580	102	7.74	40.5			7.74	1.04526	7.74	145	7.74	52	6.74	17.28			5.24	0	5.24	94.5	5.24	25	20.5
	7.76	2.07952	7.76	430	99	7.76	34.2			7.76	1.58288	7.76	186	7.76	51	6.76	15.2064			5.26	0	5.26	117	5.26	30	21.5
	7.78	2.21546	7.78	420	96	7.78	34.2			7.78	2.35031	7.78	187	7.78	50	6.78	12.7872			5.28	0	5.28	114	5.28	25	22.5
	7.8	2.36522	7.8	450	103	7.8	36			7.8	3.12094	7.8	158	7.8	61	6.8	14.5152			5.3	0	5.3	93	5.3	34	26
	7.82	2.53073	7.82	460	94	7.82	42.3			7.82	3.25814	7.82	168	7.82	56	6.82	18.3168			5.32	0	5.32	97.5	5.32	34	18
	7.84	2.71431	7.84	560	96	7.84	29.7			7.84	2.60028	7.84	159	7.84	52	6.84	14.1696			5.34	0	5.34	102	5.34	43	26.5
	7.86	2.91867	7.86	420	123	7.86	40.5			7.86	1.78126	7.86	161	7.86	45	6.86	13.1328			5.36	0	5.36	91.5	5.36	38	20.5
	7.88	3.14709	7.88	560	101	7.88	30.6			7.88	1.16421	7.88	178	7.88	63	6.88	13.4784			5.38	0	5.38	103.5	5.38	27	22
	7.9	3.40351	7.9	490	117	7.9	42.3			7.9	0.77086	7.9	158	7.9	48	6.9	15.552			5.4	0	5.4	93	5.4	38	26
	7.92	3.69272	7.92	440	114	7.92	36.9			7.92	0.53554	7.92	171	7.92	56	6.92	10.7136			5.42	0	5.42	96	5.42	47	15.5
	7.94	4.02057	7.94	530	122	7.94	41.4			7.94	0.39444	7.94	190	7.94	36	6.94	9.6768			5.44	0	5.44	75	5.44	28	23
	7.96	4.3943	7.96	440	107	7.96	34.2			7.96	0.30516	7.96	162	7.96	61	6.96	15.8976			5.46	0	5.46	97.5	5.46	24	17.5
	7.98	5.05882	7.98	530	113	7.98	44.1			7.98	0.24456	7.98	170	7.98	50	6.98	13.824			5.48	0	5.48	97.5	5.48	38	24
	8	5.56022	8	510	108	8	57.6			8	0.20099	8	173	8	37	7	14.1696			5.5	0	5.5	115.5	5.5	37	24
	8.02	6.14252	8.02	390	110	8.02	54			8.02	0.16843	8.02	192	8.02	59	7.02	11.7504			5.52	0	5.52	109.5	5.52	28	18.5
	8.04	6.82431	8.04	440	106	8.04	70.2			8.04	0.1434	8.04	179	8.04	46	7.04	13.824			5.54	0	5.54	115.5	5.54	39	19.5
	8.06	7.62985	8.06	410	109	8.06	56.7			8.06	0.12374	8.06	164	8.06	53	7.06	16.5888			5.56	0	5.56	109.5	5.56	26	21
	8.08	8.59132	8.08	540	109	8.08	78.3			8.08	0.10801	8.08	170	8.08	51	7.08	16.9344			5.58	0	5.58	87	5.58	47	23
	8.1	9.75205	8.1	500	105	8.1	72			8.1	0.09522	8.1	179	8.1	60	7.1	13.4784			5.6	0	5.6	94.5	5.6	26	27
	8.12	11.1716	8.12	440	115	8.12	91.8			8.12	0.08467	8.12	185	8.12	61	7.12	15.8976			5.62	0	5.62	96	5.62	35	18
	8.14	12.9333	8.14	370	99	8.14	97.2			8.14	0.07587	8.14	182	8.14	51	7.14	10.368			5.64	0	5.64	100.5	5.64	39	20.5
	8.16	15.1573	8.16	460	111	8.16	87.3			8.16	0.06843	8.16	188	8.16	71	7.16	17.28			5.66	0	5.66	105	5.66	33	17.5
	8.18	18.0218	8.18	440	131	8.18	127.8			8.18	0.0621	8.18	168	8.18	63	7.18	14.5152			5.68	0	5.68	94.5	5.68	34	21.5
	8.2	21.8054	8.2	440	105	8.2	116.1			8.2	0.05665	8.2	177	8.2	61	7.2	12.096			5.7	0	5.7	108	5.7	35	24.5
	8.22	26.9823	8.22	480	120	8.22	139.5			8.22	0.05192	8.22	172	8.22	58	7.22	14.8608			5.72	0	5.72	118.5	5.72	26	20
	8.24	34.4437	8.24	530	108	8.24	157.5			8.24	0.04779	8.24	177	8.24	42	7.24	12.7872			5.74	0	5.74	108	5.74	34	18
	8.26	45.9377	8.26	590	113	8.26	180			8.26	0.04417	8.26	189	8.26	62	7.26	11.7504			5.76	0	5.76	102	5.76	38	17.5
	8.28	64.6706	8.28	580	110	8.28	167.4			8.28	0.04096	8.28	185	8.28	51	7.28	16.2432			5.78	0	5.78	90	5.78	43	23.5
	8.3	95.5637	8.3	550	109	8.3	182.7			8.3	0.03811	8.3	185	8.3	52	7.3	17.6256			5.8	0	5.8	96	5.8	38	16.5
	8.32	144.029	8.32	630	120	8.32	135.9			8.32	0.03556	8.32	172	8.32	48	7.32	15.552			5.82	0	5.82	82.5	5.82	46	17
	8.34	210.001	8.34	440	116	8.34	160.2			8.34	0.03327	8.34	179	8.34	59	7.34	15.552			5.84	0	5.84	84	5.84	39	13.5
	8.36	269.804	8.36	510	123	8.36	163.8			8.36	0.03121	8.36	188	8.36	56	7.36	16.5888			5.86	0	5.86	108	5.86	30	24.5
	8.38	276.969	8.38	510	112	8.38	151.2			8.38	0.02934	8.38	196	8.38	61	7.38	12.4416			5.88	0	5.88	103.5	5.88	46	19.5
	8.4	241.583	8.4	430	111	8.4	135.9			8.4	0.02765	8.4	198	8.4	55	7.4	17.28			5.9	0	5.9	100.5	5.9	35	18
	8.42	215.742	8.42	510	132	8.42	132.3			8.42	0.0261	8.42	196	8.42	57	7.42	17.9712			5.92	0	5.92	91.5	5.92	27	21
	8.44	216.404	8.44	550	129	8.44	128.7			8.44	0.02469	8.44	187	8.44	58	7.44	11.4048			5.94	0	5.94	120	5.94	35	16
	8.46	220.607	8.46	560	120	8.46	97.2			8.46	0.0234	8.46	187	8.46	70	7.46	12.4416			5.96	0	5.96	126	5.96	44	21.5
	8.48	192.125	8.48	630	121	8.48	105.3			8.48	0.02221	8.48	179	8.48	57	7.48	14.1696			5.98	0	5.98	96	5.98	33	20.5
	8.5	141.139	8.5	470	120	8.5	92.7			8.5	0.02111	8.5	195	8.5	69	7.5	15.2064			6	0	6	76.5	6	33	18
	8.52	96.3766	8.52	710	138	8.52	106.2			8.52	0.02009	8.52	189	8.52	64	7.52	11.4048			6.02	0	6.02	102	6.02	28	27
	8.54	65.6336	8.54	420	123	8.54	85.5			8.54	0.01915	8.54	177	8.54	59	7.54	16.9344			6.04	0	6.04	94.5	6.04	35	20.5
	8.56	46.326	8.56	680	138	8.56	82.8			8.56	0.01828	8.56	195	8.56	57	7.56	13.824			6.06	0	6.06	103.5	6.06	40	14.5
	8.58	34.4368	8.58	480	147	8.58	74.7			8.58	0.01747	8.58	199	8.58	69	7.58	11.4048			6.08	0	6.08	103.5	6.08	29	22.5
	8.6	26.8671	8.6	600	130	8.6	61.2			8.6	0.01671	8.6	186	8.6	48	7.6	14.1696			6.1	0	6.1	133.5	6.1	47	17
	8.62	21.7407	8.62	560	136	8.62	53.1			8.62	0.01601	8.62	206	8.62	73	7.62	14.1696			6.12	0	6.12	90	6.12	37	18
	8.64	18.0612	8.64	500	131	8.64	57.6			8.64	0.01534	8.64	209	8.64	83	7.64	11.7504			6.14	0	6.14	109.5	6.14	43	13
	8.66	15.3096	8.66	660	145	8.66	61.2			8.66	0.01473	8.66	187	8.66	67	7.66	10.0224			6.16	0	6.16	115.5	6.16	34	21
	8.68	13.1946	8.68	630	136	8.68	51.3			8.68	0.01414	8.68	184	8.68	54	7.68	14.8608			6.18	0	6.18	93	6.18	31	15
	8.7	11.5363	8.7	740	125	8.7	44.1			8.7	0.0136	8.7	192	8.7	63	7.7	11.4048			6.2	0	6.2	109.5	6.2	33	16.5
	8.72	10.216	8.72	650	139	8.72	57.6			8.72	0.01309	8.72	185	8.72	63	7.72	15.552			6.22	0	6.22	117	6.22	35	18.5
	8.74	9.15202	8.74	570	127	8.74	42.3			8.74	0.0126	8.74	191	8.74	69	7.74	10.7136			6.24	0	6.24	102	6.24	36	22.5
	8.76	8.28641	8.76	710	137	8.76	56.7			8.76	0.00831	8.76	205	8.76	60	7.76	10.0224			6.26	0	6.26	111	6.26	40	20.5
	8.78	7.57753	8.78	730	141	8.78	42.3			8.78	0.00798	8.78	199	8.78	65	7.78	14.5152			6.28	0	6.28	117	6.28	45	18
	8.8	6.99474	8.8	620	136	8.8	43.2			8.8	0.00694	8.8	184	8.8	62	7.8	12.096			6.3	0	6.3	126	6.3	45	16.5
	8.82	6.51531	8.82	560	142	8.82	51.3			8.82	0.00666	8.82	197	8.82	71	7.82	12.096			6.32	0	6.32	138	6.32	37	15.5
	8.84	6.12218	8.84	530	143	8.84	36.9			8.84	0.00641	8.84	201	8.84	51	7.84	14.1696			6.34	0.14596	6.34	111	6.34	45	13
	8.86	5.8025	8.86	550	130	8.86	45			8.86	0.00617	8.86	203	8.86	67	7.86	14.1696			6.36	0.15009	6.36	123	6.36	32	20
	8.88	5.54661	8.88	660	124	8.88	45			8.88	0.00594	8.88	193	8.88	59	7.88	14.1696			6.38	0.1544	6.38	117	6.38	38	21
	8.9	5.34738	8.9	500	137	8.9	36.9			8.9	0.00572	8.9	201	8.9	72	7.9	9.3312			6.4	0.1589	6.4	81	6.4	29	21.5
	8.92	5.19971	8.92	530	127	8.92	38.7			8.92	0.00552	8.92	187	8.92	62	7.92	13.4784			6.42	0.16359	6.42	109.5	6.42	42	13.5
	8.94	5.10019	8.94	680	140	8.94	43.2			8.94	0.00532	8.94	204	8.94	69	7.94	13.4784			6.44	0.1685	6.44	123	6.44	38	17
	8.96	5.04692	8.96	500	157	8.96	32.4			8.96	0.00514	8.96	208	8.96	60	7.96	13.4784			6.46	0.17363	6.46	108	6.46	30	22
	8.98	5.03943	8.98	510	152	8.98	44.1			8.98	0.00497	8.98	193	8.98	66	7.98	15.8976			6.48	0.179	6.48	105	6.48	46	20.5
	9	5.07864	9	660	138	9	39.6			9	0.0048	9	201	9	77	8	11.0592			6.5	0.18462	6.5	106.5	6.5	39	25.5
	9.02	5.16701	9.02	800	156	9.02	53.1			9.02	0.00464	9.02	189	9.02	57	8.02	14.5152			6.52	0.19052	6.52	118.5	6.52	39	23
	9.04	5.30865	9.04	620	159	9.04	54.9			9.04	0.00449	9.04	205	9.04	77	8.04	11.0592			6.54	0.19669	6.54	111	6.54	39	19.5
	9.06	5.5097	9.06	570	141	9.06	59.4			9.06	0.00435	9.06	206	9.06	63	8.06	9.6768			6.56	0.28015	6.56	97.5	6.56	40	17
	9.08	5.7788	9.08	840	153	9.08	62.1			9.08	0.00421	9.08	217	9.08	58	8.08	9.6768			6.58	0.28914	6.58	109.5	6.58	42	15.5
	9.1	6.12782	9.1	650	140	9.1	78.3			9.1	0.00408	9.1	196	9.1	76	8.1	12.4416			6.6	0.29858	6.6	88.5	6.6	34	13.5
	9.12	6.57293	9.12	550	140	9.12	91.8			9.12	0.00396	9.12	178	9.12	60	8.12	8.9856			6.62	0.30848	6.62	123	6.62	33	19.5
	9.14	7.13618	9.14	640	155	9.14	95.4			9.14	0.00384	9.14	189	9.14	69	8.14	12.096			6.64	0.31889	6.64	111	6.64	32	18.5
	9.16	7.84787	9.16	590	148	9.16	104.4			9.16	0.00373	9.16	189	9.16	61	8.16	8.2944			6.66	0.32984	6.66	126	6.66	38	17.5
	9.18	8.75012	9.18	580	153	9.18	116.1			9.18	0.00362	9.18	198	9.18	67	8.18	13.1328			6.68	0.34136	6.68	139.5	6.68	30	22
	9.2	9.9025	9.2	740	147	9.2	122.4			9.2	0.00352	9.2	199	9.2	61	8.2	11.0592			6.7	0.3535	6.7	121.5	6.7	32	21
	9.22	11.3911	9.22	700	159	9.22	137.7			9.22	0.00342	9.22	197	9.22	75	8.22	12.4416			6.72	0.3663	6.72	130.5	6.72	41	17
	9.24	13.3433	9.24	660	144	9.24	147.6			9.24	0.00332	9.24	203	9.24	70	8.24	15.8976			6.74	0.37982	6.74	142.5	6.74	38	18.5
	9.26	15.9568	9.26	620	154	9.26	154.8			9.26	0.00323	9.26	174	9.26	67	8.26	11.0592			6.76	0.3941	6.76	144	6.76	39	17
	9.28	19.5591	9.28	770	161	9.28	137.7			9.28	0.00314	9.28	184	9.28	68	8.28	6.5664			6.78	0.40921	6.78	121.5	6.78	42	19.5
	9.3	24.7527	9.3	520	144	9.3	151.2			9.3	0	9.3	183	9.3	70	8.3	9.6768			6.8	0.42521	6.8	108	6.8	37	22
	9.32	32.7322	9.32	690	146	9.32	141.3			9.32	0	9.32	201	9.32	64	8.32	12.7872			6.82	0.44217	6.82	132	6.82	38	21
	9.34	45.8187	9.34	760	173	9.34	111.6			9.34	0	9.34	192	9.34	78	8.34	9.3312			6.84	0.46018	6.84	121.5	6.84	27	18.5
	9.36	67.94	9.36	520	154	9.36	118.8			9.36	0	9.36	193	9.36	99	8.36	12.7872			6.86	0.47932	6.86	99	6.86	52	18
	9.38	104.242	9.38	700	147	9.38	104.4			9.38	0	9.38	221	9.38	75	8.38	10.368			6.88	0.49968	6.88	121.5	6.88	31	17.5
	9.4	157.968	9.4	720	160	9.4	103.5			9.4	0	9.4	227	9.4	82	8.4	13.1328			6.9	0.52138	6.9	99	6.9	35	21.5
	9.42	218.504	9.42	620	161	9.42	104.4			9.42	0	9.42	206	9.42	76	8.42	12.096			6.92	0.54454	6.92	114	6.92	37	25
	9.44	243.263	9.44	590	171	9.44	95.4			9.44	0	9.44	212	9.44	80	8.44	9.6768			6.94	0.56929	6.94	102	6.94	47	19
	9.46	204.479	9.46	660	172	9.46	82.8			9.46	0	9.46	194	9.46	57	8.46	12.096			6.96	0.59577	6.96	120	6.96	51	19
	9.48	142.935	9.48	680	153	9.48	81.9			9.48	0	9.48	196	9.48	78	8.48	13.824			6.98	0.62417	6.98	123	6.98	44	18
	9.5	93.3881	9.5	490	147	9.5	87.3			9.5	0	9.5	197	9.5	75	8.5	8.2944			7	0.65466	7	127.5	7	48	17.5
	9.52	61.0358	9.52	700	158	9.52	88.2			9.52	0	9.52	205	9.52	67	8.52	12.4416			7.02	0.68747	7.02	111	7.02	39	18
	9.54	41.5573	9.54	850	174	9.54	59.4			9.54	0	9.54	226	9.54	68	8.54	8.9856			7.04	0.72283	7.04	94.5	7.04	33	20
	9.56	29.9773	9.56	590	166	9.56	53.1			9.56	0	9.56	208	9.56	75	8.56	11.0592			7.06	0.76101	7.06	112.5	7.06	40	13.5
	9.58	22.7852	9.58	640	167	9.58	52.2			9.58	0	9.58	221	9.58	89	8.58	12.7872			7.08	0.80233	7.08	117	7.08	42	18
	9.6	17.9968	9.6	670	156	9.6	57.6			9.6	0	9.6	219	9.6	76	8.6	8.2944			7.1	0.84715	7.1	126	7.1	53	21.5
	9.62	14.6077	9.62	540	158	9.62	49.5			9.62	0	9.62	222	9.62	67	8.62	11.4048			7.12	0.89587	7.12	114	7.12	38	18.5
	9.64	12.1047	9.64	620	159	9.64	55.8			9.64	0	9.64	215	9.64	83	8.64	11.7504			7.14	0.94897	7.14	105	7.14	33	21.5
	9.66	10.2009	9.66	730	171	9.66	41.4			9.66	0	9.66	190	9.66	82	8.66	16.2432			7.16	1.00699	7.16	133.5	7.16	42	20.5
	9.68	8.71986	9.68	640	170	9.68	42.3			9.68	0	9.68	187	9.68	69	8.68	13.1328			7.18	1.07056	7.18	139.5	7.18	39	17
	9.7	7.54565	9.7	760	177	9.7	50.4			9.7	0	9.7	227	9.7	79	8.7	11.0592			7.2	1.14043	7.2	117	7.2	50	27.5
	9.72	6.59927	9.72	610	166	9.72	38.7			9.72	0	9.72	196	9.72	78	8.72	9.3312			7.22	1.21745	7.22	97.5	7.22	42	18
	9.74	5.82546	9.74	710	153	9.74	38.7			9.74	0	9.74	184	9.74	68	8.74	13.824			7.24	1.30267	7.24	111	7.24	39	24.5
	9.76	5.18463	9.76	600	175	9.76	30.6			9.76	0	9.76	179	9.76	79	8.76	14.1696			7.26	1.39728	7.26	129	7.26	28	21.5
	9.78	4.64788	9.78	790	158	9.78	40.5			9.78	0	9.78	186	9.78	82	8.78	8.2944			7.28	1.50274	7.28	126	7.28	42	32.5
	9.8	4.19372	9.8	600	167	9.8	35.1			9.8	0	9.8	205	9.8	79	8.8	8.9856			7.3	1.62079	7.3	130.5	7.3	51	20
	9.82	3.80592	9.82	680	173	9.82	33.3			9.82	0	9.82	202	9.82	79	8.82	14.8608			7.32	1.75355	7.32	120	7.32	40	27.5
	9.84	3.47203	9.84	650	150	9.84	35.1			9.84	0	9.84	216	9.84	66	8.84	8.9856			7.34	1.90358	7.34	121.5	7.34	37	33
	9.86	2.95241	9.86	610	164	9.86	36			9.86	0	9.86	207	9.86	75	8.86	14.8608			7.36	2.07406	7.36	132	7.36	53	25.5
	9.88	2.70551	9.88	560	155	9.88	22.5			9.88	0	9.88	205	9.88	72	8.88	12.096			7.38	2.26892	7.38	144	7.38	43	25
	9.9	2.48903	9.9	550	182	9.9	33.3			9.9	0	9.9	205	9.9	94	8.9	14.1696			7.4	2.49311	7.4	132	7.4	43	26.5
	9.92	2.29814	9.92	550	164	9.92	27			9.92	0	9.92	227	9.92	71	8.92	11.0592			7.42	2.75287	7.42	121.5	7.42	47	30
	9.94	1.96773	9.94	570	160	9.94	26.1			9.94	0	9.94	191	9.94	83	8.94	12.7872			7.44	3.05625	7.44	111	7.44	44	28.5
	9.96	1.82132	9.96	550	160	9.96	45.9			9.96	0	9.96	171	9.96	85	8.96	14.8608			7.46	3.41367	7.46	153	7.46	41	40.5
	9.98	1.69061	9.98	590	142	9.98	22.5			9.98	0	9.98	212	9.98	83	8.98	10.7136			7.48	3.83892	7.48	189	7.48	43	36
	10	1.57345	10	590	155	10	31.5			10	0	10	202	10	64	9	8.64			7.5	4.64463	7.5	187.5	7.5	44	29.5
	10.02	1.46804	10.02	650	172	10.02	25.2			10.02	0	10.02	199	10.02	79	9.02	8.64			7.52	5.27589	7.52	231	7.52	46	42.5
	10.04	1.37284	10.04	530	170	10.04	27.9			10.04	0	10.04	232	10.04	90	9.04	9.3312			7.54	6.05412	7.54	252	7.54	50	39.5
	10.06	1.2866	10.06	770	151	10.06	21.6			10.06	0	10.06	200	10.06	94	9.06	10.7136			7.56	7.02939	7.56	199.5	7.56	39	48.5
	10.08	1.20822	10.08	690	156	10.08	26.1			10.08	0	10.08	208	10.08	82	9.08	8.9856			7.58	8.27493	7.58	178.5	7.58	42	60
	10.1	1.13678	10.1	620	158	10.1	18			10.1	0	10.1	207	10.1	63	9.1	14.1696			7.6	9.90231	7.6	165	7.6	45	56.5
	10.12	1.07148	10.12	630	176	10.12	21.6			10.12	0	10.12	202	10.12	89	9.12	9.3312			7.62	12.0927	7.62	153	7.62	44	72.5
	10.14	1.01164	10.14	850	187	10.14	17.1			10.14	0	10.14	219	10.14	67	9.14	11.7504			7.64	15.1709	7.64	145.5	7.64	47	76
	10.16	0.95667	10.16	720	152	10.16	27			10.16	0	10.16	221	10.16	75	9.16	12.096			7.66	19.7729	7.66	147	7.66	45	88
	10.18	0.90606	10.18	700	147	10.18	18.9			10.18	0	10.18	211	10.18	75	9.18	8.9856			7.68	27.1482	7.68	136.5	7.68	45	89
	10.2	0.85935	10.2	590	142	10.2	27.9			10.2	0	10.2	195	10.2	74	9.2	10.0224			7.7	39.4845	7.7	129	7.7	47	92
	10.22	0.81616	10.22	590	163	10.22	17.1			10.22	0	10.22	204	10.22	80	9.22	11.0592			7.72	59.8323	7.72	154.5	7.72	43	96.5
	10.24	0.77614	10.24	560	197	10.24	23.4			10.24	0	10.24	199	10.24	105	9.24	8.9856			7.74	90.702	7.74	141	7.74	52	97.5
	10.26	0.73899	10.26	600	173	10.26	26.1			10.26	0	10.26	213	10.26	82	9.26	12.7872			7.76	128.319	7.76	178.5	7.76	51	108.5
	10.28	0.70444	10.28	560	168	10.28	27.9			10.28	0	10.28	193	10.28	79	9.28	11.0592			7.78	150.53	7.78	157.5	7.78	50	122.5
	10.3	0.67226	10.3	550	183	10.3	22.5			10.3	0	10.3	222	10.3	54	9.3	15.552			7.8	134.138	7.8	144	7.8	61	115.5
	10.32	0.64223	10.32	590	182	10.32	24.3			10.32	0	10.32	216	10.32	87	9.32	11.4048			7.82	98.0649	7.82	135	7.82	56	136
	10.34	0.61417	10.34	670	157	10.34	26.1			10.34	0	10.34	201	10.34	72	9.34	8.64			7.84	67.2282	7.84	115.5	7.84	52	116.5
	10.36	0.5879	10.36	600	152	10.36	22.5			10.36	0	10.36	224	10.36	84	9.36	11.4048			7.86	47.4129	7.86	136.5	7.86	45	145.5
	10.38	0.56329	10.38	660	156	10.38	29.7			10.38	0	10.38	228	10.38	73	9.38	9.6768			7.88	36.8325	7.88	147	7.88	63	137.5
	10.4	0.54018	10.4	790	161	10.4	23.4			10.4	0	10.4	197	10.4	79	9.4	8.2944			7.9	33.0777	7.9	153	7.9	48	123
	10.42	0.51847	10.42	580	154	10.42	21.6			10.42	0	10.42	227	10.42	75	9.42	9.6768			7.92	35.019	7.92	151.5	7.92	56	121
	10.44	0.49804	10.44	540	161	10.44	20.7			10.44	0	10.44	230	10.44	77	9.44	10.368			7.94	42.9186	7.94	126	7.94	36	100
	10.46	0.47879	10.46	710	167	10.46	18			10.46	0	10.46	197	10.46	88	9.46	9.6768			7.96	57.291	7.96	121.5	7.96	61	99
	10.48	0.46064	10.48	600	158	10.48	33.3			10.48	0	10.48	207	10.48	71	9.48	16.5888			7.98	75.2466	7.98	127.5	7.98	50	73
	10.5	0.4435	10.5	660	152	10.5	26.1			10.5	0	10.5	198	10.5	76	9.5	8.64			8	84.0834	8	108	8	37	82
	10.52	0.4273	10.52	660	145	10.52	27			10.52	0	10.52	192	10.52	72	9.52	13.1328			8.02	72.7404	8.02	135	8.02	59	94.5
	10.54	0.41197	10.54	670	156	10.54	23.4			10.54	0	10.54	193	10.54	67	9.54	10.0224			8.04	52.4898	8.04	135	8.04	46	86
	10.56	0.39745	10.56	900	176	10.56	25.2			10.56	0	10.56	200	10.56	78	9.56	11.7504			8.06	35.5464	8.06	136.5	8.06	53	67
	10.58	0.38368	10.58	830	152	10.58	28.8			10.58	0	10.58	205	10.58	67	9.58	11.0592			8.08	24.246	8.08	123	8.08	51	73
	10.6	0.37061	10.6	740	161	10.6	29.7			10.6	0	10.6	212	10.6	85	9.6	11.7504			8.1	17.3198	8.1	130.5	8.1	60	56.5
	10.62	0.35821	10.62	740	166	10.62	27			10.62	0	10.62	216	10.62	78	9.62	11.7504			8.12	13.1356	8.12	123	8.12	61	52.5
	10.64	0.34641	10.64	730	174	10.64	28.8			10.64	0	10.64	211	10.64	72	9.64	12.096			8.14	10.502	8.14	132	8.14	51	42
	10.66	0.33519	10.66	760	182	10.66	23.4			10.66	0	10.66	206	10.66	67	9.66	10.0224			8.16	8.73003	8.16	117	8.16	71	36
	10.68	0.3245	10.68	800	166	10.68	29.7			10.68	0	10.68	213	10.68	83	9.68	8.2944			8.18	7.46631	8.18	133.5	8.18	63	28
	10.7	0.31432	10.7	870	140	10.7	20.7			10.7	0	10.7	204	10.7	77	9.7	7.6032			8.2	6.52962	8.2	153	8.2	61	19
	10.72	0.30461	10.72	780	172	10.72	22.5			10.72	0	10.72	198	10.72	68	9.72	12.096			8.22	5.81856	8.22	118.5	8.22	58	18.5
	10.74	0.29534	10.74	850	162	10.74	32.4			10.74	0	10.74	233	10.74	74	9.74	9.3312			8.24	5.2707	8.24	117	8.24	42	27
	10.76	0.28648	10.76	730	167	10.76	32.4			10.76	0	10.76	244	10.76	76	9.76	11.0592			8.26	4.84497	8.26	108	8.26	62	19.5
	10.78	0.27802	10.78	720	156	10.78	27.9			10.78	0	10.78	194	10.78	69	9.78	8.64			8.28	4.51332	8.28	109.5	8.28	51	15
	10.8	0.26993	10.8	690	173	10.8	25.2			10.8	0	10.8	201	10.8	62	9.8	12.4416			8.3	4.25619	8.3	106.5	8.3	52	13
	10.82	0.26219	10.82	840	164	10.82	28.8			10.82	0	10.82	205	10.82	67	9.82	9.6768			8.32	4.05969	8.32	127.5	8.32	48	13.5
	10.84	0.25477	10.84	580	152	10.84	37.8			10.84	0	10.84	215	10.84	69	9.84	12.4416			8.34	3.91395	8.34	130.5	8.34	59	13.5
	10.86	0.24767	10.86	620	172	10.86	26.1			10.86	0	10.86	218	10.86	81	9.86	13.4784			8.36	3.81189	8.36	127.5	8.36	56	12.5
	10.88	0.24086	10.88	720	154	10.88	25.2			10.88	0	10.88	210	10.88	51	9.88	10.7136			8.38	3.74853	8.38	130.5	8.38	61	13
	10.9	0	10.9	640	166	10.9	31.5			10.9	0	10.9	204	10.9	72	9.9	11.7504			8.4	3.72057	8.4	121.5	8.4	55	12.5
	10.92	0	10.92	620	186	10.92	18			10.92	0.16237	10.92	203	10.92	81	9.92	9.6768			8.42	3.72597	8.42	121.5	8.42	57	16
	10.94	0	10.94	580	152	10.94	24.3			10.94	0.16695	10.94	222	10.94	86	9.94	14.5152			8.44	3.76389	8.44	148.5	8.44	58	16
	10.96	0	10.96	420	155	10.96	21.6			10.96	0.17173	10.96	194	10.96	83	9.96	14.8608			8.46	3.83445	8.46	154.5	8.46	70	13
	10.98	0	10.98	540	162	10.98	27			10.98	0.17671	10.98	194	10.98	67	9.98	8.9856			8.48	3.93879	8.48	132	8.48	57	12.5
	11	0	11	630	167	11	22.5			11	0.18192	11	196	11	61	10	12.096			8.5	4.07907	8.5	130.5	8.5	69	20.5
	11.02	0	11.02	550	149	11.02	18.9			11.02	0.18736	11.02	210	11.02	71	10.02	11.4048			8.52	4.25856	8.52	138	8.52	64	21
	11.04	0	11.04	650	153	11.04	22.5			11.04	0.19305	11.04	210	11.04	74	10.04	14.1696			8.54	4.48188	8.54	121.5	8.54	59	14.5
	11.06	0	11.06	590	168	11.06	28.8			11.06	0.199	11.06	196	11.06	76	10.06	8.2944			8.56	4.75515	8.56	120	8.56	57	12.5
	11.08	0	11.08	590	174	11.08	22.5			11.08	0.20523	11.08	220	11.08	67	10.08	13.4784			8.58	5.08653	8.58	126	8.58	69	12.5
	11.1	0	11.1	740	166	11.1	19.8			11.1	0.21175	11.1	197	11.1	79	10.1	12.4416			8.6	5.4867	8.6	154.5	8.6	48	15
	11.12	0	11.12	630	165	11.12	20.7			11.12	0.2186	11.12	210	11.12	69	10.12	8.9856			8.62	5.96961	8.62	136.5	8.62	73	12.5
	11.14	0	11.14	820	141	11.14	25.2			11.14	0.22706	11.14	205	11.14	67	10.14	8.64			8.64	6.55368	8.64	127.5	8.64	83	12
	11.16	0	11.16	740	167	11.16	18			11.16	0.23464	11.16	200	11.16	80	10.16	10.0224			8.66	7.26351	8.66	141	8.66	67	14.5
	11.18	0	11.18	450	148	11.18	27			11.18	0.2426	11.18	199	11.18	71	10.18	13.1328			8.68	8.1321	8.68	177	8.68	54	19.5
	11.2	0	11.2	590	161	11.2	19.8			11.2	0.25097	11.2	200	11.2	61	10.2	10.0224			8.7	9.20472	8.7	123	8.7	63	16
	11.22	0	11.22	640	145	11.22	23.4			11.22	0.25979	11.22	197	11.22	69	10.22	10.7136			8.72	10.5444	8.72	139.5	8.72	63	21
	11.24	0	11.24	620	164	11.24	21.6			11.24	0.26907	11.24	196	11.24	86	10.24	17.28			8.74	12.2405	8.74	153	8.74	69	18.5
	11.26	0	11.26	650	152	11.26	16.2			11.26	0.27887	11.26	202	11.26	66	10.26	9.3312			8.76	14.4236	8.76	175.5	8.76	60	14.5
	11.28	0	11.28	590	163	11.28	17.1			11.28	0.2892	11.28	182	11.28	67	10.28	11.7504			8.78	17.29	8.78	150	8.78	65	17
	11.3	0	11.3	550	163	11.3	19.8			11.3	0.30013	11.3	188	11.3	73	10.3	11.4048			8.8	21.1518	8.8	129	8.8	62	17
	11.32	0	11.32	700	160	11.32	16.2			11.32	0.31168	11.32	182	11.32	88	10.32	14.8608			8.82	26.5508	8.82	160.5	8.82	71	20
	11.34	0	11.34	560	158	11.34	14.4			11.34	0.32391	11.34	202	11.34	73	10.34	6.5664			8.84	34.5258	8.84	145.5	8.84	51	19
	11.36	0	11.36	570	157	11.36	20.7			11.36	0.33688	11.36	200	11.36	80	10.36	11.0592			8.86	47.148	8.86	133.5	8.86	67	22.5
	11.38	0	11.38	640	161	11.38	15.3			11.38	0.35064	11.38	179	11.38	81	10.38	11.7504			8.88	68.2467	8.88	156	8.88	59	17.5
	11.4	0	11.4	640	181	11.4	23.4			11.4	0.36526	11.4	205	11.4	65	10.4	10.368			8.9	103.686	8.9	145.5	8.9	72	20
	11.42	0	11.42	540	164	11.42	22.5			11.42	0.38082	11.42	191	11.42	78	10.42	10.0224			8.92	159.751	8.92	160.5	8.92	62	25
	11.44	0	11.44	580	169	11.44	26.1			11.44	0.39739	11.44	201	11.44	71	10.44	10.7136			8.94	235.526	8.94	145.5	8.94	69	18
	11.46	0	11.46	560	162	11.46	23.4			11.46	0.41506	11.46	201	11.46	86	10.46	7.6032			8.96	300	8.96	159	8.96	60	24
	11.48	0	11.48	630	181	11.48	19.8			11.48	0.43394	11.48	184	11.48	75	10.48	12.096			8.98	292.714	8.98	148.5	8.98	66	21.5
	11.5	0	11.5	500	161	11.5	27			11.5	0.45413	11.5	194	11.5	78	10.5	10.7136			9	222.083	9	142.5	9	77	30
	11.52	0	11.52	390	158	11.52	18.9			11.52	0.47577	11.52	192	11.52	72	10.52	10.0224			9.02	148.648	9.02	142.5	9.02	57	15
	11.54	0	11.54	550	162	11.54	21.6			11.54	0.49899	11.54	188	11.54	68	10.54	10.0224			9.04	96.3324	9.04	156	9.04	77	19
	11.56	0	11.56	500	165	11.56	27			11.56	0.52395	11.56	210	11.56	57	10.56	13.824			9.06	63.7461	9.06	157.5	9.06	63	19.5
	11.58	0	11.58	510	164	11.58	16.2			11.58	0.55082	11.58	206	11.58	75	10.58	7.6032			9.08	44.4018	9.08	169.5	9.08	58	13.5
	11.6	0	11.6	470	161	11.6	27			11.6	0.57982	11.6	208	11.6	64	10.6	10.7136			9.1	32.7411	9.1	159	9.1	76	15.5
	11.62	0	11.62	490	137	11.62	21.6			11.62	0.61117	11.62	206	11.62	73	10.62	7.9488			9.12	25.2757	9.12	136.5	9.12	60	17
	11.64	0	11.64	630	155	11.64	19.8			11.64	0.64512	11.64	179	11.64	60	10.64	9.3312			9.14	20.1565	9.14	136.5	9.14	69	12.5
	11.66	0	11.66	650	147	11.66	20.7			11.66	0.68198	11.66	229	11.66	62	10.66	6.5664			9.16	16.4576	9.16	151.5	9.16	61	14
	11.68	0	11.68	640	149	11.68	18.9			11.68	0.72209	11.68	170	11.68	82	10.68	12.096			9.18	13.6887	9.18	145.5	9.18	67	13
	11.7	0	11.7	560	157	11.7	25.2			11.7	0.76583	11.7	213	11.7	70	10.7	13.1328			9.2	11.5622	9.2	166.5	9.2	61	10
	11.72	0	11.72	590	136	11.72	20.7			11.72	0.81367	11.72	194	11.72	72	10.72	9.3312			9.22	9.90642	9.22	136.5	9.22	75	12.5
	11.74	0	11.74	510	153	11.74	21.6			11.74	0.86613	11.74	177	11.74	78	10.74	10.0224			9.24	8.43429	9.24	168	9.24	70	10.5
	11.76	0	11.76	480	151	11.76	16.2			11.76	0.92382	11.76	185	11.76	82	10.76	10.7136			9.26	7.36107	9.26	142.5	9.26	67	11.5
	11.78	0	11.78	690	149	11.78	24.3			11.78	0.98745	11.78	182	11.78	53	10.78	13.4784			9.28	6.48045	9.28	157.5	9.28	68	12
	11.8	0	11.8	350	146	11.8	24.3			11.8	1.05788	11.8	164	11.8	67	10.8	11.4048			9.3	5.79099	9.3	151.5	9.3	70	14.5
	11.82	0	11.82	510	143	11.82	16.2			11.82	1.2924	11.82	183	11.82	76	10.82	11.4048			9.32	5.17854	9.32	172.5	9.32	64	16
	11.84	0.01316	11.84	540	143	11.84	29.7			11.84	1.38401	11.84	196	11.84	74	10.84	9.6768			9.34	4.65993	9.34	172.5	9.34	78	10.5
	11.86	0.01353	11.86	490	172	11.86	16.2			11.86	1.48622	11.86	204	11.86	72	10.86	6.2208			9.36	4.22445	9.36	148.5	9.36	99	15.5
	11.88	0.01391	11.88	590	164	11.88	23.4			11.88	1.60075	11.88	182	11.88	69	10.88	8.2944			9.38	3.84357	9.38	145.5	9.38	75	11
	11.9	0.01432	11.9	510	145	11.9	18.9			11.9	1.72971	11.9	187	11.9	74	10.9	8.2944			9.4	3.51357	9.4	177	9.4	82	16.5
	11.92	0.01473	11.92	500	135	11.92	27			11.92	1.87566	11.92	183	11.92	68	10.92	13.4784			9.42	3.22587	9.42	196.5	9.42	76	16
	11.94	0.01517	11.94	600	174	11.94	15.3			11.94	2.04177	11.94	194	11.94	73	10.94	8.64			9.44	2.97365	9.44	186	9.44	80	8
	11.96	0.01563	11.96	550	168	11.96	18.9			11.96	2.23198	11.96	201	11.96	80	10.96	8.64			9.46	2.67652	9.46	174	9.46	57	14.5
	11.98	0.01611	11.98	620	154	11.98	18.9			11.98	2.45123	11.98	177	11.98	74	10.98	8.2944			9.48	2.48169	9.48	151.5	9.48	78	13
	12	0.01661	12	500	165	12	25.2			12	2.70583	12	197	12	75	11	10.0224			9.5	2.30856	9.5	171	9.5	75	16.5
	12.02	0.01713	12.02	510	174	12.02	21.6			12.02	3.00387	12.02	199	12.02	59	11.02	11.0592			9.52	2.15412	9.52	141	9.52	67	14
	12.04	0.01768	12.04	510	159	12.04	21.6			12.04	3.35586	12.04	197	12.04	77	11.04	11.0592			9.54	2.01587	9.54	142.5	9.54	68	18.5
	12.06	0.01826	12.06	500	162	12.06	25.2			12.06	3.77572	12.06	208	12.06	72	11.06	11.7504			9.56	1.89169	9.56	147	9.56	75	15
	12.08	0.01887	12.08	530	157	12.08	21.6			12.08	4.28211	12.08	215	12.08	90	11.08	11.4048			9.58	1.77984	9.58	159	9.58	89	26
	12.1	0.0195	12.1	480	149	12.1	29.7			12.1	4.9005	12.1	199	12.1	53	11.1	9.6768			9.6	1.67882	9.6	163.5	9.6	76	15
	12.12	0.02017	12.12	520	154	12.12	20.7			12.12	5.66635	12.12	221	12.12	69	11.12	7.6032			9.62	1.58738	9.62	157.5	9.62	67	13
	12.14	0.02087	12.14	560	150	12.14	18			12.14	6.63013	12.14	188	12.14	57	11.14	8.2944			9.64	1.50443	9.64	148.5	9.64	83	13.5
	12.16	0.02162	12.16	590	143	12.16	23.4			12.16	7.86554	12.16	192	12.16	66	11.16	11.0592			9.66	1.42904	9.66	160.5	9.66	82	10.5
	12.18	0.0224	12.18	520	168	12.18	18			12.18	9.48405	12.18	200	12.18	78	11.18	6.912			9.68	1.36044	9.68	168	9.68	69	8
	12.2	0.02322	12.2	610	133	12.2	13.5			12.2	11.6646	12.2	196	12.2	75	11.2	10.7136			9.7	1.29794	9.7	157.5	9.7	79	15
	12.22	0.02439	12.22	560	140	12.22	18.9			12.22	14.7216	12.22	211	12.22	67	11.22	9.6768			9.72	1.24094	9.72	171	9.72	78	12.5
	12.24	0.02532	12.24	620	169	12.24	35.1			12.24	19.2644	12.24	209	12.24	79	11.24	7.6032			9.74	1.18894	9.74	174	9.74	68	10.5
	12.26	0.0263	12.26	710	176	12.26	32.4			12.26	26.5042	12.26	211	12.26	72	11.26	11.0592			9.76	1.14149	9.76	156	9.76	79	10
	12.28	0.02734	12.28	650	162	12.28	18.9			12.28	38.6383	12.28	195	12.28	58	11.28	8.64			9.78	1.09821	9.78	139.5	9.78	82	10.5
	12.3	0.02845	12.3	640	155	12.3	23.4			12.3	58.92	12.3	219	12.3	76	11.3	9.3312			9.8	1.05878	9.8	160.5	9.8	79	11
	12.32	0.02962	12.32	510	142	12.32	21.6			12.32	90.5587	12.32	206	12.32	76	11.32	10.368			9.82	1.02289	9.82	166.5	9.82	79	10.5
	12.34	0.03087	12.34	530	140	12.34	22.5			12.34	131.841	12.34	209	12.34	72	11.34	7.9488			9.84	0.9903	9.84	175.5	9.84	66	11.5
	12.36	0.03219	12.36	450	146	12.36	19.8			12.36	163.016	12.36	205	12.36	73	11.36	10.368			9.86	0.9608	9.86	168	9.86	75	13
	12.38	0.03361	12.38	470	164	12.38	22.5			12.38	153.12	12.38	200	12.38	74	11.38	8.64			9.88	0.93422	9.88	157.5	9.88	72	9.5
	12.4	0.03512	12.4	460	163	12.4	20.7			12.4	113.528	12.4	206	12.4	71	11.4	12.7872			9.9	0.9104	9.9	151.5	9.9	94	17.5
	12.42	0.03673	12.42	610	140	12.42	21.6			12.42	75.5028	12.42	221	12.42	68	11.42	8.9856			9.92	0.88921	9.92	153	9.92	71	15
	12.44	0.03846	12.44	560	149	12.44	30.6			12.44	49.1249	12.44	186	12.44	64	11.44	10.7136			9.94	0.87056	9.94	157.5	9.94	83	15.5
	12.46	0.04031	12.46	460	141	12.46	26.1			12.46	32.8974	12.46	231	12.46	71	11.46	7.2576			9.96	0.85438	9.96	154.5	9.96	85	15
	12.48	0.0423	12.48	630	151	12.48	23.4			12.48	23.3317	12.48	213	12.48	73	11.48	8.2944			9.98	0.84062	9.98	172.5	9.98	83	12
	12.5	0.04444	12.5	550	142	12.5	20.7			12.5	17.6122	12.5	203	12.5	63	11.5	7.9488			10	0.82925	10	153	10	64	12.5
	12.52	0.07823	12.52	500	169	12.52	18.9			12.52	14.0365	12.52	207	12.52	59	11.52	8.9856			10.02	0.82028	10.02	162	10.02	79	12.5
	12.54	0.08161	12.54	480	161	12.54	27			12.54	11.7237	12.54	194	12.54	63	11.54	10.368			10.04	0.81374	10.04	183	10.04	90	11.5
	12.56	0.08524	12.56	430	156	12.56	31.5			12.56	10.1893	12.56	214	12.56	79	11.56	10.368			10.06	0.80967	10.06	169.5	10.06	94	14.5
	12.58	0.08913	12.58	590	130	12.58	22.5			12.58	8.99838	12.58	218	12.58	63	11.58	10.7136			10.08	0.80816	10.08	168	10.08	82	12.5
	12.6	0.09332	12.6	510	146	12.6	25.2			12.6	7.79915	12.6	198	12.6	81	11.6	12.7872			10.1	0.80934	10.1	154.5	10.1	63	9
	12.62	0.09784	12.62	640	154	12.62	24.3			12.62	6.66033	12.62	178	12.62	78	11.62	11.4048			10.12	0.81336	10.12	162	10.12	89	10.5
	12.64	0.10273	12.64	560	148	12.64	20.7			12.64	5.74065	12.64	194	12.64	67	11.64	13.4784			10.14	0.85836	10.14	162	10.14	67	10
	12.66	0.10803	12.66	550	156	12.66	23.4			12.66	5.04874	12.66	201	12.66	66	11.66	9.6768			10.16	0.8698	10.16	148.5	10.16	75	7.5
	12.68	0.11379	12.68	470	153	12.68	21.6			12.68	4.53631	12.68	207	12.68	68	11.68	11.4048			10.18	0.88492	10.18	171	10.18	75	8.5
	12.7	0.12007	12.7	570	144	12.7	18.9			12.7	4.15472	12.7	180	12.7	57	11.7	9.3312			10.2	0.90412	10.2	142.5	10.2	74	13
	12.72	0.12694	12.72	480	151	12.72	23.4			12.72	3.86803	12.72	207	12.72	70	11.72	7.9488			10.22	0.92788	10.22	138	10.22	80	15
	12.74	0.13447	12.74	440	133	12.74	18			12.74	3.65305	12.74	200	12.74	78	11.74	12.096			10.24	0.95683	10.24	150	10.24	105	10
	12.76	0.14277	12.76	490	153	12.76	21.6			12.76	3.49564	12.76	182	12.76	63	11.76	10.368			10.26	0.99173	10.26	148.5	10.26	82	11.5
	12.78	0.15195	12.78	450	151	12.78	28.8			12.78	3.38709	12.78	202	12.78	78	11.78	12.7872			10.28	1.03352	10.28	154.5	10.28	79	12
	12.8	0.16213	12.8	500	156	12.8	12.6			12.8	3.32206	12.8	174	12.8	64	11.8	8.2944			10.3	1.0834	10.3	165	10.3	54	11
	12.82	0.17349	12.82	440	144	12.82	26.1			12.82	3.2975	12.82	190	12.82	80	11.82	9.6768			10.32	1.14288	10.32	136.5	10.32	87	15.5
	12.84	0.18622	12.84	460	172	12.84	32.4			12.84	3.31219	12.84	193	12.84	70	11.84	12.096			10.34	1.21387	10.34	130.5	10.34	72	16
	12.86	0.20056	12.86	610	163	12.86	36.9			12.86	3.36658	12.86	200	12.86	79	11.86	10.7136			10.36	1.29886	10.36	135	10.36	84	10
	12.88	0.21682	12.88	560	149	12.88	45			12.88	3.46272	12.88	186	12.88	75	11.88	14.8608			10.38	1.4011	10.38	156	10.38	73	13.5
	12.9	0.23536	12.9	480	150	12.9	50.4			12.9	3.60452	12.9	161	12.9	73	11.9	14.8608			10.4	1.52489	10.4	147	10.4	79	13
	12.92	0.25667	12.92	510	145	12.92	36.9			12.92	3.79794	12.92	187	12.92	53	11.92	13.1328			10.42	1.71113	10.42	147	10.42	75	13
	12.94	0.28133	12.94	530	151	12.94	38.7			12.94	4.05161	12.94	180	12.94	79	11.94	10.7136			10.44	1.89865	10.44	135	10.44	77	13
	12.96	0.31014	12.96	540	162	12.96	29.7			12.96	4.37765	12.96	208	12.96	69	11.96	13.4784			10.46	1.84784	10.46	133.5	10.46	88	13.5
	12.98	0.3441	12.98	470	128	12.98	27.9			12.98	4.79293	12.98	192	12.98	78	11.98	15.552			10.48	2.15254	10.48	126	10.48	71	15
	13	0.38457	13	510	140	13	36			13	5.32102	13	178	13	58	12	13.4784			10.5	2.54501	10.5	150	10.5	76	18
	13.02	0.4334	13.02	460	149	13.02	30.6			13.02	5.99519	13.02	187	13.02	72	12.02	17.9712			10.52	3.06654	10.52	160.5	10.52	72	16
	13.04	0.49309	13.04	540	144	13.04	18.9			13.04	6.86327	13.04	203	13.04	87	12.04	22.1184			10.54	3.79086	10.54	142.5	10.54	67	13
	13.06	0.56721	13.06	540	153	13.06	36			13.06	7.99552	13.06	178	13.06	58	12.06	20.0448			10.56	4.85277	10.56	150	10.56	78	14
	13.08	0.70743	13.08	590	152	13.08	32.4			13.08	9.49897	13.08	192	13.08	70	12.08	21.4272			10.58	6.4821	10.58	130.5	10.58	67	17
	13.1	0.82956	13.1	540	167	13.1	32.4			13.1	11.5467	13.1	200	13.1	60	12.1	16.2432			10.6	9.01698	10.6	148.5	10.6	85	16.5
	13.12	0.99076	13.12	540	153	13.12	36.9			13.12	14.4452	13.12	212	13.12	68	12.12	24.8832			10.62	12.8353	10.62	142.5	10.62	78	15.5
	13.14	1.21098	13.14	540	168	13.14	38.7			13.14	18.7877	13.14	198	13.14	76	12.14	23.5008			10.64	17.9606	10.64	157.5	10.64	72	17
	13.16	1.52738	13.16	570	161	13.16	37.8			13.16	25.7397	13.16	208	13.16	77	12.16	26.9568			10.66	23.2492	10.66	153	10.66	67	22.5
	13.18	2.014	13.18	520	158	13.18	45			13.18	37.404	13.18	204	13.18	78	12.18	31.4496			10.68	28.0248	10.68	136.5	10.68	83	14.5
	13.2	2.81253	13.2	420	157	13.2	46.8			13.2	56.762	13.2	211	13.2	79	12.2	41.8176			10.7	34.5846	10.7	135	10.7	77	20.5
	13.22	4.1554	13.22	520	156	13.22	46.8			13.22	86.6325	13.22	236	13.22	80	12.22	43.2			10.72	43.1625	10.72	141	10.72	68	17
	13.24	6.32989	13.24	620	144	13.24	38.7			13.24	124.656	13.24	198	13.24	63	12.24	46.3104			10.74	47.1336	10.74	148.5	10.74	74	27
	13.26	9.45996	13.26	450	153	13.26	51.3			13.26	152.745	13.26	202	13.26	62	12.26	44.5824			10.76	41.1582	10.76	148.5	10.76	76	22.5
	13.28	12.7225	13.28	510	151	13.28	36			13.28	146.212	13.28	212	13.28	51	12.28	57.3696			10.78	31.7382	10.78	159	10.78	69	20
	13.3	13.5555	13.3	520	148	13.3	46.8			13.3	111.545	13.3	211	13.3	66	12.3	62.208			10.8	24.5552	10.8	136.5	10.8	62	25
	13.32	11.017	13.32	440	149	13.32	37.8			13.32	75.2057	13.32	209	13.32	80	12.32	66.0096			10.82	19.1532	10.82	162	10.82	67	17
	13.34	7.64474	13.34	520	157	13.34	62.1			13.34	49.0234	13.34	212	13.34	82	12.34	60.1344			10.84	14.1679	10.84	133.5	10.84	69	12.5
	13.36	5.06316	13.36	540	135	13.36	54			13.36	32.6146	13.36	200	13.36	74	12.36	74.304			10.86	10.1102	10.86	132	10.86	81	12.5
	13.38	3.4149	13.38	510	147	13.38	43.2			13.38	22.8199	13.38	202	13.38	62	12.38	76.032			10.88	7.29318	10.88	132	10.88	51	13
	13.4	2.43717	13.4	560	167	13.4	36.9			13.4	16.8923	13.4	212	13.4	68	12.4	79.1424			10.9	5.4501	10.9	148.5	10.9	72	13
	13.42	1.8632	13.42	560	141	13.42	37.8			13.42	13.0921	13.42	186	13.42	66	12.42	89.856			10.92	4.25058	10.92	136.5	10.92	81	16
	13.44	1.51292	13.44	500	145	13.44	35.1			13.44	10.4866	13.44	220	13.44	73	12.44	85.7088			10.94	3.44859	10.94	145.5	10.94	86	14
	13.46	1.28724	13.46	470	162	13.46	38.7			13.46	8.60399	13.46	192	13.46	82	12.46	76.3776			10.96	2.88792	10.96	160.5	10.96	83	12
	13.48	1.13664	13.48	470	164	13.48	32.4			13.48	7.1944	13.48	204	13.48	78	12.48	78.7968			10.98	2.47868	10.98	120	10.98	67	12.5
	13.5	1.03601	13.5	540	159	13.5	44.1			13.5	6.11166	13.5	206	13.5	83	12.5	71.8848			11	2.17058	11	138	11	61	8
	13.52	0.97163	13.52	500	142	13.52	35.1			13.52	5.26294	13.52	173	13.52	60	12.52	58.4064			11.02	1.9342	11.02	121.5	11.02	71	12.5
	13.54	0.93587	13.54	300	160	13.54	33.3			13.54	4.58615	13.54	189	13.54	69	12.54	51.1488			11.04	1.75097	11.04	136.5	11.04	74	11.5
	13.56	0.92519	13.56	670	173	13.56	40.5			13.56	4.03834	13.56	191	13.56	76	12.56	47.3472			11.06	1.60847	11.06	144	11.06	76	13.5
	13.58	0.93972	13.58	270	154	13.58	26.1			13.58	3.58929	13.58	199	13.58	66	12.58	37.6704			11.08	1.49815	11.08	160.5	11.08	67	13.5
	13.6	0.98315	13.6	520	150	13.6	39.6			13.6	3.21745	13.6	183	13.6	78	12.6	34.2144			11.1	1.41398	11.1	129	11.1	79	14
	13.62	1.06147	13.62	480	155	13.62	35.1			13.62	2.90701	13.62	185	13.62	85	12.62	32.1408			11.12	1.35175	11.12	123	11.12	69	18
	13.64	1.1777	13.64	470	160	13.64	28.8			13.64	2.64619	13.64	196	13.64	68	12.64	27.3024			11.14	1.30855	11.14	130.5	11.14	67	15.5
	13.66	1.31347	13.66	450	139	13.66	31.5			13.66	2.42624	13.66	167	13.66	66	12.66	27.9936			11.16	1.28246	11.16	133.5	11.16	80	11
	13.68	1.41338	13.68	450	156	13.68	27.9			13.68	2.26831	13.68	190	13.68	68	12.68	24.8832			11.18	1.27237	11.18	159	11.18	71	13.5
	13.7	1.46478	13.7	590	151	13.7	33.3			13.7	2.11346	13.7	187	13.7	57	12.7	25.2288			11.2	1.2779	11.2	130.5	11.2	61	21.5
	13.72	1.53251	13.72	570	154	13.72	37.8			13.72	1.98573	13.72	179	13.72	68	12.72	27.3024			11.22	1.29933	11.22	141	11.22	69	15.5
	13.74	1.66118	13.74	320	147	13.74	27			13.74	1.88426	13.74	211	13.74	81	12.74	35.5968			11.24	1.33764	11.24	132	11.24	86	21
	13.76	1.86816	13.76	490	153	13.76	36			13.76	1.8381	13.76	205	13.76	75	12.76	26.9568			11.26	1.39465	11.26	138	11.26	66	23
	13.78	2.17049	13.78	340	151	13.78	27			13.78	1.80168	13.78	189	13.78	76	12.78	28.6848			11.28	1.47314	11.28	147	11.28	67	23.5
	13.8	2.59981	13.8	610	143	13.8	39.6			13.8	1.81794	13.8	208	13.8	70	12.8	23.5008			11.3	1.57722	11.3	153	11.3	73	29
	13.82	3.21971	13.82	440	132	13.82	36			13.82	1.91568	13.82	186	13.82	77	12.82	26.6112			11.32	1.71275	11.32	156	11.32	88	30.5
	13.84	4.16057	13.84	610	168	13.84	30.6			13.84	1.97458	13.84	187	13.84	78	12.84	24.8832			11.34	1.88818	11.34	153	11.34	73	38
	13.86	5.6829	13.86	520	157	13.86	35.1			13.86	2.32476	13.86	170	13.86	72	12.86	28.6848			11.36	2.11571	11.36	156	11.36	80	39.5
	13.88	8.24803	13.88	570	160	13.88	29.7			13.88	2.69408	13.88	204	13.88	77	12.88	29.376			11.38	2.41336	11.38	154.5	11.38	81	37
	13.9	12.5074	13.9	400	138	13.9	38.7			13.9	2.75453	13.9	180	13.9	78	12.9	25.5744			11.4	2.80859	11.4	139.5	11.4	65	41
	13.92	19.0189	13.92	490	158	13.92	38.7			13.92	2.40987	13.92	215	13.92	76	12.92	29.0304			11.42	3.35334	11.42	132	11.42	78	52.5
	13.94	27.0673	13.94	570	144	13.94	36.9			13.94	1.98538	13.94	184	13.94	69	12.94	29.376			11.44	4.11189	11.44	136.5	11.44	71	62.5
	13.96	32.0455	13.96	430	179	13.96	44.1			13.96	1.65649	13.96	187	13.96	51	12.96	31.104			11.46	5.24553	11.46	129	11.46	86	65.5
	13.98	28.7047	13.98	420	168	13.98	36.9			13.98	1.41	13.98	187	13.98	78	12.98	35.9424			11.48	7.05864	11.48	118.5	11.48	75	69.5
	14	20.7939	14	290	171	14	46.8			14	1.22682	14	183	14	88	13	35.9424			11.5	10.0936	11.5	123	11.5	78	73
	14.02	13.824	14.02	470	170	14.02	38.7			14.02	1.10073	14.02	181	14.02	86	13.02	43.2			11.52	15.1292	11.52	151.5	11.52	72	66
	14.04	9.13374	14.04	530	159	14.04	43.2			14.04	1.01541	14.04	196	14.04	69	13.04	32.4864			11.54	22.8716	11.54	121.5	11.54	68	86.5
	14.06	6.28943	14.06	460	147	14.06	48.6			14.06	0.95919	14.06	191	14.06	64	13.06	40.4352			11.56	32.6388	11.56	133.5	11.56	57	82
	14.08	4.62018	14.08	590	144	14.08	39.6			14.08	0.92133	14.08	170	14.08	59	13.08	45.6192			11.58	39.2124	11.58	120	11.58	75	78
	14.1	3.61675	14.1	490	148	14.1	29.7			14.1	0.89614	14.1	202	14.1	81	13.1	53.9136			11.6	35.8896	11.6	135	11.6	64	71.5
	14.12	2.97951	14.12	420	154	14.12	36			14.12	0.88041	14.12	192	14.12	96	13.12	55.296			11.62	26.5707	11.62	138	11.62	73	75
	14.14	2.55503	14.14	520	163	14.14	29.7			14.14	0.87239	14.14	184	14.14	81	13.14	51.4944			11.64	18.1738	11.64	133.5	11.64	60	66
	14.16	2.26715	14.16	590	167	14.16	35.1			14.16	0.8712	14.16	204	14.16	79	13.16	58.752			11.66	12.5781	11.66	132	11.66	62	49
	14.18	2.07429	14.18	350	159	14.18	33.3			14.18	0.87644	14.18	159	14.18	83	13.18	67.0464			11.68	9.33984	11.68	135	11.68	82	48
	14.2	1.95344	14.2	340	161	14.2	34.2			14.2	0.88811	14.2	200	14.2	75	13.2	70.848			11.7	7.68402	11.7	145.5	11.7	70	29.5
	14.22	1.8909	14.22	490	166	14.22	27			14.22	0.92163	14.22	210	14.22	66	13.22	73.2672			11.72	7.04766	11.72	124.5	11.72	72	30.5
	14.24	1.87929	14.24	420	156	14.24	34.2			14.24	0.94768	14.24	184	14.24	70	13.24	70.5024			11.74	7.18749	11.74	112.5	11.74	78	27
	14.26	1.91597	14.26	530	141	14.26	30.6			14.26	0.98186	14.26	220	14.26	73	13.26	67.392			11.76	8.17392	11.76	130.5	11.76	82	16.5
	14.28	2.12642	14.28	400	172	14.28	22.5			14.28	1.02538	14.28	188	14.28	66	13.28	69.12			11.78	10.3885	11.78	145.5	11.78	53	22
	14.3	2.27186	14.3	490	178	14.3	32.4			14.3	1.0799	14.3	192	14.3	86	13.3	67.7376			11.8	14.4842	11.8	124.5	11.8	67	22.5
	14.32	2.48387	14.32	530	154	14.32	30.6			14.32	1.14768	14.32	190	14.32	72	13.32	72.576			11.82	21.117	11.82	135	11.82	76	15.5
	14.34	2.78034	14.34	550	161	14.34	26.1			14.34	1.23177	14.34	185	14.34	67	13.34	73.2672			11.84	29.8479	11.84	141	11.84	74	17.5
	14.36	3.18984	14.36	470	156	14.36	26.1			14.36	1.33636	14.36	205	14.36	88	13.36	69.4656			11.86	36.291	11.86	129	11.86	72	19
	14.38	3.75893	14.38	480	159	14.38	35.1			14.38	1.46722	14.38	186	14.38	83	13.38	61.8624			11.88	33.8196	11.88	144	11.88	69	12
	14.4	4.56906	14.4	540	162	14.4	37.8			14.4	1.63251	14.4	196	14.4	85	13.4	57.3696			11.9	25.1043	11.9	145.5	11.9	74	13
	14.42	5.80348	14.42	510	161	14.42	42.3			14.42	1.84401	14.42	196	14.42	60	13.42	48.0384			11.92	16.8376	11.92	145.5	11.92	68	19
	14.44	7.72247	14.44	370	160	14.44	49.5			14.44	2.11916	14.44	169	14.44	64	13.44	45.9648			11.94	11.1059	11.94	129	11.94	73	15
	14.46	10.9368	14.46	520	152	14.46	30.6			14.46	2.48502	14.46	180	14.46	91	13.46	30.7584			11.96	7.5603	11.96	126	11.96	80	11.5
	14.48	16.3571	14.48	460	190	14.48	29.7			14.48	2.98676	14.48	206	14.48	63	13.48	31.104			11.98	5.44242	11.98	130.5	11.98	74	9
	14.5	24.9956	14.5	450	160	14.5	49.5			14.5	3.70775	14.5	210	14.5	68	13.5	26.9568			12	4.14306	12	126	12	75	11
	14.52	36.8669	14.52	450	141	14.52	44.1			14.52	4.8128	14.52	218	14.52	92	13.52	22.1184			12.02	3.29193	12.02	111	12.02	59	12
	14.54	47.5182	14.54	410	133	14.54	39.6			14.54	6.61765	14.54	190	14.54	87	13.54	21.4272			12.04	2.6957	12.04	120	12.04	77	6.5
	14.56	47.2907	14.56	610	175	14.56	45			14.56	9.65126	14.56	196	14.56	65	13.56	21.0816			12.06	2.257	12.06	142.5	12.06	72	12.5
	14.58	36.4411	14.58	660	149	14.58	51.3			14.58	14.574	14.58	188	14.58	71	13.58	17.28			12.08	1.92328	12.08	138	12.08	90	9
	14.6	24.6294	14.6	510	139	14.6	38.7			14.6	21.7431	14.6	190	14.6	77	13.6	17.9712			12.1	1.66316	12.1	139.5	12.1	53	9
	14.62	16.0921	14.62	450	145	14.62	59.4			14.62	29.527	14.62	197	14.62	74	13.62	17.6256			12.12	1.44552	12.12	126	12.12	69	8.5
	14.64	10.7449	14.64	390	160	14.64	50.4			14.64	32.5561	14.64	198	14.64	84	13.64	21.4272			12.14	1.27864	12.14	142.5	12.14	57	10.5
	14.66	7.56864	14.66	400	149	14.66	38.7			14.66	27.9969	14.66	215	14.66	78	13.66	17.9712			12.16	1.14183	12.16	135	12.16	66	11.5
	14.68	5.66163	14.68	550	167	14.68	51.3			14.68	20.2495	14.68	219	14.68	90	13.68	18.6624			12.18	1.0283	12.18	121.5	12.18	78	9
	14.7	4.44899	14.7	510	154	14.7	37.8			14.7	13.624	14.7	216	14.7	88	13.7	16.2432			12.2	0.89264	12.2	150	12.2	75	9
	14.72	3.62369	14.72	510	164	14.72	47.7			14.72	9.11278	14.72	187	14.72	85	13.72	17.28			12.22	0.81313	12.22	127.5	12.22	67	9.5
	14.74	3.03188	14.74	410	185	14.74	42.3			14.74	6.35347	14.74	188	14.74	80	13.74	20.736			12.24	0.74546	12.24	115.5	12.24	79	9
	14.76	2.57969	14.76	500	171	14.76	30.6			14.76	4.78317	14.76	195	14.76	77	13.76	12.096			12.26	0.68749	12.26	138	12.26	72	8
	14.78	2.24629	14.78	490	164	14.78	30.6			14.78	3.84606	14.78	207	14.78	77	13.78	17.6256			12.28	0.63033	12.28	132	12.28	58	9
	14.8	1.98849	14.8	580	147	14.8	50.4			14.8	3.2644	14.8	199	14.8	78	13.8	16.5888			12.3	0.58746	12.3	127.5	12.3	76	7.5
	14.82	1.78644	14.82	450	157	14.82	29.7			14.82	2.8957	14.82	219	14.82	72	13.82	13.824			12.32	0.5504	12.32	136.5	12.32	76	7.5
	14.84	1.62646	14.84	530	166	14.84	28.8			14.84	2.66911	14.84	207	14.84	76	13.84	14.5152			12.34	0.51836	12.34	115.5	12.34	72	6
	14.86	1.49889	14.86	650	191	14.86	30.6			14.86	2.54824	14.86	201	14.86	87	13.86	13.4784			12.36	0.49073	12.36	105	12.36	73	9.5
	14.88	1.39683	14.88	560	188	14.88	29.7			14.88	2.51449	14.88	201	14.88	96	13.88	11.4048			12.38	0.46703	12.38	121.5	12.38	74	7
	14.9	1.31523	14.9	440	168	14.9	26.1			14.9	2.56021	14.9	212	14.9	88	13.9	10.7136			12.4	0.44689	12.4	127.5	12.4	71	5.5
	14.92	1.25034	14.92	430	188	14.92	23.4			14.92	2.68642	14.92	195	14.92	80	13.92	17.9712			12.42	0.43005	12.42	133.5	12.42	68	7.5
	14.94	1.19936	14.94	590	160	14.94	18			14.94	2.90259	14.94	209	14.94	83	13.94	20.3904			12.44	0.41633	12.44	115.5	12.44	64	8
	14.96	1.1602	14.96	380	166	14.96	28.8			14.96	3.22866	14.96	213	14.96	71	13.96	12.4416			12.46	0.40564	12.46	105	12.46	71	10.5
	14.98	1.13128	14.98	410	162	14.98	18			14.98	3.70015	14.98	206	14.98	73	13.98	15.552			12.48	0.39798	12.48	136.5	12.48	73	9
	15	1.11139	15	530	186	15	20.7			15	4.38066	15	217	15	72	14	11.7504			12.5	0.39344	12.5	129	12.5	63	12
	15.02	1.09966	15.02	480	196	15.02	18			15.02	5.39116	15.02	201	15.02	81	14.02	12.096			12.52	0.39223	12.52	133.5	12.52	59	10.5
	15.04	1.09547	15.04	570	172	15.04	23.4			15.04	6.9678	15.04	216	15.04	91	14.04	15.8976			12.54	0.39468	12.54	136.5	12.54	63	12
	15.06	1.0984	15.06	520	189	15.06	18			15.06	9.54302	15.06	205	15.06	98	14.06	11.7504			12.56	0.4013	12.56	123	12.56	79	10
	15.08	1.1082	15.08	410	165	15.08	22.5			15.08	13.7942	15.08	211	15.08	101	14.08	14.8608			12.58	0.41285	12.58	118.5	12.58	63	7.5
	15.1	1.1248	15.1	540	175	15.1	22.5			15.1	20.5234	15.1	213	15.1	83	14.1	8.9856			12.6	0.4304	12.6	130.5	12.6	81	5.5
	15.12	1.15135	15.12	440	172	15.12	17.1			15.12	29.9192	15.12	229	15.12	94	14.12	14.8608			12.62	0.4555	12.62	129	12.62	78	10.5
	15.14	1.18197	15.14	610	185	15.14	14.4			15.14	39.2996	15.14	232	15.14	79	14.14	15.552			12.64	0.49038	12.64	108	12.64	67	9
	15.16	1.21976	15.16	470	175	15.16	19.8			15.16	43.5915	15.16	220	15.16	81	14.16	14.1696			12.66	0.53837	12.66	124.5	12.66	66	8.5
	15.18	1.26581	15.18	470	184	15.18	20.7			15.18	43.6282	15.18	206	15.18	76	14.18	12.4416			12.68	0.60454	12.68	127.5	12.68	68	11
	15.2	1.32054	15.2	410	167	15.2	19.8			15.2	40.8624	15.2	208	15.2	92	14.2	12.096			12.7	0.69704	12.7	129	12.7	57	10.5
	15.22	1.38486	15.22	410	169	15.22	22.5			15.22	32.9692	15.22	216	15.22	83	14.22	16.5888			12.72	0.83028	12.72	144	12.72	70	8.5
	15.24	1.45994	15.24	410	166	15.24	22.5			15.24	23.2405	15.24	229	15.24	75	14.24	15.8976			12.74	1.03222	12.74	124.5	12.74	78	5
	15.26	1.54722	15.26	410	171	15.26	25.2			15.26	15.6272	15.26	222	15.26	90	14.26	16.2432			12.76	1.35845	12.76	123	12.76	63	6.5
	15.28	1.64852	15.28	710	177	15.28	17.1			15.28	10.6464	15.28	216	15.28	96	14.28	16.2432			12.78	1.90985	12.78	133.5	12.78	78	8.5
	15.3	1.76612	15.3	480	166	15.3	32.4			15.3	7.5904	15.3	229	15.3	83	14.3	16.2432			12.8	2.83567	12.8	114	12.8	64	9
	15.32	1.90285	15.32	520	162	15.32	17.1			15.32	5.72551	15.32	214	15.32	95	14.32	13.1328			12.82	4.28292	12.82	145.5	12.82	80	7.5
	15.34	2.08704	15.34	570	185	15.34	25.2			15.34	4.54362	15.34	234	15.34	99	14.34	15.8976			12.84	6.17181	12.84	138	12.84	70	10.5
	15.36	2.27451	15.36	510	185	15.36	25.2			15.36	3.75278	15.36	204	15.36	100	14.36	18.3168			12.86	7.59387	12.86	147	12.86	79	14
	15.38	2.49518	15.38	540	195	15.38	27			15.38	3.19936	15.38	221	15.38	100	14.38	14.5152			12.88	7.13088	12.88	138	12.88	75	10.5
	15.4	2.75669	15.4	500	196	15.4	31.5			15.4	2.80794	15.4	201	15.4	97	14.4	13.824			12.9	5.31012	12.9	129	12.9	73	12
	15.42	3.0383	15.42	450	183	15.42	38.7			15.42	2.53376	15.42	247	15.42	101	14.42	19.3536			12.92	3.56391	12.92	141	12.92	53	13.5
	15.44	3.41591	15.44	550	187	15.44	33.3			15.44	2.35246	15.44	233	15.44	92	14.44	16.2432			12.94	2.35212	12.94	130.5	12.94	79	11.5
	15.46	3.87628	15.46	430	175	15.46	41.4			15.46	2.2522	15.46	196	15.46	92	14.46	21.7728			12.96	1.60556	12.96	111	12.96	69	15.5
	15.48	4.44562	15.48	520	189	15.48	38.7			15.48	2.23048	15.48	211	15.48	92	14.48	16.2432			12.98	1.17164	12.98	127.5	12.98	78	11
	15.5	5.16056	15.5	440	187	15.5	72.9			15.5	2.29577	15.5	222	15.5	80	14.5	22.464			13	0.90515	13	135	13	58	13.5
	15.52	6.08069	15.52	530	209	15.52	73.8			15.52	2.47327	15.52	216	15.52	84	14.52	24.8832			13.02	0.73482	13.02	147	13.02	72	12
	15.54	7.2781	15.54	410	175	15.54	89.1			15.54	2.82065	15.54	207	15.54	78	14.54	21.7728			13.04	0.6197	13.04	150	13.04	87	13
	15.56	8.87729	15.56	560	195	15.56	97.2			15.56	3.45811	15.56	245	15.56	89	14.56	22.8096			13.06	0.50336	13.06	138	13.06	58	16
	15.58	11.0811	15.58	600	199	15.58	107.1			15.58	4.60247	15.58	219	15.58	89	14.58	32.1408			13.08	0.44905	13.08	138	13.08	70	15.5
	15.6	14.141	15.6	620	204	15.6	104.4			15.6	6.564	15.6	224	15.6	91	14.6	26.6112			13.1	0.41438	13.1	124.5	13.1	60	16
	15.62	18.7074	15.62	660	196	15.62	92.7			15.62	9.61506	15.62	227	15.62	76	14.62	23.8464			13.12	0.39782	13.12	130.5	13.12	68	12
	15.64	26.1601	15.64	550	194	15.64	100.8			15.64	13.4406	15.64	210	15.64	82	14.64	25.92			13.14	0.40191	13.14	118.5	13.14	76	13.5
	15.66	38.7637	15.66	570	198	15.66	99			15.66	15.8768	15.66	194	15.66	80	14.66	29.376			13.16	0.43517	13.16	138	13.16	77	13
	15.68	59.2551	15.68	460	182	15.68	90.9			15.68	14.3296	15.68	186	15.68	85	14.68	26.2656			13.18	0.51423	13.18	130.5	13.18	78	19
	15.7	88.8383	15.7	530	193	15.7	88.2			15.7	10.501	15.7	223	15.7	99	14.7	24.8832			13.2	0.66223	13.2	135	13.2	79	17.5
	15.72	119.869	15.72	480	198	15.72	71.1			15.72	7.08899	15.72	235	15.72	90	14.72	27.648			13.22	0.89551	13.22	141	13.22	80	16
	15.74	128.302	15.74	520	202	15.74	85.5			15.74	4.77906	15.74	229	15.74	102	14.74	23.5008			13.24	1.17133	13.24	142.5	13.24	63	13
	15.76	105.108	15.76	550	196	15.76	103.5			15.76	3.37173	15.76	216	15.76	98	14.76	23.8464			13.26	1.29737	13.26	121.5	13.26	62	15.5
	15.78	74.3045	15.78	520	187	15.78	67.5			15.78	2.54403	15.78	252	15.78	79	14.78	22.8096			13.28	1.12166	13.28	121.5	13.28	51	13
	15.8	51.6516	15.8	560	190	15.8	80.1			15.8	2.04943	15.8	247	15.8	85	14.8	25.92			13.3	0.82224	13.3	142.5	13.3	66	6.5
	15.82	39.0665	15.82	480	197	15.82	68.4			15.82	1.74381	15.82	248	15.82	96	14.82	22.8096			13.32	0.57471	13.32	112.5	13.32	80	7.5
	15.84	34.6596	15.84	610	203	15.84	49.5			15.84	1.55629	15.84	237	15.84	75	14.84	17.6256			13.34	0.37631	13.34	111	13.34	82	9
	15.86	35.9058	15.86	570	213	15.86	45.9			15.86	1.45762	15.86	233	15.86	96	14.86	20.736			13.36	0.27595	13.36	123	13.36	74	12
	15.88	38.4974	15.88	560	198	15.88	72			15.88	1.44461	15.88	231	15.88	93	14.88	14.5152			13.38	0.21507	13.38	148.5	13.38	62	14.5
	15.9	35.9337	15.9	530	206	15.9	74.7			15.9	1.5398	15.9	227	15.9	93	14.9	18.6624			13.4	0.1764	13.4	144	13.4	68	11.5
	15.92	27.9794	15.92	560	200	15.92	80.1			15.92	1.79801	15.92	257	15.92	114	14.92	17.6256			13.42	0.15005	13.42	115.5	13.42	66	10
	15.94	19.951	15.94	450	194	15.94	94.5			15.94	2.30496	15.94	251	15.94	88	14.94	18.3168			13.44	0.13099	13.44	129	13.44	73	11
	15.96	14.1114	15.96	490	201	15.96	89.1			15.96	3.14144	15.96	243	15.96	100	14.96	20.736			13.46	0.11985	13.46	123	13.46	82	8.5
	15.98	10.3139	15.98	670	206	15.98	76.5			15.98	4.23312	15.98	226	15.98	91	14.98	18.6624			13.48	0.1088	13.48	133.5	13.48	78	5.5
	16	7.91343	16	640	216	16	74.7			16	4.97987	16	262	16	90	15	22.464			13.5	0.10012	13.5	117	13.5	83	5.5
	16.02	6.35354	16.02	540	207	16.02	60.3			16.02	4.56923	16.02	247	16.02	104	15.02	23.1552			13.52	0.09319	13.52	114	13.52	60	10
	16.04	5.2323	16.04	540	189	16.04	61.2			16.04	3.42286	16.04	227	16.04	86	15.04	27.3024			13.54	0.08762	13.54	130.5	13.54	69	7
	16.06	4.4462	16.06	440	197	16.06	52.2			16.06	2.3693	16.06	248	16.06	97	15.06	27.648			13.56	0.08312	13.56	106.5	13.56	76	8.5
	16.08	3.8691	16.08	670	186	16.08	40.5			16.08	1.64255	16.08	209	16.08	87	15.08	32.832			13.58	0.0795	13.58	123	13.58	66	8
	16.1	3.39919	16.1	660	206	16.1	36			16.1	1.19016	16.1	224	16.1	114	15.1	29.7216			13.6	0.07659	13.6	114	13.6	78	4
	16.12	3.02357	16.12	650	204	16.12	27.9			16.12	0.89186	16.12	230	16.12	89	15.12	39.0528			13.62	0.07429	13.62	118.5	13.62	85	8
	16.14	2.719	16.14	880	212	16.14	24.3			16.14	0.71219	16.14	231	16.14	116	15.14	36.6336			13.64	0.07252	13.64	111	13.64	68	5
	16.16	2.46934	16.16	440	211	16.16	25.2			16.16	0.59591	16.16	255	16.16	100	15.16	34.9056			13.66	0.07121	13.66	121.5	13.66	66	7.5
	16.18	2.26311	16.18	680	193	16.18	32.4			16.18	0.51721	16.18	207	16.18	100	15.18	37.3248			13.68	0.07032	13.68	100.5	13.68	68	8
	16.2	2.0919	16.2	550	190	16.2	34.2			16.2	0.45368	16.2	227	16.2	108	15.2	38.3616			13.7	0.06982	13.7	138	13.7	57	6
	16.22	1.94957	16.22	400	237	16.22	23.4			16.22	0.40391	16.22	242	16.22	85	15.22	39.3984			13.72	0.06968	13.72	139.5	13.72	68	10.5
	16.24	1.8315	16.24	500	194	16.24	32.4			16.24	0.36393	16.24	259	16.24	92	15.24	30.0672			13.74	0.06989	13.74	111	13.74	81	5.5
	16.26	1.73431	16.26	580	202	16.26	22.5			16.26	0.33312	16.26	243	16.26	91	15.26	32.832			13.76	0.07045	13.76	112.5	13.76	75	8
	16.28	1.65552	16.28	640	221	16.28	30.6			16.28	0.30589	16.28	253	16.28	104	15.28	26.9568			13.78	0.07136	13.78	117	13.78	76	9
	16.3	1.59339	16.3	560	228	16.3	18.9			16.3	0.2829	16.3	241	16.3	113	15.3	32.4864			13.8	0.07261	13.8	124.5	13.8	70	7
	16.32	1.54689	16.32	720	199	16.32	24.3			16.32	0.26325	16.32	265	16.32	104	15.32	28.3392			13.82	0.07424	13.82	120	13.82	77	7.5
	16.34	1.51554	16.34	410	233	16.34	23.4			16.34	0.24629	16.34	245	16.34	105	15.34	24.192			13.84	0.07625	13.84	135	13.84	78	6
	16.36	1.49961	16.36	470	237	16.36	22.5			16.36	0.23155	16.36	225	16.36	105	15.36	26.2656			13.86	0.07868	13.86	123	13.86	72	7
	16.38	1.50011	16.38	570	202	16.38	20.7			16.38	0.21865	16.38	244	16.38	83	15.38	16.5888			13.88	0.08157	13.88	114	13.88	77	8.5
	16.4	1.51911	16.4	530	209	16.4	16.2			16.4	0.20731	16.4	268	16.4	117	15.4	17.28			13.9	0.08496	13.9	136.5	13.9	78	7.5
	16.42	1.5603	16.42	570	218	16.42	21.6			16.42	0.19732	16.42	245	16.42	109	15.42	18.3168			13.92	0.08891	13.92	123	13.92	76	8.5
	16.44	1.63018	16.44	600	222	16.44	18			16.44	0.18852	16.44	266	16.44	118	15.44	15.552			13.94	0.09349	13.94	139.5	13.94	69	11.5
	16.46	1.74112	16.46	420	195	16.46	23.4			16.46	0.18079	16.46	248	16.46	105	15.46	20.0448			13.96	0.0988	13.96	120	13.96	51	10
	16.48	1.91702	16.48	620	226	16.48	15.3			16.48	0.17406	16.48	244	16.48	107	15.48	10.7136			13.98	0.10495	13.98	135	13.98	78	10.5
	16.5	2.2013	16.5	550	193	16.5	27			16.5	0.16828	16.5	218	16.5	113	15.5	15.552			14	0.11207	14	139.5	14	88	7
	16.52	2.65987	16.52	480	223	16.52	18			16.52	0.16348	16.52	257	16.52	97	15.52	12.4416			14.02	0.12034	14.02	126	14.02	86	6.5
	16.54	3.36429	16.54	540	209	16.54	32.4			16.54	0.15971	16.54	241	16.54	104	15.54	16.2432			14.04	0.12998	14.04	127.5	14.04	69	7
	16.56	4.31097	16.56	370	220	16.56	21.6			16.56	0.15712	16.56	259	16.56	109	15.56	16.9344			14.06	0.14127	14.06	136.5	14.06	64	6.5
	16.58	5.17977	16.58	610	231	16.58	32.4			16.58	0.15603	16.58	262	16.58	103	15.58	16.5888			14.08	0.15456	14.08	147	14.08	59	6.5
	16.6	5.35592	16.6	840	227	16.6	27			16.6	0.15707	16.6	235	16.6	96	15.6	14.8608			14.1	0.17032	14.1	108	14.1	81	11.5
	16.62	4.97329	16.62	570	236	16.62	43.2			16.62	0.1342	16.62	252	16.62	100	15.62	15.2064			14.12	0.18916	14.12	117	14.12	96	6.5
	16.64	4.72138	16.64	640	219	16.64	36.9			16.64	0.14531	16.64	269	16.64	104	15.64	17.6256			14.14	0.21187	14.14	112.5	14.14	81	7.5
	16.66	4.95258	16.66	660	241	16.66	36.9			16.66	0.14004	16.66	257	16.66	103	15.66	20.736			14.16	0.2496	14.16	154.5	14.16	79	6
	16.68	5.86065	16.68	580	246	16.68	26.1			16.68	0.17649	16.68	278	16.68	120	15.68	17.28			14.18	0.28409	14.18	141	14.18	83	8
	16.7	7.74619	16.7	590	229	16.7	35.1			16.7	0.22912	16.7	263	16.7	120	15.7	15.552			14.2	0.32724	14.2	141	14.2	75	8
	16.72	11.068	16.72	550	235	16.72	42.3			16.72	0.28184	16.72	292	16.72	104	15.72	18.3168			14.22	0.38214	14.22	145.5	14.22	66	10
	16.74	16.2243	16.74	480	224	16.74	38.7			16.74	0.29164	16.74	255	16.74	110	15.74	17.9712			14.24	0.45338	14.24	132	14.24	70	8.5
	16.76	22.5946	16.76	630	254	16.76	36			16.76	0.25078	16.76	234	16.76	113	15.76	19.3536			14.26	0.54816	14.26	117	14.26	73	9
	16.78	26.4784	16.78	570	222	16.78	39.6			16.78	0.20195	16.78	276	16.78	106	15.78	14.5152			14.28	0.67857	14.28	141	14.28	66	9.5
	16.8	23.857	16.8	810	236	16.8	47.7			16.8	0.16373	16.8	265	16.8	120	15.8	15.2064			14.3	0.86726	14.3	135	14.3	86	9.5
	16.82	17.8345	16.82	620	250	16.82	36.9			16.82	0.13335	16.82	252	16.82	109	15.82	21.4272			14.32	1.15934	14.32	139.5	14.32	72	12
	16.84	12.7063	16.84	570	236	16.84	45.9			16.84	0.11045	16.84	241	16.84	127	15.84	17.9712			14.34	1.63383	14.34	121.5	14.34	67	13.5
	16.86	9.52302	16.86	650	231	16.86	37.8			16.86	0.09554	16.86	254	16.86	106	15.86	11.0592			14.36	2.44568	14.36	126	14.36	88	14.5
	16.88	8.02836	16.88	730	242	16.88	45.9			16.88	0.08581	16.88	269	16.88	110	15.88	12.096			14.38	3.75924	14.38	145.5	14.38	83	14.5
	16.9	7.85535	16.9	680	228	16.9	30.6			16.9	0.07968	16.9	260	16.9	134	15.9	13.4784			14.4	5.658	14.4	141	14.4	85	18
	16.92	8.83373	16.92	650	218	16.92	35.1			16.92	0.07581	16.92	271	16.92	118	15.92	12.7872			14.42	7.59021	14.42	136.5	14.42	60	18.5
	16.94	11.0291	16.94	710	229	16.94	25.2			16.94	0.0734	16.94	268	16.94	128	15.94	12.4416			14.44	8.02377	14.44	136.5	14.44	64	16.5
	16.96	14.5407	16.96	640	250	16.96	28.8			16.96	0.07199	16.96	280	16.96	133	15.96	16.9344			14.46	6.46458	14.46	153	14.46	91	23.5
	16.98	18.9323	16.98	600	249	16.98	27			16.98	0.07131	16.98	274	16.98	101	15.98	12.7872			14.48	4.45011	14.48	141	14.48	63	23
	17	23.4048	17	630	217	17	26.1			17	0.07126	17	268	17	100	16	16.9344			14.5	2.91902	14.5	136.5	14.5	68	19.5
	17.02	25.8111	17.02	560	254	17.02	27			17.02	0.0717	17.02	262	17.02	126	16.02	11.7504			14.52	1.94295	14.52	139.5	14.52	92	21
	17.04	22.8497	17.04	590	247	17.04	32.4			17.04	0.07261	17.04	283	17.04	134	16.04	17.28			14.54	1.36282	14.54	147	14.54	87	15
	17.06	16.8399	17.06	660	272	17.06	26.1			17.06	0.07398	17.06	284	17.06	108	16.06	11.7504			14.56	1.02024	14.56	145.5	14.56	65	18
	17.08	11.466	17.08	610	237	17.08	21.6			17.08	0.07581	17.08	283	17.08	129	16.08	11.7504			14.58	0.80907	14.58	150	14.58	71	16
	17.1	7.8255	17.1	680	257	17.1	30.6			17.1	0.07811	17.1	276	17.1	115	16.1	12.4416			14.6	0.67243	14.6	136.5	14.6	77	21
	17.12	5.58838	17.12	730	273	17.12	19.8			17.12	0.08093	17.12	295	17.12	135	16.12	12.7872			14.62	0.57896	14.62	115.5	14.62	74	25.5
	17.14	4.24997	17.14	700	251	17.14	30.6			17.14	0.06985	17.14	262	17.14	115	16.14	12.4416			14.64	0.51523	14.64	124.5	14.64	84	27
	17.16	3.42714	17.16	740	213	17.16	25.2			17.16	0.07423	17.16	303	17.16	117	16.16	8.2944			14.66	0.47338	14.66	145.5	14.66	78	25.5
	17.18	2.89252	17.18	600	248	17.18	32.4			17.18	0.0793	17.18	280	17.18	142	16.18	13.4784			14.68	0.44912	14.68	150	14.68	90	29
	17.2	2.40617	17.2	570	262	17.2	29.7			17.2	0.08519	17.2	265	17.2	123	16.2	11.0592			14.7	0.44056	14.7	130.5	14.7	88	20
	17.22	2.1563	17.22	610	239	17.22	28.8			17.22	0.09201	17.22	280	17.22	119	16.22	11.7504			14.72	0.44667	14.72	127.5	14.72	85	18.5
	17.24	1.98576	17.24	880	241	17.24	26.1			17.24	0.09996	17.24	299	17.24	132	16.24	9.3312			14.74	0.4722	14.74	145.5	14.74	80	26
	17.26	1.87666	17.26	780	262	17.26	34.2			17.26	0.10926	17.26	287	17.26	130	16.26	11.7504			14.76	0.52242	14.76	103.5	14.76	77	22
	17.28	1.81906	17.28	650	255	17.28	22.5			17.28	0.12021	17.28	282	17.28	130	16.28	13.1328			14.78	0.61151	14.78	139.5	14.78	77	23
	17.3	1.80858	17.3	490	281	17.3	24.3			17.3	0.13317	17.3	310	17.3	121	16.3	11.7504			14.8	0.76829	14.8	129	14.8	78	16
	17.32	1.8455	17.32	740	270	17.32	19.8			17.32	0.14866	17.32	309	17.32	127	16.32	12.4416			14.82	1.04299	14.82	138	14.82	72	16.5
	17.34	1.93488	17.34	550	228	17.34	37.8			17.34	0.16734	17.34	296	17.34	144	16.34	11.4048			14.84	1.50347	14.84	135	14.84	76	15
	17.36	2.08783	17.36	720	249	17.36	30.6			17.36	0.19012	17.36	310	17.36	148	16.36	10.0224			14.86	2.19851	14.86	142.5	14.86	87	18
	17.38	2.29861	17.38	730	264	17.38	43.2			17.38	0.21827	17.38	311	17.38	127	16.38	10.0224			14.88	3.01242	14.88	141	14.88	96	13
	17.4	2.65717	17.4	630	260	17.4	46.8			17.4	0.25357	17.4	303	17.4	135	16.4	12.4416			14.9	3.40725	14.9	144	14.9	88	16
	17.42	3.20942	17.42	730	275	17.42	71.1			17.42	0.29861	17.42	280	17.42	141	16.42	10.368			14.92	2.94498	14.92	130.5	14.92	80	12
	17.44	4.10219	17.44	610	258	17.44	89.1			17.44	0.35731	17.44	297	17.44	127	16.44	12.096			14.94	2.12193	14.94	150	14.94	83	10
	17.46	5.61232	17.46	610	251	17.46	89.1			17.46	0.43588	17.46	298	17.46	134	16.46	8.2944			14.96	1.44043	14.96	153	14.96	71	6.5
	17.48	8.17687	17.48	650	245	17.48	77.4			17.48	0.54091	17.48	300	17.48	147	16.48	11.7504			14.98	0.99171	14.98	154.5	14.98	73	8.5
	17.5	12.2952	17.5	610	272	17.5	71.1			17.5	0.70202	17.5	297	17.5	167	16.5	12.4416			15	0.72194	15	121.5	15	72	7.5
	17.52	18.0297	17.52	690	277	17.52	60.3			17.52	0.95602	17.52	327	17.52	146	16.52	11.7504			15.02	0.56361	15.02	141	15.02	81	8
	17.54	23.3774	17.54	720	273	17.54	46.8			17.54	1.37699	17.54	317	17.54	139	16.54	9.3312			15.04	0.46793	15.04	144	15.04	91	10
	17.56	23.6196	17.56	690	263	17.56	30.6			17.56	2.11233	17.56	270	17.56	146	16.56	13.4784			15.06	0.40695	15.06	130.5	15.06	98	6
	17.58	18.4654	17.58	600	252	17.58	28.8			17.58	3.19206	17.58	296	17.58	131	16.58	7.9488			15.08	0.3665	15.08	115.5	15.08	101	8.5
	17.6	12.6307	17.6	720	270	17.6	16.2			17.6	4.59243	17.6	322	17.6	133	16.6	7.9488			15.1	0.33943	15.1	148.5	15.1	83	12
	17.62	8.3626	17.62	750	255	17.62	23.4			17.62	5.65641	17.62	309	17.62	146	16.62	10.7136			15.12	0.32184	15.12	127.5	15.12	94	9
	17.64	5.67756	17.64	690	285	17.64	14.4			17.64	5.42353	17.64	302	17.64	120	16.64	13.1328			15.14	0.31189	15.14	127.5	15.14	79	7
	17.66	4.08251	17.66	730	280	17.66	22.5			17.66	4.36225	17.66	341	17.66	139	16.66	11.0592			15.16	0.30745	15.16	156	15.16	81	10.5
	17.68	3.1291	17.68	710	277	17.68	25.2			17.68	3.51406	17.68	314	17.68	157	16.68	10.7136			15.18	0.30769	15.18	160.5	15.18	76	9.5
	17.7	2.52785	17.7	750	288	17.7	27.9			17.7	3.17287	17.7	327	17.7	134	16.7	11.7504			15.2	0.31234	15.2	144	15.2	92	6.5
	17.72	2.12318	17.72	710	243	17.72	23.4			17.72	3.06814	17.72	334	17.72	134	16.72	9.6768			15.22	0.32123	15.22	147	15.22	83	12.5
	17.74	1.83711	17.74	640	243	17.74	32.4			17.74	2.69149	17.74	309	17.74	156	16.74	12.4416			15.24	0.33441	15.24	165	15.24	75	11.5
	17.76	1.6289	17.76	750	272	17.76	28.8			17.76	2.03374	17.76	311	17.76	130	16.76	11.4048			15.26	0.35218	15.26	171	15.26	90	6
	17.78	1.47501	17.78	740	290	17.78	27			17.78	1.43557	17.78	327	17.78	125	16.78	9.6768			15.28	0.3751	15.28	151.5	15.28	96	11
	17.8	1.36065	17.8	670	245	17.8	29.7			17.8	1.01535	17.8	311	17.8	144	16.8	10.368			15.3	0.40401	15.3	162	15.3	83	7.5
	17.82	1.27607	17.82	790	268	17.82	21.6			17.82	0.74651	17.82	319	17.82	131	16.82	6.912			15.32	0.44013	15.32	181.5	15.32	95	8.5
	17.84	1.21464	17.84	700	294	17.84	17.1			17.84	0.57846	17.84	323	17.84	148	16.84	6.5664			15.34	0.48522	15.34	148.5	15.34	99	12.5
	17.86	1.17183	17.86	680	268	17.86	19.8			17.86	0.47052	17.86	330	17.86	127	16.86	12.7872			15.36	0.54178	15.36	166.5	15.36	100	11.5
	17.88	1.1445	17.88	810	287	17.88	21.6			17.88	0.39728	17.88	334	17.88	144	16.88	8.2944			15.38	0.61339	15.38	168	15.38	100	20
	17.9	1.13047	17.9	570	298	17.9	20.7			17.9	0.34494	17.9	295	17.9	133	16.9	12.096			15.4	0.70538	15.4	169.5	15.4	97	16
	17.92	1.12833	17.92	780	308	17.92	25.2			17.92	0.3062	17.92	326	17.92	142	16.92	6.5664			15.42	0.82588	15.42	163.5	15.42	101	16.5
	17.94	1.1372	17.94	670	277	17.94	31.5			17.94	0.27697	17.94	362	17.94	140	16.94	10.7136			15.44	0.98826	15.44	154.5	15.44	92	18
	17.96	1.15664	17.96	810	316	17.96	27.9			17.96	0.25473	17.96	302	17.96	155	16.96	11.0592			15.46	1.21669	15.46	159	15.46	92	24.5
	17.98	1.18663	17.98	850	267	17.98	28.8			17.98	0.23781	17.98	329	17.98	114	16.98	10.368			15.48	1.55875	15.48	162	15.48	92	22
	18	1.22748	18	740	277	18	20.7			18	0.22511	18	304	18	163	17	8.2944			15.5	2.10704	15.5	150	15.5	80	16.5
	18.02	1.27987	18.02	830	275	18.02	22.5			18.02	0.21588	18.02	325	18.02	139	17.02	14.1696			15.52	3.02016	15.52	165	15.52	84	19
	18.04	1.34485	18.04	610	299	18.04	19.8			18.04	0.20962	18.04	315	18.04	161	17.04	10.0224			15.54	4.51083	15.54	142.5	15.54	78	22
	18.06	1.42391	18.06	580	291	18.06	20.7			18.06	0.20608	18.06	333	18.06	146	17.06	12.096			15.56	6.73506	15.56	156	15.56	89	24.5
	18.08	1.51607	18.08	910	273	18.08	47.7			18.08	0.2052	18.08	363	18.08	137	17.08	13.1328			15.58	9.31626	15.58	145.5	15.58	89	18.5
	18.1	1.63005	18.1	880	288	18.1	44.1			18.1	0.20721	18.1	339	18.1	161	17.1	10.7136			15.6	10.5894	15.6	162	15.6	91	23
	18.12	1.76624	18.12	790	276	18.12	36			18.12	0.21277	18.12	356	18.12	153	17.12	8.64			15.62	9.21483	15.62	150	15.62	76	20
	18.14	1.92917	18.14	770	311	18.14	28.8			18.14	0.22334	18.14	356	18.14	148	17.14	13.4784			15.64	6.76482	15.64	174	15.64	82	25
	18.16	2.12487	18.16	820	316	18.16	44.1			18.16	0.24143	18.16	342	18.16	146	17.16	12.7872			15.66	4.78662	15.66	142.5	15.66	80	17.5
	18.18	2.36127	18.18	710	302	18.18	34.2			18.18	0.27053	18.18	367	18.18	136	17.18	10.7136			15.68	3.56403	15.68	139.5	15.68	85	13.5
	18.2	2.64918	18.2	720	323	18.2	48.6			18.2	0.31368	18.2	361	18.2	153	17.2	9.6768			15.7	2.94708	15.7	150	15.7	99	9.5
	18.22	3.00338	18.22	920	307	18.22	34.2			18.22	0.36723	18.22	343	18.22	173	17.22	8.9856			15.72	2.75496	15.72	172.5	15.72	90	15.5
	18.24	3.4205	18.24	650	322	18.24	54			18.24	0.41405	18.24	329	18.24	149	17.24	8.2944			15.74	2.89605	15.74	145.5	15.74	102	11.5
	18.26	3.97988	18.26	890	294	18.26	47.7			18.26	0.45092	18.26	318	18.26	176	17.26	10.0224			15.76	3.39918	15.76	156	15.76	98	12.5
	18.28	4.70304	18.28	730	298	18.28	50.4			18.28	0.50973	18.28	329	18.28	156	17.28	13.4784			15.78	4.43331	15.78	168	15.78	79	13.5
	18.3	5.66447	18.3	730	272	18.3	45			18.3	0.60859	18.3	337	18.3	159	17.3	9.3312			15.8	6.30324	15.8	156	15.8	85	10.5
	18.32	6.9861	18.32	760	284	18.32	69.3			18.32	0.6877	18.32	344	18.32	136	17.32	9.3312			15.82	9.35055	15.82	148.5	15.82	96	14
	18.34	8.86391	18.34	980	307	18.34	57.6			18.34	0.78208	18.34	360	18.34	137	17.34	12.7872			15.84	13.5316	15.84	150	15.84	75	15.5
	18.36	11.6946	18.36	690	297	18.36	60.3			18.36	0.68523	18.36	350	18.36	154	17.36	9.3312			15.86	17.1462	15.86	156	15.86	96	11.5
	18.38	15.7514	18.38	710	291	18.38	56.7			18.38	0.5964	18.38	360	18.38	161	17.38	10.0224			15.88	16.7984	15.88	147	15.88	93	11
	18.4	21.6739	18.4	890	271	18.4	69.3			18.4	0.5443	18.4	350	18.4	163	17.4	9.6768			15.9	12.8673	15.9	151.5	15.9	93	12
	18.42	30.2743	18.42	680	301	18.42	74.7			18.42	0.52399	18.42	356	18.42	160	17.42	12.7872			15.92	8.74704	15.92	172.5	15.92	114	11
	18.44	43.704	18.44	740	323	18.44	87.3			18.44	0.52071	18.44	378	18.44	144	17.44	8.64			15.94	5.84001	15.94	165	15.94	88	12.5
	18.46	64.4643	18.46	750	300	18.46	79.2			18.46	0.52143	18.46	354	18.46	151	17.46	10.7136			15.96	4.09011	15.96	177	15.96	100	6.5
	18.48	90.1378	18.48	930	326	18.48	73.8			18.48	0.52598	18.48	365	18.48	187	17.48	14.1696			15.98	3.15972	15.98	174	15.98	91	11
	18.5	104.913	18.5	860	297	18.5	71.1			18.5	0.5379	18.5	356	18.5	161	17.5	11.0592			16	2.75333	16	151.5	16	90	12.5
	18.52	92.4506	18.52	760	287	18.52	83.7			18.52	0.58871	18.52	344	18.52	146	17.52	12.7872			16.02	2.62823	16.02	145.5	16.02	104	12
	18.54	66.1754	18.54	690	300	18.54	86.4			18.54	0.61634	18.54	353	18.54	166	17.54	11.0592			16.04	2.4757	16.04	178.5	16.04	86	10.5
	18.56	43.514	18.56	830	312	18.56	81			18.56	0.65057	18.56	370	18.56	148	17.56	11.7504			16.06	2.08377	16.06	178.5	16.06	97	9
	18.58	28.3402	18.58	770	327	18.58	71.1			18.58	0.70939	18.58	340	18.58	163	17.58	15.552			16.08	1.61425	16.08	148.5	16.08	87	5
	18.6	19.1149	18.6	670	304	18.6	72.9			18.6	0.75777	18.6	385	18.6	162	17.6	15.8976			16.1	1.23609	16.1	153	16.1	114	8.5
	18.62	13.6418	18.62	620	310	18.62	70.2			18.62	0.81417	18.62	346	18.62	144	17.62	12.7872			16.12	0.97135	16.12	166.5	16.12	89	7
	18.64	10.2805	18.64	940	298	18.64	73.8			18.64	0.87997	18.64	367	18.64	140	17.64	11.0592			16.14	0.79259	16.14	210	16.14	116	4.5
	18.66	8.07291	18.66	830	292	18.66	66.6			18.66	0.95706	18.66	412	18.66	167	17.66	15.552			16.16	0.66978	16.16	166.5	16.16	100	8.5
	18.68	6.52764	18.68	770	311	18.68	60.3			18.68	1.04798	18.68	393	18.68	172	17.68	12.4416			16.18	0.58135	16.18	156	16.18	100	6
	18.7	5.39616	18.7	910	288	18.7	70.2			18.7	1.15611	18.7	357	18.7	165	17.7	13.824			16.2	0.51447	16.2	199.5	16.2	108	9
	18.72	4.54203	18.72	730	315	18.72	56.7			18.72	1.28604	18.72	349	18.72	171	17.72	14.5152			16.22	0.46207	16.22	169.5	16.22	85	7
	18.74	3.8825	18.74	650	336	18.74	49.5			18.74	1.44408	18.74	355	18.74	172	17.74	13.4784			16.24	0.42011	16.24	199.5	16.24	92	7.5
	18.76	3.36375	18.76	910	336	18.76	45.9			18.76	1.63902	18.76	379	18.76	190	17.76	9.3312			16.26	0.38612	16.26	163.5	16.26	91	4.5
	18.78	2.94938	18.78	880	322	18.78	45			18.78	1.97821	18.78	381	18.78	163	17.78	15.2064			16.28	0.3584	16.28	187.5	16.28	104	6.5
	18.8	2.61406	18.8	1060	344	18.8	49.5			18.8	2.29321	18.8	379	18.8	159	17.8	9.3312			16.3	0.33581	16.3	165	16.3	113	6.5
	18.82	2.33987	18.82	790	338	18.82	43.2			18.82	2.70435	18.82	375	18.82	184	17.82	11.4048			16.32	0.31753	16.32	181.5	16.32	104	5.5
	18.84	2.11399	18.84	990	305	18.84	43.2			18.84	3.25793	18.84	359	18.84	174	17.84	12.7872			16.34	0.303	16.34	193.5	16.34	105	5
	18.86	1.92735	18.86	840	313	18.86	39.6			18.86	4.03414	18.86	361	18.86	171	17.86	13.824			16.36	0.28872	16.36	157.5	16.36	105	9.5
	18.88	1.77354	18.88	790	304	18.88	37.8			18.88	5.19292	18.88	377	18.88	164	17.88	8.64			16.38	0.28088	16.38	163.5	16.38	83	7.5
	18.9	1.64764	18.9	950	310	18.9	28.8			18.9	7.04792	18.9	406	18.9	176	17.9	9.6768			16.4	0.27624	16.4	174	16.4	117	7.5
	18.92	1.54392	18.92	910	309	18.92	29.7			18.92	10.1533	18.92	394	18.92	179	17.92	11.0592			16.42	0.27503	16.42	186	16.42	109	7.5
	18.94	1.4519	18.94	840	326	18.94	26.1			18.94	15.295	18.94	401	18.94	182	17.94	11.7504			16.44	0.27779	16.44	169.5	16.44	118	5
	18.96	1.36271	18.96	1010	298	18.96	25.2			18.96	23.1552	18.96	370	18.96	156	17.96	11.0592			16.46	0.28558	16.46	186	16.46	105	5
	18.98	1.28889	18.98	860	310	18.98	27			18.98	32.9098	18.98	361	18.98	190	17.98	12.4416			16.48	0.30062	16.48	196.5	16.48	107	7.5
	19	1.21956	19	790	327	19	18.9			19	39.1943	19	397	19	170	18	9.3312			16.5	0.32742	16.5	205.5	16.5	113	4.5
	19.02	1.1627	19.02	710	305	19.02	27.9			19.02	35.7281	19.02	368	19.02	170	18.02	11.4048			16.52	0.41815	16.52	189	16.52	97	5.5
	19.04	1.09441	19.04	800	317	19.04	31.5			19.04	26.3403	19.04	395	19.04	189	18.04	13.4784			16.54	0.49962	16.54	165	16.54	104	6.5
	19.06	1.05783	19.06	890	318	19.06	14.4			19.06	17.7084	19.06	366	19.06	172	18.06	8.9856			16.56	0.62891	16.56	181.5	16.56	109	8
	19.08	1.02885	19.08	820	317	19.08	25.2			19.08	11.7982	19.08	361	19.08	163	18.08	12.096			16.58	0.80572	16.58	177	16.58	103	9.5
	19.1	1.00659	19.1	740	333	19.1	22.5			19.1	8.18846	19.1	366	19.1	181	18.1	11.7504			16.6	0.96573	16.6	165	16.6	96	9
	19.12	0.99046	19.12	850	328	19.12	18.9			19.12	6.08815	19.12	356	19.12	202	18.12	13.824			16.62	0.97774	16.62	187.5	16.62	100	8.5
	19.14	0.9801	19.14	930	336	19.14	32.4			19.14	4.81553	19.14	366	19.14	181	18.14	8.9856			16.64	0.83841	16.64	178.5	16.64	104	8
	19.16	0.9753	19.16	740	295	19.16	23.4			19.16	4.00982	19.16	400	19.16	178	18.16	13.824			16.66	0.68671	16.66	172.5	16.66	103	9
	19.18	0.97598	19.18	840	317	19.18	27.9			19.18	3.47198	19.18	396	19.18	178	18.18	12.7872			16.68	0.5958	16.68	156	16.68	120	10.5
	19.2	0.98217	19.2	830	302	19.2	33.3			19.2	3.09997	19.2	359	19.2	196	18.2	8.2944			16.7	0.54464	16.7	153	16.7	120	7.5
	19.22	0.99399	19.22	820	328	19.22	35.1			19.22	2.84395	19.22	396	19.22	173	18.22	13.1328			16.72	0.53047	16.72	171	16.72	104	10
	19.24	1.01169	19.24	740	307	19.24	67.5			19.24	2.67023	19.24	353	19.24	188	18.24	15.2064			16.74	0.54186	16.74	192	16.74	110	6
	19.26	1.03565	19.26	910	311	19.26	114.3			19.26	2.55885	19.26	396	19.26	167	18.26	9.6768			16.76	0.57259	16.76	178.5	16.76	113	7
	19.28	1.06637	19.28	970	325	19.28	171.9			19.28	2.49692	19.28	385	19.28	172	18.28	11.4048			16.78	0.62112	16.78	189	16.78	106	11
	19.3	1.10453	19.3	910	305	19.3	247.5			19.3	2.47614	19.3	402	19.3	191	18.3	10.7136			16.8	0.68939	16.8	196.5	16.8	120	12.5
	19.32	1.15098	19.32	810	365	19.32	322.2			19.32	2.49137	19.32	400	19.32	165	18.32	11.7504			16.82	0.78245	16.82	193.5	16.82	109	11
	19.34	1.2068	19.34	850	321	19.34	315.9			19.34	2.5398	19.34	379	19.34	154	18.34	11.7504			16.84	0.9093	16.84	190.5	16.84	127	12
	19.36	1.2734	19.36	920	335	19.36	311.4			19.36	2.62049	19.36	379	19.36	203	18.36	10.0224			16.86	1.08585	16.86	190.5	16.86	106	15.5
	19.38	1.35251	19.38	940	327	19.38	224.1			19.38	2.73408	19.38	374	19.38	181	18.38	9.3312			16.88	1.34995	16.88	183	16.88	110	15
	19.4	1.44633	19.4	880	325	19.4	171			19.4	2.88281	19.4	395	19.4	193	18.4	16.9344			16.9	1.74396	16.9	207	16.9	134	11
	19.42	1.55771	19.42	860	337	19.42	97.2			19.42	3.07054	19.42	358	19.42	199	18.42	11.4048			16.92	2.38208	16.92	162	16.92	118	12.5
	19.44	1.69025	19.44	860	332	19.44	59.4			19.44	3.30313	19.44	387	19.44	183	18.44	12.7872			16.94	3.43371	16.94	192	16.94	128	11.5
	19.46	1.84863	19.46	880	365	19.46	39.6			19.46	3.58885	19.46	429	19.46	187	18.46	13.1328			16.96	5.10303	16.96	187.5	16.96	133	15.5
	19.48	2.03904	19.48	880	335	19.48	32.4			19.48	3.93918	19.48	380	19.48	162	18.48	13.4784			16.98	7.43916	16.98	196.5	16.98	101	8.5
	19.5	2.26964	19.5	940	335	19.5	31.5			19.5	4.37004	19.5	388	19.5	188	18.5	10.7136			17	9.83613	17	142.5	17	100	17.5
	19.52	2.55149	19.52	860	325	19.52	34.2			19.52	4.90361	19.52	388	19.52	169	18.52	10.368			17.02	11.1647	17.02	225	17.02	126	11
	19.54	2.89977	19.54	820	287	19.54	34.2			19.54	5.57126	19.54	392	19.54	171	18.54	9.6768			17.04	10.7806	17.04	196.5	17.04	134	10.5
	19.56	3.33569	19.56	900	322	19.56	44.1			19.56	6.4183	19.56	373	19.56	184	18.56	13.824			17.06	8.68041	17.06	250.5	17.06	108	11.5
	19.58	3.8897	19.58	820	336	19.58	35.1			19.58	7.51206	19.58	370	19.58	184	18.58	12.4416			17.08	6.27231	17.08	205.5	17.08	129	8
	19.6	4.60649	19.6	1090	348	19.6	40.5			19.6	8.95732	19.6	366	19.6	163	18.6	8.9856			17.1	4.5699	17.1	214.5	17.1	115	9
	19.62	5.55451	19.62	920	346	19.62	45			19.62	10.9295	19.62	422	19.62	168	18.62	13.4784			17.12	3.62721	17.12	214.5	17.12	135	7
	19.64	6.84541	19.64	810	319	19.64	47.7			19.64	13.7507	19.64	398	19.64	170	18.64	11.7504			17.14	3.0867	17.14	168	17.14	115	8.5
	19.66	8.73398	19.66	940	324	19.66	47.7			19.66	18.0493	19.66	376	19.66	189	18.66	12.096			17.16	2.54447	17.16	223.5	17.16	117	8
	19.68	11.5095	19.68	740	305	19.68	53.1			19.68	25.0135	19.68	408	19.68	181	18.68	11.0592			17.18	1.97964	17.18	226.5	17.18	142	8
	19.7	16.0026	19.7	890	316	19.7	65.7			19.7	36.5973	19.7	428	19.7	178	18.7	12.7872			17.2	1.53428	17.2	184.5	17.2	123	8.5
	19.72	23.5752	19.72	900	319	19.72	72.9			19.72	55.2097	19.72	405	19.72	196	18.72	11.7504			17.22	1.23383	17.22	208.5	17.22	119	9
	19.74	36.1235	19.74	880	334	19.74	58.5			19.74	81.9246	19.74	437	19.74	182	18.74	10.368			17.24	1.04901	17.24	222	17.24	132	5
	19.76	55.1954	19.76	930	315	19.76	54			19.76	111.463	19.76	417	19.76	184	18.76	13.4784			17.26	0.94763	17.26	210	17.26	130	6
	19.78	78.3819	19.78	730	333	19.78	67.5			19.78	124.585	19.78	418	19.78	188	18.78	15.2064			17.28	0.90237	17.28	208.5	17.28	130	10
	19.8	91.7902	19.8	950	326	19.8	60.3			19.8	106.807	19.8	412	19.8	190	18.8	14.8608			17.3	0.87709	17.3	196.5	17.3	121	8.5
	19.82	81.0485	19.82	770	331	19.82	77.4			19.82	76.8138	19.82	389	19.82	187	18.82	13.824			17.32	0.82582	17.32	208.5	17.32	127	10
	19.84	58.0394	19.84	820	351	19.84	56.7			19.84	52.5985	19.84	412	19.84	166	18.84	20.0448			17.34	0.75048	17.34	205.5	17.34	144	4.5
	19.86	38.1592	19.86	820	317	19.86	56.7			19.86	37.3422	19.86	401	19.86	181	18.86	24.5376			17.36	0.66883	17.36	220.5	17.36	148	7.5
	19.88	24.8475	19.88	730	298	19.88	49.5			19.88	29.2374	19.88	423	19.88	180	18.88	21.0816			17.38	0.62509	17.38	240	17.38	127	11
	19.9	16.7575	19.9	1100	313	19.9	55.8			19.9	26.2759	19.9	410	19.9	181	18.9	21.7728			17.4	0.60045	17.4	219	17.4	135	10.5
	19.92	11.9675	19.92	750	286	19.92	28.8			19.92	27.4584	19.92	396	19.92	204	18.92	31.4496			17.42	0.59004	17.42	190.5	17.42	141	6
	19.94	9.03166	19.94	830	310	19.94	37.8			19.94	32.7305	19.94	387	19.94	193	18.94	31.7952			17.44	0.58998	17.44	204	17.44	127	10
	19.96	7.00716	19.96	1040	286	19.96	48.6			19.96	41.9329	19.96	436	19.96	148	18.96	30.0672			17.46	0.59789	17.46	184.5	17.46	134	5
	19.98	5.66688	19.98	910	329	19.98	43.2			19.98	51.9842	19.98	393	19.98	168	18.98	29.376			17.48	0.61259	17.48	213	17.48	147	6
	20	4.68921	20	830	291	20	45.9			20	55.6671	20	403	20	168	19	33.8688			17.5	0.63249	17.5	225	17.5	167	7
	20.02	3.95481	20.02	800	290	20.02	28.8			20.02	50.3946	20.02	394	20.02	191	19.02	31.7952			17.52	0.66	17.52	219	17.52	146	8.5
	20.04	3.47618	20.04	890	336	20.04	43.2			20.04	40.2003	20.04	415	20.04	194	19.04	34.56			17.54	0.69423	17.54	240	17.54	139	9
	20.06	3.03948	20.06	870	315	20.06	46.8			20.06	30.6186	20.06	385	20.06	159	19.06	34.56			17.56	0.7358	17.56	198	17.56	146	9
	20.08	2.69569	20.08	810	325	20.08	34.2			20.08	24.4341	20.08	381	20.08	172	19.08	35.2512			17.58	0.78559	17.58	217.5	17.58	131	6.5
	20.1	2.42315	20.1	980	334	20.1	26.1			20.1	21.6855	20.1	396	20.1	162	19.1	36.9792			17.6	0.84485	17.6	231	17.6	133	7.5
	20.12	2.20676	20.12	1010	313	20.12	34.2			20.12	21.9501	20.12	425	20.12	185	19.12	37.6704			17.62	0.91519	17.62	192	17.62	146	6.5
	20.14	2.03596	20.14	850	306	20.14	27.9			20.14	25.4136	20.14	386	20.14	188	19.14	40.7808			17.64	0.99875	17.64	201	17.64	120	8.5
	20.16	1.9036	20.16	990	338	20.16	32.4			20.16	33.1942	20.16	408	20.16	141	19.16	29.0304			17.66	1.09836	17.66	219	17.66	139	8.5
	20.18	1.80503	20.18	760	326	20.18	30.6			20.18	47.1023	20.18	434	20.18	177	19.18	33.8688			17.68	1.21775	17.68	211.5	17.68	157	5.5
	20.2	1.73799	20.2	810	308	20.2	31.5			20.2	68.2412	20.2	396	20.2	182	19.2	25.5744			17.7	1.3619	17.7	178.5	17.7	134	7.5
	20.22	1.70254	20.22	810	339	20.22	18			20.22	91.9902	20.22	422	20.22	166	19.22	25.92			17.72	1.53758	17.72	244.5	17.72	134	7
	20.24	1.7015	20.24	840	319	20.24	22.5			20.24	100.918	20.24	394	20.24	171	19.24	22.1184			17.74	1.75415	17.74	210	17.74	156	11
	20.26	1.74317	20.26	960	297	20.26	21.6			20.26	84.6226	20.26	389	20.26	184	19.26	21.0816			17.76	2.02475	17.76	229.5	17.76	130	14.5
	20.28	1.83945	20.28	920	326	20.28	37.8			20.28	59.9063	20.28	401	20.28	178	19.28	23.8464			17.78	2.36836	17.78	195	17.78	125	8
	20.3	2.02212	20.3	1000	315	20.3	27.9			20.3	40.2524	20.3	373	20.3	163	19.3	21.7728			17.8	2.81314	17.8	213	17.8	144	12
	20.32	2.35329	20.32	850	333	20.32	27			20.32	27.3889	20.32	390	20.32	143	19.32	28.6848			17.82	3.40302	17.82	232.5	17.82	131	16
	20.34	2.94593	20.34	970	293	20.34	27			20.34	19.5214	20.34	381	20.34	180	19.34	24.192			17.84	4.2123	17.84	241.5	17.84	148	14
	20.36	3.9657	20.36	820	291	20.36	26.1			20.36	14.806	20.36	407	20.36	164	19.36	22.464			17.86	5.37996	17.86	237	17.86	127	14.5
	20.38	5.57012	20.38	770	299	20.38	24.3			20.38	11.9356	20.38	383	20.38	162	19.38	20.3904			17.88	7.1841	17.88	252	17.88	144	15.5
	20.4	7.64462	20.4	800	317	20.4	26.1			20.4	10.1497	20.4	357	20.4	143	19.4	23.8464			17.9	10.1402	17.9	237	17.9	133	21.5
	20.42	9.12852	20.42	990	283	20.42	27.9			20.42	9.07045	20.42	436	20.42	196	19.42	29.376			17.92	15.0832	17.92	247.5	17.92	142	17
	20.44	8.50184	20.44	810	291	20.44	17.1			20.44	8.56346	20.44	362	20.44	182	19.44	23.5008			17.94	22.9994	17.94	249	17.94	140	20
	20.46	6.46682	20.46	860	289	20.46	19.8			20.46	8.55078	20.46	379	20.46	181	19.46	25.92			17.96	34.1631	17.96	223.5	17.96	155	18.5
	20.48	4.56855	20.48	860	322	20.48	21.6			20.48	9.27045	20.48	398	20.48	180	19.48	28.3392			17.98	45.1863	17.98	234	17.98	114	22.5
	20.5	3.26883	20.5	1040	313	20.5	26.1			20.5	11.0463	20.5	397	20.5	177	19.5	31.104			18	47.1357	18	216	18	163	21
	20.52	2.47433	20.52	940	286	20.52	27			20.52	14.4499	20.52	390	20.52	182	19.52	32.832			18.02	38.5302	18.02	252	18.02	139	21.5
	20.54	2.0107	20.54	720	307	20.54	19.8			20.54	19.9676	20.54	407	20.54	194	19.54	35.5968			18.04	28.5585	18.04	238.5	18.04	161	22.5
	20.56	1.73778	20.56	920	299	20.56	27.9			20.56	27.0263	20.56	383	20.56	180	19.56	34.9056			18.06	22.1844	18.06	226.5	18.06	146	18.5
	20.58	1.57105	20.58	780	311	20.58	22.5			20.58	32.0602	20.58	356	20.58	166	19.58	32.4864			18.08	19.4329	18.08	222	18.08	137	14.5
	20.6	1.46687	20.6	900	288	20.6	32.4			20.6	30.1941	20.6	338	20.6	199	19.6	38.7072			18.1	18.7238	18.1	253.5	18.1	161	16
	20.62	1.40356	20.62	900	277	20.62	25.2			20.62	23.004	20.62	366	20.62	174	19.62	41.472			18.12	18.6396	18.12	229.5	18.12	153	13.5
	20.64	1.3698	20.64	820	285	20.64	27			20.64	15.8683	20.64	358	20.64	157	19.64	50.112			18.14	17.2478	18.14	237	18.14	148	14.5
	20.66	1.35921	20.66	920	300	20.66	33.3			20.66	10.8131	20.66	372	20.66	178	19.66	41.1264			18.16	13.7546	18.16	241.5	18.16	146	13
	20.68	1.36819	20.68	820	296	20.68	34.2			20.68	7.65034	20.68	360	20.68	154	19.68	47.6928			18.18	10.0901	18.18	208.5	18.18	136	8
	20.7	1.39483	20.7	900	309	20.7	27			20.7	5.72626	20.7	352	20.7	156	19.7	56.3328			18.2	7.45179	18.2	225	18.2	153	10
	20.72	1.43892	20.72	630	266	20.72	27			20.72	4.52896	20.72	370	20.72	164	19.72	61.5168			18.22	5.88294	18.22	231	18.22	173	12.5
	20.74	1.50005	20.74	780	292	20.74	41.4			20.74	3.74644	20.74	405	20.74	171	19.74	52.5312			18.24	5.17668	18.24	220.5	18.24	149	9
	20.76	1.57998	20.76	730	269	20.76	46.8			20.76	3.18078	20.76	346	20.76	173	19.76	72.2304			18.26	5.20806	18.26	223.5	18.26	176	8
	20.78	1.68108	20.78	550	291	20.78	28.8			20.78	2.76782	20.78	373	20.78	160	19.78	78.1056			18.28	5.97615	18.28	225	18.28	156	8.5
	20.8	1.80691	20.8	780	302	20.8	36.9			20.8	2.43991	20.8	353	20.8	176	19.8	77.0688			18.3	7.46514	18.3	211.5	18.3	159	7
	20.82	1.96254	20.82	620	274	20.82	30.6			20.82	2.17933	20.82	375	20.82	178	19.82	71.8848			18.32	9.15573	18.32	244.5	18.32	136	4.5
	20.84	2.1551	20.84	880	301	20.84	33.3			20.84	1.96802	20.84	360	20.84	160	19.84	70.5024			18.34	9.49659	18.34	237	18.34	137	6.5
	20.86	2.39454	20.86	750	282	20.86	32.4			20.86	1.79376	20.86	336	20.86	149	19.86	78.7968			18.36	7.83204	18.36	222	18.36	154	8.5
	20.88	2.69504	20.88	900	266	20.88	33.3			20.88	1.648	20.88	328	20.88	159	19.88	70.848			18.38	5.64693	18.38	226.5	18.38	161	9.5
	20.9	3.0771	20.9	840	296	20.9	39.6			20.9	1.52459	20.9	352	20.9	153	19.9	80.5248			18.4	3.94047	18.4	276	18.4	163	6
	20.92	3.57111	20.92	800	285	20.92	39.6			20.92	1.41902	20.92	339	20.92	161	19.92	83.2896			18.42	2.81437	18.42	259.5	18.42	160	8
	20.94	4.22421	20.94	600	268	20.94	35.1			20.94	1.35008	20.94	343	20.94	158	19.94	74.304			18.44	2.1134	18.44	243	18.44	144	3
	20.96	5.11506	20.96	810	279	20.96	36.9			20.96	1.27154	20.96	344	20.96	162	19.96	70.5024			18.46	1.67328	18.46	244.5	18.46	151	5.5
	20.98	6.38903	20.98	670	254	20.98	46.8			20.98	1.203	20.98	369	20.98	175	19.98	66.0096			18.48	1.37608	18.48	253.5	18.48	187	5.5
	21	8.33478	21	680	288	21	37.8			21	1.14288	21	343	21	172	20	66.7008			18.5	1.16099	18.5	247.5	18.5	161	7.5
	21.02	11.5083	21.02	770	284	21.02	30.6			21.02	1.08997	21.02	326	21.02	161	20.02	59.4432			18.52	1.0044	18.52	220.5	18.52	146	6.5
	21.04	16.8348	21.04	780	270	21.04	36.9			21.04	1.0433	21.04	364	21.04	175	20.04	62.208			18.54	0.88202	18.54	228	18.54	166	5
	21.06	25.4901	21.06	810	251	21.06	31.5			21.06	1.00209	21.06	320	21.06	181	20.06	59.4432			18.56	0.78383	18.56	225	18.56	148	7
	21.08	38.0977	21.08	750	254	21.08	43.2			21.08	1.02992	21.08	321	21.08	156	20.08	60.1344			18.58	0.70346	18.58	252	18.58	163	5.5
	21.1	51.7525	21.1	780	330	21.1	30.6			21.1	0.99964	21.1	332	21.1	165	20.1	72.2304			18.6	0.63889	18.6	259.5	18.6	162	9
	21.12	56.3088	21.12	750	286	21.12	54.9			21.12	0.97332	21.12	323	21.12	155	20.12	55.296			18.62	0.58146	18.62	237	18.62	144	5
	21.14	46.7757	21.14	850	257	21.14	45.9			21.14	0.95062	21.14	311	21.14	154	20.14	72.2304			18.64	0.53345	18.64	256.5	18.64	140	5
	21.16	33.0247	21.16	1010	256	21.16	46.8			21.16	0.93125	21.16	311	21.16	137	20.16	73.2672			18.66	0.49211	18.66	250.5	18.66	167	5.5
	21.18	22.3262	21.18	850	257	21.18	40.5			21.18	0.91502	21.18	290	21.18	150	20.18	66.7008			18.68	0.45623	18.68	237	18.68	172	5.5
	21.2	15.5329	21.2	770	278	21.2	47.7			21.2	0.90175	21.2	322	21.2	153	20.2	70.848			18.7	0.42488	18.7	256.5	18.7	165	8.5
	21.22	11.6211	21.22	750	243	21.22	48.6			21.22	0.88642	21.22	314	21.22	178	20.22	66.3552			18.72	0.39732	18.72	231	18.72	171	7.5
	21.24	9.49838	21.24	610	267	21.24	54			21.24	0.76497	21.24	347	21.24	157	20.24	67.392			18.74	0.373	18.74	267	18.74	172	7
	21.26	8.33686	21.26	770	286	21.26	51.3			21.26	0.76318	21.26	312	21.26	141	20.26	71.8848			18.76	0.35146	18.76	253.5	18.76	190	7
	21.28	7.92817	21.28	950	278	21.28	49.5			21.28	0.76396	21.28	320	21.28	161	20.28	59.0976			18.78	0.33215	18.78	255	18.78	163	5.5
	21.3	8.02389	21.3	740	261	21.3	45.9			21.3	0.76736	21.3	296	21.3	174	20.3	73.2672			18.8	0.31515	18.8	285	18.8	159	8.5
	21.32	8.60673	21.32	710	266	21.32	63			21.32	0.77342	21.32	335	21.32	168	20.32	58.752			18.82	0.30003	18.82	270	18.82	184	5.5
	21.34	9.77821	21.34	790	245	21.34	54			21.34	0.78228	21.34	288	21.34	138	20.34	67.392			18.84	0.28661	18.84	225	18.84	174	5.5
	21.36	11.8171	21.36	680	259	21.36	59.4			21.36	0.79408	21.36	330	21.36	155	20.36	61.1712			18.86	0.27474	18.86	228	18.86	171	7
	21.38	15.3288	21.38	710	259	21.38	59.4			21.38	0.80903	21.38	310	21.38	170	20.38	44.5824			18.88	0.2643	18.88	219	18.88	164	5
	21.4	21.4409	21.4	670	259	21.4	54			21.4	0.8274	21.4	318	21.4	131	20.4	59.7888			18.9	0.25521	18.9	255	18.9	176	6
	21.42	31.8382	21.42	560	273	21.42	60.3			21.42	0.84951	21.42	321	21.42	151	20.42	38.016			18.92	0.24741	18.92	268.5	18.92	179	8.5
	21.44	48.1894	21.44	820	249	21.44	50.4			21.44	0.8758	21.44	332	21.44	136	20.44	42.1632			18.94	0.24088	18.94	268.5	18.94	182	6.5
	21.46	69.6098	21.46	760	249	21.46	44.1			21.46	0.90677	21.46	304	21.46	155	20.46	43.5456			18.96	0.23562	18.96	298.5	18.96	156	10
	21.48	85.825	21.48	630	267	21.48	50.4			21.48	0.89541	21.48	321	21.48	157	20.48	39.0528			18.98	0.23167	18.98	259.5	18.98	190	4
	21.5	80.6467	21.5	780	245	21.5	56.7			21.5	0.93917	21.5	300	21.5	145	20.5	45.6192			19	0.22913	19	285	19	170	7
	21.52	59.9294	21.52	600	237	21.52	51.3			21.52	0.99009	21.52	284	21.52	122	20.52	36.6336			19.02	0.22811	19.02	304.5	19.02	170	6.5
	21.54	40.0086	21.54	680	244	21.54	56.7			21.54	1.04949	21.54	320	21.54	144	20.54	31.7952			19.04	0.22884	19.04	286.5	19.04	189	6.5
	21.56	26.1746	21.56	610	257	21.56	72			21.56	1.11908	21.56	316	21.56	130	20.56	34.56			19.06	0.23159	19.06	324	19.06	172	7.5
	21.58	17.6528	21.58	770	232	21.58	65.7			21.58	1.20109	21.58	298	21.58	155	20.58	37.6704			19.08	0.23682	19.08	316.5	19.08	163	10
	21.6	12.6126	21.6	810	228	21.6	79.2			21.6	1.29846	21.6	287	21.6	150	20.6	36.288			19.1	0.24514	19.1	346.5	19.1	181	5.5
	21.62	9.57363	21.62	710	239	21.62	79.2			21.62	1.41516	21.62	283	21.62	150	20.62	35.9424			19.12	0.25747	19.12	355.5	19.12	202	6
	21.64	7.65381	21.64	680	247	21.64	69.3			21.64	1.55659	21.64	288	21.64	143	20.64	37.6704			19.14	0.27518	19.14	400.5	19.14	181	11
	21.66	6.41369	21.66	770	250	21.66	65.7			21.66	1.7304	21.66	278	21.66	138	20.66	35.2512			19.16	0.30041	19.16	381	19.16	178	8
	21.68	5.6476	21.68	650	280	21.68	40.5			21.68	1.94753	21.68	296	21.68	143	20.68	29.7216			19.18	0.33677	19.18	339	19.18	178	10
	21.7	5.23312	21.7	600	236	21.7	33.3			21.7	2.1304	21.7	308	21.7	152	20.7	34.2144			19.2	0.3912	19.2	325.5	19.2	196	9.5
	21.72	4.97946	21.72	600	227	21.72	39.6			21.72	2.49537	21.72	307	21.72	145	20.72	30.4128			19.22	0.47647	19.22	283.5	19.22	173	9
	21.74	4.55771	21.74	640	231	21.74	41.4			21.74	2.9908	21.74	253	21.74	127	20.74	23.5008			19.24	0.61832	19.24	285	19.24	188	10.5
	21.76	3.90819	21.76	590	228	21.76	40.5			21.76	3.71962	21.76	317	21.76	141	20.76	25.92			19.26	0.85876	19.26	255	19.26	167	7
	21.78	3.2913	21.78	700	234	21.78	25.2			21.78	4.8177	21.78	289	21.78	132	20.78	28.3392			19.28	1.25039	19.28	244.5	19.28	172	8
	21.8	2.83454	21.8	670	254	21.8	36.9			21.8	6.60542	21.8	303	21.8	137	20.8	26.6112			19.3	1.8183	19.3	255	19.3	191	14
	21.82	2.53842	21.82	660	234	21.82	43.2			21.82	9.53247	21.82	275	21.82	138	20.82	25.92			19.32	2.42149	19.32	264	19.32	165	13.5
	21.84	2.43793	21.84	670	245	21.84	35.1			21.84	14.0475	21.84	277	21.84	116	20.84	20.0448			19.34	2.5993	19.34	282	19.34	154	11
	21.86	2.42863	21.86	590	253	21.86	36.9			21.86	19.8855	21.86	286	21.86	141	20.86	18.3168			19.36	2.15933	19.36	253.5	19.36	203	14
	21.88	2.59173	21.88	670	225	21.88	31.5			21.88	24.3456	21.88	307	21.88	144	20.88	23.8464			19.38	1.55889	19.38	240	19.38	181	10
	21.9	2.95648	21.9	580	233	21.9	20.7			21.9	23.323	21.9	283	21.9	123	20.9	18.6624			19.4	1.11181	19.4	268.5	19.4	193	14
	21.92	3.50259	21.92	740	213	21.92	16.2			21.92	18.5621	21.92	304	21.92	128	20.92	20.736			19.42	0.8515	19.42	250.5	19.42	199	10
	21.94	3.90246	21.94	740	214	21.94	16.2			21.94	14.3949	21.94	286	21.94	115	20.94	21.0816			19.44	0.74812	19.44	271.5	19.44	183	10
	21.96	3.66804	21.96	730	233	21.96	18.9			21.96	12.3455	21.96	278	21.96	130	20.96	21.0816			19.46	0.77325	19.46	261	19.46	187	4.5
	21.98	2.9844	21.98	760	237	21.98	19.8			21.98	12.4416	21.98	279	21.98	131	20.98	21.4272			19.48	0.86794	19.48	226.5	19.48	162	6.5
	22	2.34038	22	710	221	22	17.1			22	14.2459	22	271	22	129	21	18.6624			19.5	1.07627	19.5	252	19.5	188	13.5
	22.02	1.92961	22.02	620	206	22.02	19.8			22.02	16.5239	22.02	279	22.02	146	21.02	22.1184			19.52	1.19694	19.52	246	19.52	169	12
	22.04	1.6513	22.04	480	220	22.04	20.7			22.04	17.4546	22.04	285	22.04	129	21.04	19.008			19.54	1.06421	19.54	253.5	19.54	171	8
	22.06	1.48956	22.06	730	237	22.06	21.6			22.06	17.0034	22.06	271	22.06	147	21.06	21.4272			19.56	0.79925	19.56	217.5	19.56	184	11
	22.08	1.40361	22.08	660	213	22.08	17.1			22.08	16.6447	22.08	305	22.08	149	21.08	20.736			19.58	0.56759	19.58	265.5	19.58	184	4.5
	22.1	1.37309	22.1	630	201	22.1	23.4			22.1	18.045	22.1	251	22.1	135	21.1	16.2432			19.6	0.40484	19.6	280.5	19.6	163	7
	22.12	1.39266	22.12	590	211	22.12	17.1			22.12	21.8762	22.12	292	22.12	119	21.12	18.3168			19.62	0.31469	19.62	247.5	19.62	168	8.5
	22.14	1.46036	22.14	530	209	22.14	18			22.14	26.9879	22.14	281	22.14	121	21.14	20.3904			19.64	0.26557	19.64	282	19.64	170	15
	22.16	1.55196	22.16	500	216	22.16	19.8			22.16	30.3973	22.16	271	22.16	137	21.16	17.28			19.66	0.24897	19.66	276	19.66	189	12
	22.18	1.59027	22.18	810	217	22.18	12.6			22.18	30.4694	22.18	262	22.18	134	21.18	17.28			19.68	0.24777	19.68	262.5	19.68	181	8.5
	22.2	1.53394	22.2	530	201	22.2	16.2			22.2	28.0459	22.2	297	22.2	130	21.2	20.736			19.7	0.26922	19.7	261	19.7	178	10.5
	22.22	1.45678	22.22	630	213	22.22	18			22.22	25.5663	22.22	270	22.22	143	21.22	14.8608			19.72	0.31975	19.72	276	19.72	196	13
	22.24	1.41573	22.24	700	205	22.24	19.8			22.24	23.006	22.24	255	22.24	120	21.24	20.0448			19.74	0.40478	19.74	207	19.74	182	12.5
	22.26	1.41963	22.26	590	204	22.26	24.3			22.26	19.388	22.26	250	22.26	115	21.26	19.6992			19.76	0.50998	19.76	270	19.76	184	12
	22.28	1.50922	22.28	520	214	22.28	21.6			22.28	16.3123	22.28	308	22.28	128	21.28	17.9712			19.78	0.57487	19.78	259.5	19.78	188	16
	22.3	1.58988	22.3	650	192	22.3	22.5			22.3	15.1686	22.3	255	22.3	129	21.3	18.3168			19.8	0.51905	19.8	231	19.8	190	10.5
	22.32	1.70589	22.32	530	209	22.32	22.5			22.32	16.3604	22.32	258	22.32	112	21.32	17.9712			19.82	0.42218	19.82	259.5	19.82	187	14.5
	22.34	1.862	22.34	600	218	22.34	29.7			22.34	20.0318	22.34	263	22.34	137	21.34	15.552			19.84	0.34736	19.84	258	19.84	166	9
	22.36	2.06814	22.36	530	189	22.36	16.2			22.36	25.7593	22.36	262	22.36	111	21.36	14.8608			19.86	0.30943	19.86	255	19.86	181	12.5
	22.38	2.34056	22.38	680	194	22.38	24.3			22.38	30.8638	22.38	282	22.38	114	21.38	15.8976			19.88	0.30704	19.88	265.5	19.88	180	18
	22.4	2.70485	22.4	750	227	22.4	16.2			22.4	31.2867	22.4	273	22.4	129	21.4	17.28			19.9	0.33111	19.9	273	19.9	181	16
	22.42	3.20292	22.42	590	203	22.42	17.1			22.42	29.006	22.42	261	22.42	129	21.42	18.6624			19.92	0.38801	19.92	271.5	19.92	204	15.5
	22.44	3.90968	22.44	580	195	22.44	13.5			22.44	29.3001	22.44	258	22.44	121	21.44	16.2432			19.94	0.49408	19.94	267	19.94	193	10
	22.46	4.97158	22.46	600	186	22.46	31.5			22.46	34.9267	22.46	300	22.46	116	21.46	17.9712			19.96	0.68738	19.96	238.5	19.96	148	13
	22.48	6.67869	22.48	550	191	22.48	24.3			22.48	46.602	22.48	255	22.48	121	21.48	20.736			19.98	1.00538	19.98	241.5	19.98	168	14.5
	22.5	9.54926	22.5	690	212	22.5	28.8			22.5	61.3093	22.5	290	22.5	131	21.5	17.6256			20	1.49049	20	279	20	168	10.5
	22.52	14.3305	22.52	640	185	22.52	34.2			22.52	67.6849	22.52	274	22.52	116	21.52	16.5888			20.02	2.07534	20.02	280.5	20.02	191	10.5
	22.54	21.7066	22.54	580	195	22.54	36.9			22.54	57.4021	22.54	282	22.54	97	21.54	21.4272			20.04	2.39792	20.04	255	20.04	194	9
	22.56	31.0507	22.56	490	188	22.56	25.2			22.56	40.6567	22.56	247	22.56	113	21.56	16.2432			20.06	2.10766	20.06	271.5	20.06	159	9
	22.58	37.3563	22.58	580	189	22.58	36.9			22.58	27.0012	22.58	251	22.58	118	21.58	25.2288			20.08	1.52225	20.08	262.5	20.08	172	6
	22.6	34.2465	22.6	560	194	22.6	19.8			22.6	18.0018	22.6	282	22.6	135	21.6	21.4272			20.1	1.02311	20.1	249	20.1	162	9
	22.62	25.2212	22.62	560	186	22.62	36.9			22.62	12.5312	22.62	275	22.62	113	21.62	21.4272			20.12	0.69093	20.12	276	20.12	185	6
	22.64	16.9029	22.64	540	187	22.64	36			22.64	9.24561	22.64	236	22.64	121	21.64	20.736			20.14	0.48983	20.14	243	20.14	188	7
	22.66	11.194	22.66	680	197	22.66	30.6			22.66	7.18488	22.66	254	22.66	123	21.66	21.7728			20.16	0.37126	20.16	265.5	20.16	141	7
	22.68	7.69705	22.68	520	194	22.68	46.8			22.68	5.8013	22.68	263	22.68	116	21.68	23.1552			20.18	0.29913	20.18	234	20.18	177	7.5
	22.7	5.63403	22.7	540	197	22.7	30.6			22.7	4.81548	22.7	263	22.7	103	21.7	26.6112			20.2	0.2572	20.2	273	20.2	182	8
	22.72	4.39867	22.72	600	146	22.72	31.5			22.72	4.0842	22.72	261	22.72	123	21.72	25.92			20.22	0.2255	20.22	261	20.22	166	7
	22.74	3.60384	22.74	450	176	22.74	42.3			22.74	3.52722	22.74	259	22.74	113	21.74	25.92			20.24	0.20317	20.24	262.5	20.24	171	8.5
	22.76	3.13076	22.76	480	175	22.76	36			22.76	3.09508	22.76	233	22.76	116	21.76	22.8096			20.26	0.19012	20.26	270	20.26	184	6.5
	22.78	2.75451	22.78	540	180	22.78	30.6			22.78	2.75533	22.78	243	22.78	96	21.78	25.2288			20.28	0.17892	20.28	247.5	20.28	178	8
	22.8	2.48645	22.8	410	179	22.8	40.5			22.8	2.48595	22.8	267	22.8	144	21.8	24.8832			20.3	0.18033	20.3	240	20.3	163	6
	22.82	2.29591	22.82	530	172	22.82	32.4			22.82	2.32431	22.82	234	22.82	111	21.82	33.5232			20.32	0.1756	20.32	223.5	20.32	143	10.5
	22.84	2.16351	22.84	460	177	22.84	46.8			22.84	2.15607	22.84	227	22.84	120	21.84	25.5744			20.34	0.17311	20.34	223.5	20.34	180	6.5
	22.86	2.07665	22.86	560	187	22.86	26.1			22.86	2.02499	22.86	248	22.86	110	21.86	36.6336			20.36	0.17252	20.36	286.5	20.36	164	3.5
	22.88	2.02713	22.88	450	186	22.88	32.4			22.88	1.92614	22.88	220	22.88	91	21.88	22.1184			20.38	0.17364	20.38	231	20.38	162	7
	22.9	2.00976	22.9	630	184	22.9	34.2			22.9	1.85642	22.9	246	22.9	103	21.9	31.4496			20.4	0.17635	20.4	241.5	20.4	143	6.5
	22.92	2.02157	22.92	480	178	22.92	31.5			22.92	1.81446	22.92	241	22.92	108	21.92	36.9792			20.42	0.18065	20.42	255	20.42	196	5.5
	22.94	2.06136	22.94	510	184	22.94	24.3			22.94	1.80047	22.94	206	22.94	132	21.94	30.7584			20.44	0.18661	20.44	241.5	20.44	182	6.5
	22.96	2.04796	22.96	510	161	22.96	17.1			22.96	1.82838	22.96	231	22.96	100	21.96	38.3616			20.46	0.19438	20.46	231	20.46	181	7
	22.98	2.14839	22.98	430	180	22.98	24.3			22.98	1.87898	22.98	237	22.98	96	21.98	32.1408			20.48	0.20426	20.48	264	20.48	180	10
	23	2.28241	23	620	174	23	24.3			23	1.97116	23	250	23	100	22	34.2144			20.5	0.21676	20.5	265.5	20.5	177	12.5
	23.02	2.45556	23.02	490	178	23.02	30.6			23.02	2.11697	23.02	240	23.02	111	22.02	39.0528			20.52	0.23276	20.52	235.5	20.52	182	5.5
	23.04	2.67597	23.04	410	165	23.04	29.7			23.04	2.33655	23.04	223	23.04	93	22.04	39.3984			20.54	0.25393	20.54	222	20.54	194	8.5
	23.06	2.95535	23.06	490	159	23.06	24.3			23.06	2.66605	23.06	215	23.06	104	22.06	40.7808			20.56	0.28337	20.56	222	20.56	180	7
	23.08	3.31077	23.08	480	163	23.08	27.9			23.08	3.17593	23.08	217	23.08	113	22.08	39.744			20.58	0.32613	20.58	232.5	20.58	166	8
	23.1	3.76704	23.1	400	189	23.1	27			23.1	4.00482	23.1	224	23.1	90	22.1	38.3616			20.6	0.38879	20.6	202.5	20.6	199	8.5
	23.12	4.3615	23.12	540	170	23.12	32.4			23.12	5.39941	23.12	197	23.12	112	22.12	38.016			20.62	0.47555	20.62	231	20.62	174	8.5
	23.14	5.15316	23.14	500	182	23.14	51.3			23.14	7.71556	23.14	201	23.14	103	22.14	40.0896			20.64	0.57386	20.64	250.5	20.64	157	10.5
	23.16	6.24338	23.16	580	170	23.16	41.4			23.16	11.2844	23.16	190	23.16	122	22.16	40.4352			20.66	0.63516	20.66	231	20.66	178	10
	23.18	7.82462	23.18	580	175	23.18	37.8			23.18	15.8363	23.18	175	23.18	107	22.18	44.5824			20.68	0.635	20.68	234	20.68	154	9.5
	23.2	10.278	23.2	530	169	23.2	42.3			23.2	19.1182	23.2	219	23.2	89	22.2	46.656			20.7	0.62763	20.7	244.5	20.7	156	4.5
	23.22	14.3048	23.22	540	175	23.22	53.1			23.22	18.2394	23.22	216	23.22	87	22.22	47.3472			20.72	0.66017	20.72	228	20.72	164	9.5
	23.24	21.0012	23.24	580	162	23.24	54			23.24	15.1125	23.24	227	23.24	91	22.24	45.2736			20.74	0.75624	20.74	217.5	20.74	171	10
	23.26	31.5057	23.26	460	180	23.26	54			23.26	13.05	23.26	228	23.26	112	22.26	49.4208			20.76	0.94539	20.76	240	20.76	173	10.5
	23.28	45.7283	23.28	390	151	23.28	52.2			23.28	12.9468	23.28	216	23.28	99	22.28	44.928			20.78	1.2752	20.78	205.5	20.78	160	10
	23.3	58.1528	23.3	530	163	23.3	55.8			23.3	13.7995	23.3	225	23.3	94	22.3	47.6928			20.8	1.79709	20.8	241.5	20.8	176	8.5
	23.32	57.7973	23.32	400	152	23.32	41.4			23.32	13.1595	23.32	222	23.32	101	22.32	44.2368			20.82	2.50751	20.82	262.5	20.82	178	9
	23.34	46.1148	23.34	600	181	23.34	54.9			23.34	10.3761	23.34	174	23.34	110	22.34	47.3472			20.84	3.13818	20.84	208.5	20.84	160	8.5
	23.36	34.4644	23.36	410	182	23.36	60.3			23.36	7.34127	23.36	221	23.36	115	22.36	47.3472			20.86	3.17367	20.86	243	20.86	149	14
	23.38	27.8522	23.38	440	165	23.38	55.8			23.38	5.11722	23.38	236	23.38	111	22.38	53.568			20.88	2.62273	20.88	213	20.88	159	19.5
	23.4	26.7888	23.4	460	158	23.4	57.6			23.4	3.68244	23.4	207	23.4	113	22.4	50.112			20.9	1.99991	20.9	235.5	20.9	153	17
	23.42	30.8825	23.42	570	179	23.42	54.9			23.42	2.79721	23.42	190	23.42	85	22.42	61.8624			20.92	1.57006	20.92	240	20.92	161	16
	23.44	38.7282	23.44	350	164	23.44	48.6			23.44	2.24331	23.44	204	23.44	96	22.44	57.7152			20.94	1.34528	20.94	292.5	20.94	158	20.5
	23.46	45.0003	23.46	460	171	23.46	59.4			23.46	1.8776	23.46	167	23.46	91	22.46	52.5312			20.96	1.2765	20.96	217.5	20.96	162	25
	23.48	41.942	23.48	400	164	23.48	50.4			23.48	1.62154	23.48	201	23.48	85	22.48	47.3472			20.98	1.32329	20.98	235.5	20.98	175	23.5
	23.5	32.0403	23.5	400	175	23.5	58.5			23.5	1.42733	23.5	200	23.5	104	22.5	49.7664			21	1.47779	21	256.5	21	172	30.5
	23.52	22.7096	23.52	460	180	23.52	40.5			23.52	1.28588	23.52	179	23.52	113	22.52	51.4944			21.02	1.7675	21.02	208.5	21.02	161	32.5
	23.54	16.3546	23.54	380	163	23.54	61.2			23.54	1.18461	23.54	186	23.54	100	22.54	50.8032			21.04	2.26733	21.04	190.5	21.04	175	27
	23.56	12.6223	23.56	420	156	23.56	56.7			23.56	1.11102	23.56	198	23.56	96	22.56	45.9648			21.06	3.0981	21.06	229.5	21.06	181	27.5
	23.58	10.7034	23.58	560	157	23.58	46.8			23.58	1.05382	23.58	201	23.58	92	22.58	45.9648			21.08	4.38774	21.08	220.5	21.08	156	29.5
	23.6	9.99127	23.6	480	194	23.6	55.8			23.6	0.99908	23.6	206	23.6	107	22.6	40.7808			21.1	6.10266	21.1	223.5	21.1	165	32
	23.62	10.2289	23.62	370	164	23.62	51.3			23.62	0.93436	23.62	190	23.62	92	22.62	45.6192			21.12	7.58328	21.12	213	21.12	155	36.5
	23.64	11.5274	23.64	390	182	23.64	40.5			23.64	0.87932	23.64	190	23.64	85	22.64	45.9648			21.14	7.75602	21.14	229.5	21.14	154	38.5
	23.66	14.3887	23.66	460	143	23.66	53.1			23.66	0.85053	23.66	175	23.66	97	22.66	33.8688			21.16	7.1202	21.16	222	21.16	137	28.5
	23.68	19.677	23.68	510	152	23.68	48.6			23.68	0.83141	23.68	200	23.68	99	22.68	41.8176			21.18	7.04565	21.18	255	21.18	150	34
	23.7	28.3103	23.7	430	143	23.7	53.1			23.7	0.81091	23.7	184	23.7	85	22.7	33.5232			21.2	8.1648	21.2	207	21.2	153	31
	23.72	39.9549	23.72	440	173	23.72	59.4			23.72	0.80906	23.72	209	23.72	111	22.72	33.1776			21.22	10.45	21.22	225	21.22	178	31
	23.74	49.3332	23.74	450	163	23.74	39.6			23.74	0.81387	23.74	180	23.74	94	22.74	32.1408			21.24	12.7995	21.24	216	21.24	157	24
	23.76	47.2104	23.76	510	170	23.76	45.9			23.76	0.82529	23.76	166	23.76	102	22.76	36.6336			21.26	13.006	21.26	201	21.26	141	33
	23.78	35.9604	23.78	320	162	23.78	44.1			23.78	0.84356	23.78	199	23.78	80	22.78	24.5376			21.28	11.0516	21.28	217.5	21.28	161	30.5
	23.8	24.7003	23.8	340	154	23.8	41.4			23.8	0.86853	23.8	171	23.8	100	22.8	18.6624			21.3	9.11334	21.3	241.5	21.3	174	19
	23.82	16.8382	23.82	410	137	23.82	45			23.82	0.90093	23.82	180	23.82	84	22.82	19.008			21.32	8.11539	21.32	234	21.32	168	22.5
	23.84	11.9777	23.84	340	194	23.84	30.6			23.84	0.94155	23.84	203	23.84	87	22.84	18.6624			21.34	7.63281	21.34	208.5	21.34	138	21.5
	23.86	9.13986	23.86	410	165	23.86	40.5			23.86	0.97012	23.86	185	23.86	93	22.86	24.192			21.36	7.33758	21.36	181.5	21.36	155	26.5
	23.88	7.48544	23.88	360	152	23.88	46.8			23.88	1.03602	23.88	166	23.88	81	22.88	19.6992			21.38	7.43424	21.38	171	21.38	170	28
	23.9	6.49837	23.9	390	156	23.9	40.5			23.9	1.10975	23.9	190	23.9	83	22.9	22.8096			21.4	7.42905	21.4	196.5	21.4	131	21
	23.92	5.91249	23.92	270	173	23.92	36.9			23.92	1.19842	23.92	200	23.92	90	22.92	22.1184			21.42	6.49365	21.42	189	21.42	151	23
	23.94	5.60199	23.94	330	146	23.94	48.6			23.94	1.30518	23.94	185	23.94	83	22.94	19.3536			21.44	4.99893	21.44	217.5	21.44	136	25.5
	23.96	5.51066	23.96	310	154	23.96	26.1			23.96	1.43427	23.96	158	23.96	82	22.96	18.3168			21.46	3.72018	21.46	205.5	21.46	155	26.5
	23.98	5.62021	23.98	410	177	23.98	44.1			23.98	1.52911	23.98	168	23.98	94	22.98	20.0448			21.48	2.88562	21.48	163.5	21.48	157	32.5
	24	5.94048	24	430	166	24	50.4			24	1.72348	24	157	24	77	23	23.5008			21.5	2.4299	21.5	201	21.5	145	28
	24.02	6.51156	24.02	440	158	24.02	54			24.02	1.96405	24.02	184	24.02	112	23.02	25.5744			21.52	2.25931	21.52	238.5	21.52	122	26.5
	24.04	7.41849	24.04	490	165	24.04	54			24.04	2.26579	24.04	198	24.04	95	23.04	23.5008			21.54	2.31213	21.54	217.5	21.54	144	29
	24.06	8.79571	24.06	310	161	24.06	62.1			24.06	2.6503	24.06	177	24.06	75	23.06	19.3536			21.56	2.57451	21.56	204	21.56	130	21
	24.08	11.051	24.08	470	154	24.08	70.2			24.08	3.14977	24.08	188	24.08	93	23.08	17.9712			21.58	3.06804	21.58	231	21.58	155	23.5
	24.1	14.7958	24.1	440	169	24.1	63.9			24.1	3.81445	24.1	184	24.1	80	23.1	18.6624			21.6	3.88905	21.6	231	21.6	150	22
	24.12	21.1178	24.12	420	166	24.12	60.3			24.12	4.7294	24.12	181	24.12	72	23.12	21.4272			21.62	5.15337	21.62	201	21.62	150	18
	24.14	31.4108	24.14	480	178	24.14	62.1			24.14	6.05408	24.14	179	24.14	99	23.14	22.1184			21.64	6.66243	21.64	202.5	21.64	143	10.5
	24.16	46.4425	24.16	320	155	24.16	58.5			24.16	8.10565	24.16	172	24.16	80	23.16	24.192			21.66	7.62213	21.66	226.5	21.66	138	9
	24.18	64.0757	24.18	390	143	24.18	39.6			24.18	11.5102	24.18	160	24.18	84	23.18	28.3392			21.68	7.83579	21.68	184.5	21.68	143	9.5
	24.2	74.4096	24.2	420	165	24.2	56.7			24.2	17.1806	24.2	183	24.2	88	23.2	29.0304			21.7	8.35836	21.7	228	21.7	152	11
	24.22	66.4074	24.22	490	160	24.22	61.2			24.22	26.2886	24.22	196	24.22	79	23.22	25.5744			21.72	9.66699	21.72	204	21.72	145	12.5
	24.24	48.2041	24.24	340	173	24.24	64.8			24.24	39.1929	24.24	185	24.24	73	23.24	25.5744			21.74	11.2543	21.74	202.5	21.74	127	9.5
	24.26	32.1322	24.26	490	172	24.26	49.5			24.26	51.9506	24.26	190	24.26	100	23.26	21.4272			21.76	12.323	21.76	186	21.76	141	11.5
	24.28	21.2811	24.28	480	147	24.28	42.3			24.28	54.1052	24.28	184	24.28	88	23.28	27.3024			21.78	11.4702	21.78	190.5	21.78	132	7.5
	24.3	14.6647	24.3	390	149	24.3	53.1			24.3	43.5707	24.3	171	24.3	67	23.3	26.9568			21.8	8.74617	21.8	195	21.8	137	11
	24.32	10.7469	24.32	470	150	24.32	59.4			24.32	30.9647	24.32	203	24.32	88	23.32	27.648			21.82	5.99334	21.82	213	21.82	138	7.5
	24.34	8.53548	24.34	400	170	24.34	57.6			24.34	22.2303	24.34	185	24.34	85	23.34	22.1184			21.84	4.02057	21.84	178.5	21.84	116	8
	24.36	6.99532	24.36	390	152	24.36	48.6			24.36	17.8977	24.36	174	24.36	82	23.36	24.192			21.86	2.77316	21.86	183	21.86	141	9.5
	24.38	5.94242	24.38	430	166	24.38	59.4			24.38	16.9803	24.38	176	24.38	77	23.38	26.9568			21.88	2.01428	21.88	189	21.88	144	9.5
	24.4	5.19865	24.4	330	172	24.4	51.3			24.4	17.6516	24.4	193	24.4	89	23.4	25.2288			21.9	1.54314	21.9	162	21.9	123	8.5
	24.42	4.66842	24.42	390	151	24.42	57.6			24.42	16.8888	24.42	169	24.42	84	23.42	21.4272			21.92	1.23264	21.92	195	21.92	128	8.5
	24.44	4.29618	24.44	440	170	24.44	45			24.44	13.5895	24.44	171	24.44	95	23.44	19.3536			21.94	1.01418	21.94	207	21.94	115	8.5
	24.46	4.04884	24.46	380	176	24.46	52.2			24.46	9.89303	24.46	164	24.46	92	23.46	16.5888			21.96	0.85261	21.96	169.5	21.96	130	4.5
	24.48	3.90821	24.48	390	162	24.48	56.7			24.48	7.11596	24.48	183	24.48	84	23.48	19.008			21.98	0.72897	21.98	181.5	21.98	131	10
	24.5	3.8679	24.5	470	181	24.5	48.6			24.5	5.31374	24.5	172	24.5	81	23.5	16.2432			22	0.63199	22	187.5	22	129	6.5
	24.52	3.93375	24.52	420	178	24.52	61.2			24.52	4.22147	24.52	163	24.52	75	23.52	14.8608			22.02	0.55489	22.02	169.5	22.02	146	4.5
	24.54	4.12921	24.54	350	159	24.54	58.5			24.54	3.59828	24.54	187	24.54	77	23.54	19.3536			22.04	0.49175	22.04	208.5	22.04	129	8.5
	24.56	4.51037	24.56	350	145	24.56	68.4			24.56	3.30951	24.56	163	24.56	73	23.56	20.0448			22.06	0.44843	22.06	177	22.06	147	4.5
	24.58	5.19504	24.58	370	160	24.58	43.2			24.58	3.33814	24.58	163	24.58	82	23.58	18.3168			22.08	0.40507	22.08	160.5	22.08	149	6
	24.6	6.39581	24.6	410	182	24.6	60.3			24.6	3.69837	24.6	162	24.6	80	23.6	17.28			22.1	0.36846	22.1	184.5	22.1	135	5.5
	24.62	8.41736	24.62	410	127	24.62	64.8			24.62	4.42788	24.62	183	24.62	73	23.62	19.6992			22.12	0.33697	22.12	177	22.12	119	9.5
	24.64	11.5305	24.64	210	137	24.64	61.2			24.64	5.31106	24.64	161	24.64	70	23.64	12.7872			22.14	0.31013	22.14	187.5	22.14	121	11
	24.66	15.4451	24.66	380	148	24.66	48.6			24.66	5.57995	24.66	176	24.66	67	23.66	17.28			22.16	0.28688	22.16	219	22.16	137	9
	24.68	18.0897	24.68	410	153	24.68	72			24.68	4.7427	24.68	182	24.68	74	23.68	17.6256			22.18	0.2666	22.18	196.5	22.18	134	8
	24.7	17.009	24.7	420	145	24.7	54			24.7	3.56569	24.7	163	24.7	89	23.7	18.6624			22.2	0.24881	22.2	168	22.2	130	6.5
	24.72	13.9214	24.72	340	145	24.72	62.1			24.72	2.62382	24.72	166	24.72	90	23.72	19.008			22.22	0.23494	22.22	163.5	22.22	143	8.5
	24.74	11.5647	24.74	390	160	24.74	62.1			24.74	1.99718	24.74	166	24.74	75	23.74	16.2432			22.24	0.2211	22.24	157.5	22.24	120	7.5
	24.76	10.8608	24.76	380	170	24.76	61.2			24.76	1.60632	24.76	159	24.76	77	23.76	15.2064			22.26	0.2088	22.26	130.5	22.26	115	8
	24.78	12.0342	24.78	450	171	24.78	58.5			24.78	1.36285	24.78	176	24.78	79	23.78	15.2064			22.28	0.19784	22.28	184.5	22.28	128	6.5
	24.8	15.1975	24.8	370	168	24.8	54.9			24.8	1.19528	24.8	152	24.8	76	23.8	17.9712			22.3	0.18825	22.3	184.5	22.3	129	11.5
	24.82	20.2756	24.82	420	161	24.82	72.9			24.82	1.08933	24.82	159	24.82	77	23.82	13.824			22.32	0.17675	22.32	175.5	22.32	112	9
	24.84	25.1622	24.84	340	170	24.84	67.5			24.84	1.01745	24.84	159	24.84	82	23.84	18.6624			22.34	0.16896	22.34	151.5	22.34	137	5
	24.86	25.2988	24.86	360	148	24.86	70.2			24.86	0.96886	24.86	152	24.86	67	23.86	17.6256			22.36	0.16197	22.36	177	22.36	111	8.5
	24.88	20.4011	24.88	290	160	24.88	77.4			24.88	0.93172	24.88	149	24.88	71	23.88	19.008			22.38	0.15569	22.38	151.5	22.38	114	12
	24.9	14.9384	24.9	480	171	24.9	77.4			24.9	0.89827	24.9	157	24.9	81	23.9	20.3904			22.4	0.15007	22.4	157.5	22.4	129	5
	24.92	11.0361	24.92	480	145	24.92	72			24.92	0.87373	24.92	156	24.92	77	23.92	18.6624			22.42	0.14859	22.42	150	22.42	129	6
	24.94	8.67187	24.94	360	133	24.94	88.2			24.94	0.86424	24.94	143	24.94	79	23.94	15.8976			22.44	0.14467	22.44	141	22.44	121	6.5
	24.96	7.46143	24.96	380	157	24.96	93.6			24.96	0.87283	24.96	151	24.96	86	23.96	18.3168			22.46	0.14078	22.46	142.5	22.46	116	11.5
	24.98	6.95692	24.98	270	160	24.98	100.8			24.98	0.90411	24.98	156	24.98	80	23.98	22.1184			22.48	0.13735	22.48	166.5	22.48	121	7
	25	6.90965	25	340	167	25	91.8			25	0.96834	25	158	25	76	24	19.3536			22.5	0.13435	22.5	151.5	22.5	131	10
	25.02	7.21198	25.02	290	161	25.02	117.9			25.02	1.09183	25.02	153	25.02	82	24.02	17.28			22.52	0.13176	22.52	172.5	22.52	116	8
	25.04	7.85234	25.04	370	142	25.04	146.7			25.04	1.28498	25.04	149	25.04	77	24.04	20.0448			22.54	0.12956	22.54	166.5	22.54	97	6
	25.06	8.89466	25.06	370	166	25.06	196.2			25.06	1.57297	25.06	139	25.06	76	24.06	28.3392			22.56	0.12774	22.56	159	22.56	113	5
	25.08	10.5012	25.08	370	149	25.08	261			25.08	1.90984	25.08	136	25.08	50	24.08	22.464			22.58	0.12627	22.58	178.5	22.58	118	4.5
	25.1	13.0173	25.1	360	150	25.1	339.3			25.1	2.09764	25.1	140	25.1	95	24.1	31.7952			22.6	0.11948	22.6	145.5	22.6	135	7.5
	25.12	17.1263	25.12	440	142	25.12	441.9			25.12	2.00557	25.12	136	25.12	67	24.12	29.0304			22.62	0.11888	22.62	151.5	22.62	113	4.5
	25.14	24.0073	25.14	330	144	25.14	484.2			25.14	1.83936	25.14	141	25.14	83	24.14	26.6112			22.64	0.11863	22.64	163.5	22.64	121	8
	25.16	35.2711	25.16	380	157	25.16	528.3			25.16	1.77944	25.16	127	25.16	69	24.16	25.2288			22.66	0.11872	22.66	156	22.66	123	5.5
	25.18	52.1758	25.18	250	148	25.18	533.7			25.18	1.84104	25.18	133	25.18	76	24.18	33.5232			22.68	0.11918	22.68	141	22.68	116	9
	25.2	72.4085	25.2	300	158	25.2	542.7			25.2	1.97612	25.2	157	25.2	89	24.2	40.7808			22.7	0.12002	22.7	165	22.7	103	7
	25.22	84.5632	25.22	360	164	25.22	584.1			25.22	2.20439	25.22	142	25.22	80	24.22	31.7952			22.72	0.11636	22.72	153	22.72	123	7.5
	25.24	80.4592	25.24	440	173	25.24	567.9			25.24	2.60047	25.24	141	25.24	76	24.24	35.9424			22.74	0.11846	22.74	162	22.74	113	10
	25.26	71.1711	25.26	310	165	25.26	546.3			25.26	3.2568	25.26	132	25.26	73	24.26	45.2736			22.76	0.121	22.76	142.5	22.76	116	9
	25.28	63.6206	25.28	350	146	25.28	473.4			25.28	4.26893	25.28	151	25.28	78	24.28	42.1632			22.78	0.12403	22.78	160.5	22.78	96	9
	25.3	52.9549	25.3	440	140	25.3	405			25.3	5.47543	25.3	135	25.3	74	24.3	37.3248			22.8	0.12491	22.8	160.5	22.8	144	11.5
	25.32	39.1968	25.32	280	139	25.32	336.6			25.32	6.0577	25.32	128	25.32	72	24.32	42.5088			22.82	0.13793	22.82	157.5	22.82	111	9
	25.34	27.7424	25.34	310	134	25.34	272.7			25.34	5.41158	25.34	143	25.34	72	24.34	39.0528			22.84	0.14304	22.84	132	22.84	120	7.5
	25.36	20.0406	25.36	370	161	25.36	224.1			25.36	4.30727	25.36	153	25.36	79	24.36	43.5456			22.86	0.14546	22.86	162	22.86	110	10
	25.38	15.2992	25.38	380	162	25.38	188.1			25.38	3.46233	25.38	144	25.38	77	24.38	35.9424			22.88	0.15228	22.88	163.5	22.88	91	7
	25.4	12.5486	25.4	340	160	25.4	169.2			25.4	3.00169	25.4	133	25.4	82	24.4	36.288			22.9	0.15874	22.9	132	22.9	103	9.5
	25.42	10.9318	25.42	250	163	25.42	165.6			25.42	2.8541	25.42	141	25.42	68	24.42	34.9056			22.92	0.16776	22.92	133.5	22.92	108	6.5
	25.44	10.064	25.44	350	154	25.44	153			25.44	2.93831	25.44	149	25.44	69	24.44	35.9424			22.94	0.17816	22.94	151.5	22.94	132	9
	25.46	9.74844	25.46	280	143	25.46	150.3			25.46	3.21144	25.46	128	25.46	89	24.46	33.1776			22.96	0.19021	22.96	135	22.96	100	13
	25.48	9.95688	25.48	360	137	25.48	156.6			25.48	3.67912	25.48	114	25.48	71	24.48	29.7216			22.98	0.20427	22.98	154.5	22.98	96	8
	25.5	10.7965	25.5	380	153	25.5	149.4			25.5	4.40367	25.5	149	25.5	80	24.5	33.5232			23	0.22079	23	180	23	100	12.5
	25.52	12.4793	25.52	320	136	25.52	132.3			25.52	5.53434	25.52	128	25.52	70	24.52	26.9568			23.02	0.24041	23.02	150	23.02	111	17
	25.54	15.2116	25.54	310	135	25.54	148.5			25.54	7.36654	25.54	151	25.54	81	24.54	25.2288			23.04	0.26395	23.04	150	23.04	93	13
	25.56	18.771	25.56	400	188	25.56	173.7			25.56	10.3953	25.56	160	25.56	71	24.56	17.6256			23.06	0.29241	23.06	162	23.06	104	11.5
	25.58	21.5604	25.58	320	168	25.58	143.1			25.58	15.2838	25.58	169	25.58	69	24.58	27.3024			23.08	0.32787	23.08	163.5	23.08	113	11
	25.6	21.7429	25.6	470	145	25.6	146.7			25.6	22.4377	25.6	134	25.6	56	24.6	24.8832			23.1	0.37263	23.1	151.5	23.1	90	16.5
	25.62	20.789	25.62	270	128	25.62	152.1			25.62	30.64	25.62	144	25.62	81	24.62	17.28			23.12	0.42595	23.12	144	23.12	112	15
	25.64	20.9832	25.64	360	162	25.64	143.1			25.64	35.3735	25.64	145	25.64	78	24.64	24.5376			23.14	0.50391	23.14	114	23.14	103	17
	25.66	23.3249	25.66	290	147	25.66	171			25.66	35.1155	25.66	150	25.66	77	24.66	26.2656			23.16	0.61443	23.16	147	23.16	122	18
	25.68	28.5977	25.68	250	154	25.68	165.6			25.68	34.8176	25.68	147	25.68	59	24.68	21.0816			23.18	0.78248	23.18	148.5	23.18	107	13
	25.7	38.6193	25.7	250	148	25.7	160.2			25.7	35.4057	25.7	151	25.7	66	24.7	17.28			23.2	1.05364	23.2	157.5	23.2	89	13
	25.72	56.2677	25.72	340	168	25.72	143.1			25.72	32.0141	25.72	142	25.72	71	24.72	22.8096			23.22	1.49405	23.22	148.5	23.22	87	15.5
	25.74	85.252	25.74	300	141	25.74	158.4			25.74	24.2315	25.74	136	25.74	91	24.74	16.5888			23.24	2.18148	23.24	130.5	23.24	91	14
	25.76	126.962	25.76	380	152	25.76	133.2			25.76	16.679	25.76	147	25.76	69	24.76	22.1184			23.26	3.08673	23.26	148.5	23.26	112	10.5
	25.78	169.637	25.78	310	136	25.78	162			25.78	11.3918	25.78	145	25.78	82	24.78	23.1552			23.28	3.85161	23.28	142.5	23.28	99	19
	25.8	178.702	25.8	310	162	25.8	147.6			25.8	8.08065	25.8	171	25.8	65	24.8	21.4272			23.3	3.78453	23.3	133.5	23.3	94	16.5
	25.82	143.572	25.82	270	159	25.82	132.3			25.82	6.1013	25.82	142	25.82	77	24.82	16.2432			23.32	3.0381	23.32	132	23.32	101	19
	25.84	98.5821	25.84	360	145	25.84	160.2			25.84	5.83883	25.84	152	25.84	79	24.84	21.7728			23.34	2.30638	23.34	144	23.34	110	17
	25.86	64.4233	25.86	300	153	25.86	151.2			25.86	5.15733	25.86	135	25.86	73	24.86	20.736			23.36	1.85319	23.36	127.5	23.36	115	18.5
	25.88	42.6041	25.88	300	144	25.88	141.3			25.88	4.77999	25.88	131	25.88	67	24.88	21.0816			23.38	1.6752	23.38	121.5	23.38	111	20
	25.9	29.5673	25.9	290	155	25.9	135.9			25.9	4.62769	25.9	131	25.9	64	24.9	16.5888			23.4	1.73626	23.4	145.5	23.4	113	21.5
	25.92	21.7888	25.92	240	171	25.92	136.8			25.92	4.72343	25.92	137	25.92	73	24.92	15.2064			23.42	2.03384	23.42	127.5	23.42	85	17
	25.94	16.9106	25.94	320	169	25.94	115.2			25.94	5.12527	25.94	144	25.94	74	24.94	18.3168			23.44	2.65115	23.44	132	23.44	96	18.5
	25.96	13.641	25.96	230	147	25.96	104.4			25.96	5.99375	25.96	136	25.96	77	24.96	23.5008			23.46	3.73776	23.46	141	23.46	91	19.5
	25.98	11.3351	25.98	330	141	25.98	146.7			25.98	7.58331	25.98	137	25.98	74	24.98	19.3536			23.48	5.43363	23.48	130.5	23.48	85	16.5
	26	9.66808	26	260	168	26	120.6			26	10.1538	26	135	26	49	25	17.6256			23.5	7.66128	23.5	132	23.5	104	16
	26.02	8.47103	26.02	230	147	26.02	131.4			26.02	13.5881	26.02	130	26.02	91	25.02	15.8976			23.52	9.6618	23.52	130.5	23.52	113	19.5
	26.04	7.6626	26.04	290	137	26.04	147.6			26.04	16.4913	26.04	148	26.04	66	25.04	20.3904			23.54	9.71913	23.54	126	23.54	100	13.5
	26.06	7.21283	26.06	380	137	26.06	123.3			26.06	16.6794	26.06	147	26.06	57	25.06	21.7728			23.56	7.73442	23.56	153	23.56	96	17
	26.08	7.10648	26.08	280	156	26.08	129.6			26.08	14.8004	26.08	125	26.08	53	25.08	19.6992			23.58	5.55786	23.58	138	23.58	92	14
	26.1	7.16084	26.1	280	156	26.1	135.9			26.1	12.5717	26.1	116	26.1	73	25.1	17.9712			23.6	4.10742	23.6	132	23.6	107	16.5
	26.12	6.93642	26.12	210	142	26.12	126.9			26.12	10.044	26.12	141	26.12	79	25.12	15.552			23.62	3.42141	23.62	141	23.62	92	20
	26.14	7.29276	26.14	360	158	26.14	116.1			26.14	7.64983	26.14	127	26.14	70	25.14	17.9712			23.64	3.27438	23.64	132	23.64	85	20
	26.16	6.46256	26.16	390	144	26.16	101.7			26.16	5.91403	26.16	150	26.16	68	25.16	20.3904			23.66	3.24678	23.66	138	23.66	97	15
	26.18	5.83603	26.18	270	148	26.18	109.8			26.18	4.81561	26.18	142	26.18	73	25.18	22.1184			23.68	2.90485	23.68	132	23.68	99	10.5
	26.2	5.43358	26.2	210	151	26.2	112.5			26.2	4.15666	26.2	141	26.2	76	25.2	19.6992			23.7	2.37242	23.7	115.5	23.7	85	14.5
	26.22	5.21872	26.22	270	142	26.22	90.9			26.22	3.77131	26.22	125	26.22	62	25.22	19.6992			23.72	1.9642	23.72	132	23.72	111	18.5
	26.24	5.16363	26.24	240	136	26.24	90			26.24	3.55156	26.24	119	26.24	75	25.24	19.6992			23.74	1.77353	23.74	123	23.74	94	21
	26.26	5.26709	26.26	290	146	26.26	97.2			26.26	3.43699	26.26	112	26.26	51	25.26	22.464			23.76	1.78379	23.76	118.5	23.76	102	20
	26.28	5.54171	26.28	240	160	26.28	81			26.28	3.43261	26.28	116	26.28	64	25.28	20.736			23.78	1.9643	23.78	123	23.78	80	16.5
	26.3	5.95476	26.3	320	142	26.3	100.8			26.3	3.45531	26.3	116	26.3	71	25.3	27.9936			23.8	2.35881	23.8	115.5	23.8	100	22
	26.32	6.28523	26.32	350	155	26.32	92.7			26.32	3.53664	26.32	124	26.32	63	25.32	20.0448			23.82	3.05754	23.82	124.5	23.82	84	18
	26.34	6.19561	26.34	310	125	26.34	80.1			26.34	3.68351	26.34	140	26.34	69	25.34	21.4272			23.84	3.96705	23.84	127.5	23.84	87	24.5
	26.36	5.86932	26.36	210	152	26.36	72.9			26.36	3.91779	26.36	133	26.36	78	25.36	27.9936			23.86	4.51881	23.86	120	23.86	93	23.5
	26.38	5.60393	26.38	410	152	26.38	76.5			26.38	4.28869	26.38	130	26.38	79	25.38	22.464			23.88	4.15341	23.88	121.5	23.88	81	22.5
	26.4	5.4991	26.4	160	144	26.4	90.9			26.4	4.89142	26.4	133	26.4	81	25.4	18.3168			23.9	3.28104	23.9	106.5	23.9	83	35
	26.42	5.54154	26.42	380	143	26.42	72.9			26.42	5.87537	26.42	130	26.42	74	25.42	24.8832			23.92	2.44012	23.92	135	23.92	90	33
	26.44	5.70126	26.44	370	147	26.44	94.5			26.44	7.40637	26.44	127	26.44	73	25.44	29.7216			23.94	1.84028	23.94	123	23.94	83	31.5
	26.46	5.95827	26.46	300	172	26.46	73.8			26.46	9.48535	26.46	120	26.46	57	25.46	23.5008			23.96	1.48887	23.96	108	23.96	82	25
	26.48	6.30732	26.48	280	148	26.48	84.6			26.48	11.3633	26.48	127	26.48	64	25.48	24.8832			23.98	1.3213	23.98	139.5	23.98	94	37
	26.5	6.75628	26.5	330	155	26.5	81			26.5	11.4648	26.5	130	26.5	56	25.5	34.2144			24	1.28212	24	147	24	77	38
	26.52	7.32412	26.52	320	156	26.52	99.9			26.52	9.87605	26.52	124	26.52	65	25.52	25.5744			24.02	1.34598	24.02	105	24.02	112	42.5
	26.54	8.04174	26.54	320	129	26.54	113.4			26.54	8.18793	26.54	142	26.54	73	25.54	32.1408			24.04	1.52085	24.04	109.5	24.04	95	28.5
	26.56	8.95592	26.56	330	142	26.56	85.5			26.56	7.07052	26.56	124	26.56	66	25.56	35.9424			24.06	1.85181	24.06	109.5	24.06	75	31.5
	26.58	10.1379	26.58	230	142	26.58	101.7			26.58	6.51018	26.58	114	26.58	77	25.58	38.016			24.08	2.42749	24.08	129	24.08	93	32
	26.6	11.7066	26.6	320	165	26.6	106.2			26.6	6.35416	26.6	132	26.6	81	25.6	42.1632			24.1	3.37872	24.1	136.5	24.1	80	29.5
	26.62	13.844	26.62	490	149	26.62	119.7			26.62	6.51838	26.62	132	26.62	73	25.62	40.0896			24.12	4.80996	24.12	123	24.12	72	24
	26.64	16.9133	26.64	410	160	26.64	125.1			26.64	6.9666	26.64	134	26.64	60	25.64	44.5824			24.14	6.51765	24.14	103.5	24.14	99	26
	26.66	21.6021	26.66	440	165	26.66	130.5			26.66	7.71389	26.66	117	26.66	57	25.66	48.0384			24.16	7.54365	24.16	129	24.16	80	25
	26.68	29.0899	26.68	290	152	26.68	147.6			26.68	8.70354	26.68	118	26.68	68	25.68	49.0752			24.18	7.25202	24.18	111	24.18	84	17.5
	26.7	41.4124	26.7	220	163	26.7	153			26.7	9.55216	26.7	118	26.7	65	25.7	42.8544			24.2	6.76926	24.2	136.5	24.2	88	20
	26.72	60.4998	26.72	380	160	26.72	180.9			26.72	9.76006	26.72	140	26.72	55	25.72	59.7888			24.22	7.15491	24.22	111	24.22	79	21
	26.74	86.6109	26.74	310	145	26.74	268.2			26.74	9.5182	26.74	117	26.74	52	25.74	51.1488			24.24	8.48367	24.24	129	24.24	73	22.5
	26.76	112.656	26.76	270	145	26.76	303.3			26.76	9.28845	26.76	110	26.76	63	25.76	56.3328			24.26	9.72426	24.26	109.5	24.26	100	15
	26.78	119.754	26.78	320	149	26.78	397.8			26.78	9.29253	26.78	138	26.78	57	25.78	47.6928			24.28	9.24405	24.28	114	24.28	88	16
	26.8	104.699	26.8	370	137	26.8	411.3			26.8	9.58156	26.8	126	26.8	68	25.8	49.4208			24.3	7.15491	24.3	117	24.3	67	17.5
	26.82	88.599	26.82	400	124	26.82	441.9			26.82	10.1104	26.82	134	26.82	64	25.82	50.4576			24.32	4.93764	24.32	112.5	24.32	88	11.5
	26.84	82.8316	26.84	420	150	26.84	403.2			26.84	10.843	26.84	133	26.84	50	25.84	45.9648			24.34	3.31653	24.34	109.5	24.34	85	12.5
	26.86	83.0925	26.86	430	129	26.86	348.3			26.86	11.7665	26.86	147	26.86	64	25.86	36.9792			24.36	2.28507	24.36	114	24.36	82	16
	26.88	76.1723	26.88	380	157	26.88	291.6			26.88	12.9078	26.88	136	26.88	69	25.88	42.8544			24.38	1.65899	24.38	96	24.38	77	16
	26.9	59.7142	26.9	490	135	26.9	235.8			26.9	14.2881	26.9	140	26.9	88	25.9	29.376			24.4	1.27376	24.4	105	24.4	89	15
	26.92	43.3853	26.92	360	135	26.92	198			26.92	16	26.92	136	26.92	72	25.92	35.9424			24.42	1.02337	24.42	106.5	24.42	84	13
	26.94	31.7356	26.94	310	147	26.94	157.5			26.94	18.1708	26.94	123	26.94	79	25.94	35.5968			24.44	0.85021	24.44	106.5	24.44	95	16.5
	26.96	24.3938	26.96	450	151	26.96	145.8			26.96	21.0447	26.96	112	26.96	59	25.96	42.5088			24.46	0.72476	24.46	97.5	24.46	92	16.5
	26.98	20.0202	26.98	490	147	26.98	135.9			26.98	24.9765	26.98	120	26.98	61	25.98	30.0672			24.48	0.63136	24.48	109.5	24.48	84	14
	27	17.407	27	570	153	27	153.9			27	30.3736	27	159	27	70	26	34.2144			24.5	0.56086	24.5	121.5	24.5	81	11
	27.02	15.8316	27.02	520	157	27.02	176.4			27.02	37.3535	27.02	149	27.02	65	26.02	42.1632			24.52	0.50754	24.52	123	24.52	75	13.5
	27.04	14.889	27.04	540	142	27.04	158.4			27.04	44.6979	27.04	161	27.04	75	26.04	32.1408			24.54	0.46781	24.54	91.5	24.54	77	13.5
	27.06	14.3614	27.06	450	146	27.06	148.5			27.06	49.9184	27.06	168	27.06	55	26.06	33.5232			24.56	0.43922	24.56	106.5	24.56	73	16
	27.08	14.1616	27.08	550	153	27.08	142.2			27.08	53.9066	27.08	199	27.08	83	26.08	35.9424			24.58	0.42057	24.58	102	24.58	82	12
	27.1	14.2176	27.1	670	156	27.1	127.8			27.1	59.8993	27.1	232	27.1	81	26.1	38.016			24.6	0.4115	24.6	124.5	24.6	80	16.5
	27.12	14.5312	27.12	710	149	27.12	152.1			27.12	69.3093	27.12	257	27.12	74	26.12	30.4128			24.62	0.41264	24.62	109.5	24.62	73	15
	27.14	15.0158	27.14	580	143	27.14	129.6			27.14	82.8419	27.14	307	27.14	77	26.14	36.288			24.64	0.42582	24.64	100.5	24.64	70	28
	27.16	15.7033	27.16	690	153	27.16	149.4			27.16	102.907	27.16	369	27.16	81	26.16	37.3248			24.66	0.45433	24.66	94.5	24.66	67	15.5
	27.18	16.6014	27.18	580	160	27.18	180			27.18	134.494	27.18	424	27.18	71	26.18	38.016			24.68	0.50313	24.68	103.5	24.68	74	19.5
	27.2	17.7284	27.2	630	147	27.2	160.2			27.2	187.165	27.2	461	27.2	88	26.2	29.7216			24.7	0.57842	24.7	108	24.7	89	19
	27.22	19.114	27.22	780	162	27.22	189.9			27.22	277.362	27.22	518	27.22	80	26.22	27.3024			24.72	0.70057	24.72	91.5	24.72	90	20.5
	27.24	20.8005	27.24	570	150	27.24	229.5			27.24	425.284	27.24	513	27.24	100	26.24	24.8832			24.74	0.87096	24.74	91.5	24.74	75	18
	27.26	22.8463	27.26	860	148	27.26	220.5			27.26	--	27.26	477	27.26	76	26.26	31.7952			24.76	1.1573	24.76	106.5	24.76	77	23
	27.28	25.1636	27.28	630	143	27.28	281.7			27.28	--	27.28	449	27.28	74	26.28	24.5376			24.78	1.6503	24.78	102	24.78	79	17.5
	27.3	28.2008	27.3	620	146	27.3	309.6			27.3	--	27.3	407	27.3	92	26.3	23.5008			24.8	2.4029	24.8	99	24.8	76	13
	27.32	31.9344	27.32	600	149	27.32	348.3			27.32	--	27.32	386	27.32	62	26.32	25.92			24.82	3.29202	24.82	120	24.82	77	16.5
	27.34	36.5714	27.34	490	146	27.34	399.6			27.34	523.667	27.34	343	27.34	74	26.34	23.8464			24.84	3.74262	24.84	93	24.84	82	12.5
	27.36	42.4047	27.36	730	144	27.36	470.7			27.36	340.695	27.36	311	27.36	81	26.36	27.3024			24.86	3.29556	24.86	97.5	24.86	67	11.5
	27.38	49.8591	27.38	540	159	27.38	482.4			27.38	223.034	27.38	284	27.38	79	26.38	30.0672			24.88	2.48813	24.88	105	24.88	71	11
	27.4	59.5685	27.4	510	145	27.4	553.5			27.4	152.619	27.4	283	27.4	90	26.4	33.8688			24.9	1.82822	24.9	105	24.9	81	8
	27.42	72.5265	27.42	530	139	27.42	548.1			27.42	110.744	27.42	253	27.42	81	26.42	32.1408			24.92	1.34673	24.92	108	24.92	77	14
	27.44	90.4197	27.44	500	141	27.44	560.7			27.44	84.5846	27.44	243	27.44	70	26.44	35.2512			24.94	0.9832	24.94	81	24.94	79	11.5
	27.46	116.322	27.46	530	135	27.46	615.6			27.46	67.1062	27.46	255	27.46	76	26.46	29.376			24.96	0.73038	24.96	94.5	24.96	86	10.5
	27.48	156.321	27.48	600	149	27.48	657.9			27.48	54.7574	27.48	274	27.48	85	26.48	33.1776			24.98	0.5659	24.98	91.5	24.98	80	10.5
	27.5	221.919	27.5	350	146	27.5	728.1			27.5	45.7196	27.5	255	27.5	99	26.5	34.56			25	0.46096	25	96	25	76	10
	27.52	331.766	27.52	510	143	27.52	812.7			27.52	38.9691	27.52	229	27.52	71	26.52	33.8688			25.02	0.38464	25.02	97.5	25.02	82	14
	27.54	508.313	27.54	480	133	27.54	1038.6			27.54	33.9229	27.54	250	27.54	72	26.54	31.7952			25.04	0.34129	25.04	103.5	25.04	77	9
	27.56	761.976	27.56	370	125	27.56	1401.3			27.56	30.2019	27.56	248	27.56	68	26.56	29.7216			25.06	0.31341	25.06	121.5	25.06	76	10
	27.58	1035.28	27.58	410	129	27.58	--			27.58	27.6177	27.58	208	27.58	79	26.58	35.2512			25.08	0.29747	25.08	97.5	25.08	50	14
	27.6	1125	27.6	470	168	27.6	--			27.6	26.0877	27.6	213	27.6	83	26.6	29.376			25.1	0.2919	25.1	99	25.1	95	7.5
	27.62	926.87	27.62	530	141	27.62	--			27.62	25.6137	27.62	214	27.62	82	26.62	34.9056			25.12	0.31272	25.12	105	25.12	67	12
	27.64	641.919	27.64	460	159	27.64	--			27.64	26.4509	27.64	228	27.64	71	26.64	35.2512			25.14	0.3333	25.14	108	25.14	83	7.5
	27.66	418.389	27.66	440	151	27.66	--			27.66	29.3794	27.66	206	27.66	66	26.66	44.2368			25.16	0.37198	25.16	93	25.16	69	9
	27.68	273.868	27.68	480	150	27.68	--			27.68	35.1281	27.68	193	27.68	65	26.68	34.56			25.18	0.44779	25.18	96	25.18	76	8
	27.7	187.211	27.7	380	152	27.7	--			27.7	42.8335	27.7	181	27.7	74	26.7	45.2736			25.2	0.57629	25.2	106.5	25.2	89	12.5
	27.72	135.696	27.72	360	147	27.72	--			27.72	47.1758	27.72	167	27.72	55	26.72	44.928			25.22	0.79229	25.22	117	25.22	80	11
	27.74	103.653	27.74	370	144	27.74	--			27.74	42.3387	27.74	175	27.74	68	26.74	42.1632			25.24	1.11494	25.24	97.5	25.24	76	10
	27.76	82.3423	27.76	420	138	27.76	1316.7			27.76	32.6782	27.76	157	27.76	83	26.76	39.744			25.26	1.48615	25.26	87	25.26	73	9.5
	27.78	67.3515	27.78	400	138	27.78	734.4			27.78	24.2871	27.78	164	27.78	69	26.78	52.8768			25.28	1.63358	25.28	88.5	25.28	78	10.5
	27.8	56.3689	27.8	300	149	27.8	465.3			27.8	18.6032	27.8	194	27.8	64	26.8	45.2736			25.3	1.4009	25.3	94.5	25.3	74	12.5
	27.82	47.9953	27.82	350	134	27.82	362.7			27.82	15.1529	27.82	174	27.82	77	26.82	54.9504			25.32	1.03402	25.32	97.5	25.32	72	11.5
	27.84	41.4069	27.84	320	149	27.84	283.5			27.84	13.2355	27.84	178	27.84	69	26.84	52.5312			25.34	0.75017	25.34	81	25.34	72	17
	27.86	36.2179	27.86	290	134	27.86	277.2			27.86	12.3381	27.86	149	27.86	68	26.86	63.2448			25.36	0.57949	25.36	100.5	25.36	79	8
	27.88	32.1582	27.88	340	144	27.88	270.9			27.88	12.1003	27.88	142	27.88	54	26.88	55.296			25.38	0.50105	25.38	118.5	25.38	77	7.5
	27.9	29.0122	27.9	280	150	27.9	270			27.9	12.0283	27.9	169	27.9	55	26.9	65.3184			25.4	0.48438	25.4	111	25.4	82	13
	27.92	26.6029	27.92	340	165	27.92	244.8			27.92	11.6265	27.92	161	27.92	75	26.92	69.12			25.42	0.4891	25.42	96	25.42	68	14
	27.94	24.8583	27.94	310	145	27.94	253.8			27.94	11.2281	27.94	147	27.94	75	26.94	75.6864			25.44	0.4619	25.44	105	25.44	69	11.5
	27.96	23.8104	27.96	330	146	27.96	196.2			27.96	11.4445	27.96	137	27.96	65	26.96	77.4144			25.46	0.45575	25.46	106.5	25.46	89	12.5
	27.98	23.453	27.98	240	145	27.98	196.2			27.98	12.4004	27.98	154	27.98	54	26.98	92.2752			25.48	0.39584	25.48	87	25.48	71	12
	28	23.8722	28	310	141	28	205.2			28	13.6633	28	154	28	67	27	101.606			25.5	0.35434	25.5	76.5	25.5	80	19.5
	28.02	24.8523	28.02	260	154	28.02	215.1			28.02	14.5863	28.02	143	28.02	76	27.02	117.85			25.52	0.32982	25.52	111	25.52	70	12
	28.04	25.4398	28.04	310	147	28.04	191.7			28.04	14.4888	28.04	126	28.04	66	27.04	143.078			25.54	0.3173	25.54	90	25.54	81	15
	28.06	24.888	28.06	260	146	28.06	159.3			28.06	13.1276	28.06	141	28.06	67	27.06	168.998			25.56	0.31252	25.56	118.5	25.56	71	15
	28.08	24.1537	28.08	280	137	28.08	189.9			28.08	11.7818	28.08	146	28.08	75	27.08	206.669			25.58	0.31295	25.58	94.5	25.58	69	19
	28.1	24.2516	28.1	280	115	28.1	183.6			28.1	11.4197	28.1	130	28.1	60	27.1	286.157			25.6	0.3173	25.6	75	25.6	56	17.5
	28.12	25.5247	28.12	300	126	28.12	155.7			28.12	12.0709	28.12	122	28.12	64	27.12	353.549			25.62	0.31947	25.62	105	25.62	81	18.5
	28.14	28.2327	28.14	330	152	28.14	199.8			28.14	13.0361	28.14	133	28.14	59	27.14	438.912			25.64	0.33252	25.64	108	25.64	78	11.5
	28.16	33.0519	28.16	270	143	28.16	179.1			28.16	13.6626	28.16	126	28.16	80	27.16	528.077			25.66	0.47503	25.66	91.5	25.66	77	14
	28.18	41.3395	28.18	190	141	28.18	194.4			28.18	14.3233	28.18	122	28.18	64	27.18	633.83			25.68	0.49972	25.68	100.5	25.68	59	15.5
	28.2	55.3584	28.2	210	143	28.2	170.1			28.2	14.6462	28.2	120	28.2	73	27.2	690.509			25.7	0.52679	25.7	84	25.7	66	13.5
	28.22	77.9589	28.22	260	154	28.22	159.3			28.22	13.6898	28.22	110	28.22	69	27.22	731.635			25.72	0.54463	25.72	93	25.72	71	15.5
	28.24	110.326	28.24	300	131	28.24	175.5			28.24	12.462	28.24	120	28.24	84	27.24	--			25.74	0.55847	25.74	100.5	25.74	91	15
	28.26	145.43	28.26	200	124	28.26	162.9			28.26	12.3837	28.26	113	28.26	55	27.26	--			25.76	0.57811	25.76	114	25.76	69	17.5
	28.28	168.22	28.28	360	148	28.28	183.6			28.28	14.0082	28.28	117	28.28	52	27.28	--			25.78	0.60408	25.78	91.5	25.78	82	19.5
	28.3	169.769	28.3	270	146	28.3	197.1			28.3	17.2857	28.3	112	28.3	62	27.3	--			25.8	0.63754	25.8	106.5	25.8	65	22.5
	28.32	155.187	28.32	270	141	28.32	168.3			28.32	21.1795	28.32	120	28.32	56	27.32	--			25.82	0.67911	25.82	84	25.82	77	23.5
	28.34	144.564	28.34	210	134	28.34	180			28.34	23.1152	28.34	138	28.34	68	27.34	--			25.84	0.73163	25.84	102	25.84	79	22.5
	28.36	142.8	28.36	230	153	28.36	184.5			28.36	21.3038	28.36	119	28.36	68	27.36	--			25.86	0.79339	25.86	105	25.86	73	28
	28.38	132.904	28.38	280	140	28.38	171			28.38	17.032	28.38	126	28.38	54	27.38	--			25.88	0.8669	25.88	129	25.88	67	28
	28.4	109.547	28.4	300	134	28.4	186.3			28.4	12.9207	28.4	119	28.4	68	27.4	--			25.9	0.95045	25.9	102	25.9	64	29
	28.42	87.7717	28.42	250	137	28.42	165.6			28.42	10.2959	28.42	118	28.42	55	27.42	--			25.92	1.04577	25.92	87	25.92	73	32.5
	28.44	72.7328	28.44	270	135	28.44	144			28.44	9.22513	28.44	117	28.44	61	27.44	--			25.94	1.16401	25.94	96	25.94	74	35.5
	28.46	59.6784	28.46	260	126	28.46	151.2			28.46	9.41108	28.46	127	28.46	69	27.46	--			25.96	1.31516	25.96	88.5	25.96	77	34.5
	28.48	48.0688	28.48	220	137	28.48	142.2			28.48	10.2373	28.48	113	28.48	72	27.48	--			25.98	1.5015	25.98	100.5	25.98	74	33
	28.5	40.9695	28.5	300	138	28.5	142.2			28.5	10.3742	28.5	106	28.5	59	27.5	699.149			26	1.72968	26	90	26	49	28
	28.52	39.395	28.52	230	145	28.52	117			28.52	9.01797	28.52	110	28.52	48	27.52	640.051			26.02	2.03951	26.02	96	26.02	91	26.5
	28.54	42.8632	28.54	240	144	28.54	109.8			28.54	7.16673	28.54	104	28.54	52	27.54	513.907			26.04	2.50617	26.04	91.5	26.04	66	28.5
	28.56	48.5801	28.56	240	117	28.56	98.1			28.56	5.70511	28.56	115	28.56	78	27.56	432.691			26.06	3.25698	26.06	88.5	26.06	57	19.5
	28.58	49.2095	28.58	370	127	28.58	96.3			28.58	4.76131	28.58	114	28.58	66	27.58	352.512			26.08	4.50318	26.08	103.5	26.08	53	23.5
	28.6	41.0797	28.6	290	118	28.6	81.9			28.6	4.21595	28.6	111	28.6	57	27.6	269.568			26.1	6.53796	26.1	96	26.1	73	30
	28.62	30.5765	28.62	330	113	28.62	81.9			28.62	3.94034	28.62	105	28.62	52	27.62	213.926			26.12	9.59322	26.12	100.5	26.12	79	34
	28.64	22.3545	28.64	320	132	28.64	97.2			28.64	3.84717	28.64	92	28.64	45	27.64	178.675			26.14	13.2591	26.14	105	26.14	70	19.5
	28.66	16.8953	28.66	310	141	28.66	97.2			28.66	3.90056	28.66	102	28.66	50	27.66	149.99			26.16	15.4464	26.16	120	26.16	68	20
	28.68	13.4663	28.68	310	135	28.68	90			28.68	4.10354	28.68	101	28.68	49	27.68	145.498			26.18	14.4289	26.18	99	26.18	73	27
	28.7	11.3044	28.7	300	139	28.7	86.4			28.7	4.47075	28.7	106	28.7	56	27.7	114.048			26.2	11.8924	26.2	115.5	26.2	76	33.5
	28.72	9.88767	28.72	180	147	28.72	78.3			28.72	5.08489	28.72	96	28.72	83	27.72	100.224			26.22	9.20814	26.22	118.5	26.22	62	35
	28.74	8.92942	28.74	250	138	28.74	67.5			28.74	6.10457	28.74	106	28.74	63	27.74	96.768			26.24	6.78915	26.24	115.5	26.24	75	42
	28.76	8.2973	28.76	320	143	28.76	64.8			28.76	6.93583	28.76	98	28.76	66	27.76	89.856			26.26	5.03508	26.26	114	26.26	51	33
	28.78	7.98004	28.78	260	140	28.78	71.1			28.78	9.9312	28.78	101	28.78	66	27.78	78.7968			26.28	3.94728	26.28	120	26.28	64	47
	28.8	7.96457	28.8	270	129	28.8	91.8			28.8	14.831	28.8	116	28.8	56	27.8	79.1424			26.3	3.32595	26.3	117	26.3	71	53
	28.82	8.40957	28.82	310	131	28.82	81.9			28.82	21.9977	28.82	116	28.82	58	27.82	82.944			26.32	3.00522	26.32	144	26.32	63	51
	28.84	9.54119	28.84	220	145	28.84	95.4			28.84	30.1548	28.84	124	28.84	65	27.84	81.216			26.34	2.87328	26.34	133.5	26.34	69	61.5
	28.86	11.6026	28.86	210	150	28.86	112.5			28.86	34.3866	28.86	115	28.86	50	27.86	64.9728			26.36	2.87428	26.36	100.5	26.36	78	76
	28.88	14.5052	28.88	330	131	28.88	91.8			28.88	30.2907	28.88	117	28.88	46	27.88	66.3552			26.38	2.9867	26.38	108	26.38	79	80
	28.9	16.8517	28.9	140	146	28.9	93.6			28.9	22.2685	28.9	100	28.9	52	27.9	65.664			26.4	3.21432	26.4	142.5	26.4	81	80
	28.92	16.1533	28.92	220	151	28.92	81.9			28.92	15.2376	28.92	108	28.92	60	27.92	67.0464			26.42	3.58236	26.42	118.5	26.42	74	92
	28.94	12.9797	28.94	330	131	28.94	75.6			28.94	10.223	28.94	104	28.94	51	27.94	54.9504			26.44	4.14702	26.44	115.5	26.44	73	102
	28.96	9.81901	28.96	310	134	28.96	72.9			28.96	7.00028	28.96	97	28.96	63	27.96	59.4432			26.46	5.01645	26.46	136.5	26.46	57	102
	28.98	7.57443	28.98	200	126	28.98	80.1			28.98	5.02869	28.98	106	28.98	51	27.98	56.3328			26.48	6.34692	26.48	120	26.48	64	105.5
	29	6.16106	29	260	126	29	63.9			29	3.80587	29	92	29	63	28	49.7664			26.5	8.39103	26.5	121.5	26.5	56	120
	29.02	5.34464	29.02	230	136	29.02	59.4			29.02	3.00805	29.02	87	29.02	68	28.02	51.1488			26.52	11.5228	26.52	141	26.52	65	136.5
	29.04	4.82532	29.04	230	133	29.04	58.5			29.04	2.45679	29.04	97	29.04	64	28.04	40.4352			26.54	16.1592	26.54	126	26.54	73	131.5
	29.06	3.41801	29.06	240	123	29.06	44.1			29.06	2.05733	29.06	100	29.06	55	28.06	48.0384			26.56	21.6736	26.56	147	26.56	66	138.5
	29.08	3.243	29.08	220	132	29.08	56.7			29.08	1.75661	29.08	89	29.08	57	28.08	48.7296			26.58	24.9986	26.58	133.5	26.58	77	129
	29.1	3.15545	29.1	240	131	29.1	44.1			29.1	1.52638	29.1	109	29.1	60	28.1	36.6336			26.6	23.923	26.6	180	26.6	81	131.5
	29.12	3.1416	29.12	200	121	29.12	49.5			29.12	1.34629	29.12	99	29.12	47	28.12	47.0016			26.62	20.9335	26.62	165	26.62	73	137
	29.14	3.19892	29.14	190	133	29.14	53.1			29.14	1.2029	29.14	97	29.14	47	28.14	46.3104			26.64	18.2937	26.64	192	26.64	60	135.5
	29.16	3.33405	29.16	160	130	29.16	44.1			29.16	1.08701	29.16	97	29.16	63	28.16	47.0016			26.66	16.5843	26.66	228	26.66	57	135
	29.18	3.56455	29.18	190	138	29.18	47.7			29.18	0.95842	29.18	99	29.18	43	28.18	46.3104			26.68	16.136	26.68	244.5	26.68	68	133
	29.2	3.92442	29.2	290	136	29.2	49.5			29.2	0.88275	29.2	98	29.2	62	28.2	47.6928			26.7	15.9055	26.7	225	26.7	65	121
	29.22	4.47573	29.22	170	130	29.22	47.7			29.22	0.82127	29.22	87	29.22	48	28.22	41.8176			26.72	14.5478	26.72	216	26.72	55	128.5
	29.24	5.3262	29.24	170	133	29.24	49.5			29.24	0.77191	29.24	88	29.24	57	28.24	41.472			26.74	12.8986	26.74	195	26.74	52	120.5
	29.26	6.63773	29.26	160	134	29.26	44.1			29.26	0.73257	29.26	97	29.26	52	28.26	41.8176			26.76	12.1407	26.76	166.5	26.76	63	131.5
	29.28	8.62111	29.28	260	122	29.28	51.3			29.28	0.70241	29.28	92	29.28	63	28.28	45.2736			26.78	12.6751	26.78	162	26.78	57	152.5
	29.3	11.55	29.3	210	130	29.3	48.6			29.3	0.68081	29.3	91	29.3	61	28.3	41.472			26.8	14.8135	26.8	117	26.8	68	158
	29.32	15.4521	29.32	250	123	29.32	45			29.32	0.66764	29.32	87	29.32	56	28.32	40.0896			26.82	19.2175	26.82	132	26.82	64	149
	29.34	19.2993	29.34	160	128	29.34	53.1			29.34	0.66327	29.34	85	29.34	57	28.34	41.472			26.84	26.9544	26.84	106.5	26.84	50	174.5
	29.36	22.3048	29.36	140	135	29.36	46.8			29.36	0.66875	29.36	97	29.36	58	28.36	39.3984			26.86	38.9892	26.86	105	26.86	64	176
	29.38	26.5405	29.38	140	134	29.38	45			29.38	0.68355	29.38	101	29.38	51	28.38	34.9056			26.88	54.0387	26.88	84	26.88	69	193
	29.4	33.5212	29.4	240	121	29.4	49.5			29.4	0.71674	29.4	89	29.4	49	28.4	38.016			26.9	63.7791	26.9	81	26.9	88	201
	29.42	39.9579	29.42	200	129	29.42	53.1			29.42	0.77314	29.42	98	29.42	56	28.42	33.8688			26.92	58.5936	26.92	109.5	26.92	72	185.5
	29.44	38.6949	29.44	230	120	29.44	50.4			29.44	0.86759	29.44	97	29.44	43	28.44	34.2144			26.94	45.2733	26.94	94.5	26.94	79	187.5
	29.46	30.4276	29.46	120	109	29.46	51.3			29.46	1.02531	29.46	101	29.46	47	28.46	42.1632			26.96	34.0518	26.96	85.5	26.96	59	168
	29.48	21.6322	29.48	190	123	29.48	37.8			29.48	1.29604	29.48	105	29.48	50	28.48	39.744			26.98	27.6423	26.98	106.5	26.98	61	171.5
	29.5	15.1461	29.5	210	136	29.5	42.3			29.5	1.72448	29.5	104	29.5	63	28.5	34.56			27	25.6891	27	111	27	70	141
	29.52	11.1952	29.52	240	115	29.52	51.3			29.52	2.332	29.52	86	29.52	64	28.52	42.8544			27.02	27.8171	27.02	81	27.02	65	106
	29.54	9.21911	29.54	260	135	29.54	43.2			29.54	2.95466	29.54	83	29.54	54	28.54	33.8688			27.04	34.6752	27.04	88.5	27.04	75	84
	29.56	8.71821	29.56	200	134	29.56	39.6			29.56	3.12299	29.56	89	29.56	61	28.56	35.9424			27.06	48.1668	27.06	94.5	27.06	55	65
	29.58	9.42519	29.58	210	134	29.58	44.1			29.58	2.68961	29.58	82	29.58	56	28.58	27.9936			27.08	70.7016	27.08	96	27.08	83	64
	29.6	11.0358	29.6	230	112	29.6	35.1			29.6	2.13419	29.6	81	29.6	60	28.6	35.5968			27.1	102.137	27.1	79.5	27.1	81	53.5
	29.62	12.4403	29.62	210	130	29.62	51.3			29.62	1.76701	29.62	93	29.62	63	28.62	24.5376			27.12	130.771	27.12	91.5	27.12	74	50
	29.64	11.9266	29.64	240	134	29.64	39.6			29.64	1.61724	29.64	104	29.64	58	28.64	22.8096			27.14	130.596	27.14	100.5	27.14	77	33.5
	29.66	9.93423	29.66	280	133	29.66	45.9			29.66	1.63781	29.66	99	29.66	52	28.66	28.6848			27.16	101.182	27.16	99	27.16	81	28.5
	29.68	7.90538	29.68	130	149	29.68	42.3			29.68	1.80791	29.68	107	29.68	59	28.68	31.7952			27.18	68.6979	27.18	115.5	27.18	71	24.5
	29.7	6.21546	29.7	180	127	29.7	50.4			29.7	2.16477	29.7	102	29.7	57	28.7	33.1776			27.2	45.1179	27.2	100.5	27.2	88	27
	29.72	4.98635	29.72	150	141	29.72	59.4			29.72	2.82675	29.72	89	29.72	55	28.72	31.104			27.22	30.3768	27.22	94.5	27.22	80	34.5
	29.74	4.18544	29.74	210	115	29.74	63			29.74	3.89441	29.74	89	29.74	44	28.74	33.8688			27.24	21.7426	27.24	82.5	27.24	100	28.5
	29.76	3.76579	29.76	140	119	29.76	89.1			29.76	5.28039	29.76	89	29.76	67	28.76	31.104			27.26	16.7553	27.26	97.5	27.26	76	25.5
	29.78	3.77723	29.78	220	116	29.78	86.4			29.78	6.42594	29.78	104	29.78	64	28.78	35.9424			27.28	13.7297	27.28	78	27.28	74	23.5
	29.8	4.12278	29.8	160	123	29.8	144			29.8	6.59871	29.8	103	29.8	53	28.8	29.0304			27.3	11.4943	27.3	97.5	27.3	92	26.5
	29.82	4.80644	29.82	200	119	29.82	110.7			29.82	5.66818	29.82	112	29.82	47	28.82	38.016			27.32	9.47781	27.32	81	27.32	62	29.5
	29.84	5.68467	29.84	230	110	29.84	120.6			29.84	4.47828	29.84	91	29.84	48	28.84	34.56			27.34	7.76856	27.34	100.5	27.34	74	23.5
	29.86	6.26453	29.86	190	131	29.86	117.9			29.86	3.67851	29.86	91	29.86	43	28.86	31.104			27.36	6.45336	27.36	88.5	27.36	81	23
	29.88	6.73954	29.88	120	120	29.88	111.6			29.88	3.39863	29.88	77	29.88	49	28.88	41.472			27.38	5.47329	27.38	102	27.38	79	26.5
	29.9	7.70779	29.9	220	117	29.9	100.8			29.9	3.63898	29.9	94	29.9	50	28.9	38.7072			27.4	4.74252	27.4	88.5	27.4	90	23
	29.92	9.42948	29.92	270	135	29.92	81.9			29.92	4.50593	29.92	102	29.92	65	28.92	25.92			27.42	4.19325	27.42	106.5	27.42	81	21.5
	29.94	11.1155	29.94	190	134	29.94	71.1			29.94	6.17008	29.94	105	29.94	51	28.94	31.4496			27.44	3.78405	27.44	84	27.44	70	19.5
	29.96	10.9752	29.96	190	132	29.96	59.4			29.96	8.65546	29.96	96	29.96	44	28.96	32.1408			27.46	3.49671	27.46	75	27.46	76	25
	29.98	9.17913	29.98	160	127	29.98	48.6			29.98	11.183	29.98	88	29.98	52	28.98	30.7584			27.48	3.32928	27.48	99	27.48	85	20
	30	7.4428	30	170	120	30	43.2			30	11.6646	30	91	30	51	29	30.7584			27.5	3.26691	27.5	93	27.5	99	15
	30.02	6.34859	30.02	240	114	30.02	51.3			30.02	9.70743	30.02	99	30.02	53	29.02	34.2144			27.52	3.24036	27.52	106.5	27.52	71	24
	30.04	5.58138	30.04	180	107	30.04	38.7			30.04	7.45934	30.04	94	30.04	46	29.04	23.1552			27.54	3.09822	27.54	90	27.54	72	18.5
	30.06	5.06239	30.06	160	126	30.06	54.9			30.06	6.19666	30.06	96	30.06	59	29.06	25.5744			27.56	2.83596	27.56	79.5	27.56	68	20.5
	30.08	4.86515	30.08	140	123	30.08	45			30.08	6.13814	30.08	86	30.08	56	29.08	20.3904			27.58	2.60228	27.58	81	27.58	79	20.5
	30.1	5.07822	30.1	150	112	30.1	45			30.1	7.17494	30.1	94	30.1	58	29.1	20.736			27.6	2.44376	27.6	100.5	27.6	83	28
	30.12	5.78674	30.12	210	111	30.12	34.2			30.12	8.73358	30.12	91	30.12	56	29.12	19.6992			27.62	2.28497	27.62	105	27.62	82	22.5
	30.14	7.21097	30.14	270	120	30.14	47.7			30.14	9.24056	30.14	100	30.14	59	29.14	20.736			27.64	2.1166	27.64	78	27.64	71	31
	30.16	9.78622	30.16	140	123	30.16	36.9			30.16	7.7209	30.16	99	30.16	58	29.16	21.0816			27.66	1.97405	27.66	91.5	27.66	66	22.5
	30.18	14.0635	30.18	170	118	30.18	44.1			30.18	5.51803	30.18	84	30.18	50	29.18	19.3536			27.68	1.88501	27.68	84	27.68	65	24.5
	30.2	20.4069	30.2	230	108	30.2	49.5			30.2	3.76093	30.2	92	30.2	58	29.2	22.1184			27.7	1.85946	27.7	91.5	27.7	74	25.5
	30.22	27.529	30.22	170	125	30.22	51.3			30.22	2.60404	30.22	86	30.22	67	29.22	17.6256			27.72	1.896	27.72	93	27.72	55	22.5
	30.24	30.4882	30.24	140	122	30.24	36			30.24	1.89436	30.24	99	30.24	58	29.24	21.0816			27.74	2.00476	27.74	105	27.74	68	28
	30.26	26.3661	30.26	200	122	30.26	50.4			30.26	1.4612	30.26	104	30.26	52	29.26	17.6256			27.76	2.21223	27.76	79.5	27.76	83	22
	30.28	19.9917	30.28	110	124	30.28	44.1			30.28	1.18475	30.28	99	30.28	67	29.28	17.6256			27.78	2.54956	27.78	82.5	27.78	69	25
	30.3	15.203	30.3	200	120	30.3	61.2			30.3	0.99712	30.3	85	30.3	48	29.3	16.5888			27.8	3.06789	27.8	76.5	27.8	64	28.5
	30.32	12.4013	30.32	240	123	30.32	38.7			30.32	0.83113	30.32	85	30.32	49	29.32	19.3536			27.82	3.8577	27.82	96	27.82	77	26
	30.34	11.0739	30.34	210	124	30.34	42.3			30.34	0.73506	30.34	93	30.34	55	29.34	16.2432			27.84	5.07327	27.84	90	27.84	69	24
	30.36	11.1677	30.36	180	134	30.36	56.7			30.36	0.66576	30.36	99	30.36	46	29.36	15.2064			27.86	6.79578	27.86	84	27.86	68	42
	30.38	12.9179	30.38	240	118	30.38	50.4			30.38	0.61783	30.38	85	30.38	51	29.38	20.0448			27.88	8.92524	27.88	76.5	27.88	54	27.5
	30.4	16.9782	30.4	160	111	30.4	36.9			30.4	0.58734	30.4	83	30.4	54	29.4	17.6256			27.9	10.7592	27.9	76.5	27.9	55	27.5
	30.42	24.2873	30.42	230	119	30.42	36.9			30.42	0.58279	30.42	91	30.42	44	29.42	17.6256			27.92	11.3642	27.92	72	27.92	75	25
	30.44	35.4058	30.44	180	120	30.44	45			30.44	0.59618	30.44	83	30.44	54	29.44	20.0448			27.94	11.1646	27.94	73.5	27.94	75	24.5
	30.46	47.8601	30.46	230	107	30.46	35.1			30.46	0.64333	30.46	86	30.46	56	29.46	19.008			27.96	10.1617	27.96	81	27.96	65	21.5
	30.48	52.4439	30.48	280	105	30.48	44.1			30.48	0.74427	30.48	85	30.48	69	29.48	20.3904			27.98	7.99689	27.98	79.5	27.98	54	24
	30.5	43.7571	30.5	240	127	30.5	36			30.5	0.92847	30.5	98	30.5	60	29.5	18.3168			28	5.71605	28	79.5	28	67	15
	30.52	30.6712	30.52	220	130	30.52	35.1			30.52	1.22486	30.52	97	30.52	47	29.52	18.6624			28.02	4.05999	28.02	82.5	28.02	76	21.5
	30.54	20.2585	30.54	90	113	30.54	40.5			30.54	1.60467	30.54	92	30.54	42	29.54	14.1696			28.04	3.01389	28.04	81	28.04	66	20
	30.56	13.4767	30.56	210	122	30.56	31.5			30.56	1.88966	30.56	92	30.56	40	29.56	16.2432			28.06	2.39282	28.06	78	28.06	67	19
	30.58	9.38818	30.58	170	122	30.58	42.3			30.58	1.89813	30.58	96	30.58	52	29.58	14.5152			28.08	1.95499	28.08	75	28.08	75	17
	30.6	6.94789	30.6	150	121	30.6	28.8			30.6	1.74503	30.6	83	30.6	40	29.6	17.9712			28.1	1.60533	28.1	96	28.1	60	17.5
	30.62	5.42611	30.62	150	115	30.62	20.7			30.62	1.51729	30.62	97	30.62	52	29.62	16.9344			28.12	1.3415	28.12	69	28.12	64	18
	30.64	4.43546	30.64	150	125	30.64	24.3			30.64	1.24913	30.64	89	30.64	40	29.64	20.0448			28.14	1.15413	28.14	84	28.14	59	17.5
	30.66	3.7253	30.66	260	117	30.66	28.8			30.66	1.04002	30.66	80	30.66	58	29.66	22.464			28.16	1.00786	28.16	84	28.16	80	12.5
	30.68	3.21302	30.68	230	124	30.68	26.1			30.68	0.88962	30.68	83	30.68	55	29.68	21.4272			28.18	0.90628	28.18	75	28.18	64	18
	30.7	2.84285	30.7	200	121	30.7	30.6			30.7	0.75073	30.7	73	30.7	47	29.7	17.6256			28.2	0.83082	28.2	81	28.2	73	9
	30.72	2.58495	30.72	220	119	30.72	28.8			30.72	0.63595	30.72	71	30.72	51	29.72	15.552			28.22	0.77455	28.22	87	28.22	69	14
	30.74	2.42804	30.74	220	106	30.74	45			30.74	0.56987	30.74	85	30.74	37	29.74	22.8096			28.24	0.73372	28.24	73.5	28.24	84	12
	30.76	2.37889	30.76	150	115	30.76	29.7			30.76	0.53678	30.76	71	30.76	57	29.76	17.9712			28.26	0.70692	28.26	88.5	28.26	55	12.5
	30.78	2.46526	30.78	200	122	30.78	31.5			30.78	0.53642	30.78	90	30.78	52	29.78	18.6624			28.28	0.69505	28.28	96	28.28	52	10.5
	30.8	2.71739	30.8	180	120	30.8	28.8			30.8	0.56693	30.8	91	30.8	50	29.8	20.0448			28.3	0.70209	28.3	87	28.3	62	11.5
	30.82	3.19341	30.82	200	107	30.82	29.7			30.82	0.63509	30.82	89	30.82	60	29.82	15.552			28.32	0.73628	28.32	69	28.32	56	13
	30.84	3.90917	30.84	220	122	30.84	28.8			30.84	0.76133	30.84	78	30.84	64	29.84	26.6112			28.34	0.81046	28.34	76.5	28.34	68	15
	30.86	4.65408	30.86	180	107	30.86	28.8			30.86	0.98498	30.86	88	30.86	44	29.86	21.0816			28.36	0.88183	28.36	75	28.36	68	13
	30.88	4.73938	30.88	190	109	30.88	24.3			30.88	1.36072	30.88	86	30.88	50	29.88	20.736			28.38	1.058	28.38	75	28.38	54	11
	30.9	3.95378	30.9	230	120	30.9	26.1			30.9	1.93406	30.9	95	30.9	52	29.9	22.464			28.4	1.22321	28.4	78	28.4	68	13
	30.92	2.95515	30.92	110	112	30.92	24.3			30.92	2.62366	30.92	83	30.92	55	29.92	21.0816			28.42	1.33734	28.42	73.5	28.42	55	13.5
	30.94	2.22038	30.94	220	122	30.94	17.1			30.94	3.01277	30.94	88	30.94	49	29.94	21.7728			28.44	1.41046	28.44	64.5	28.44	61	14.5
	30.96	1.74644	30.96	190	111	30.96	27			30.96	2.70232	30.96	101	30.96	46	29.96	20.0448			28.46	1.37155	28.46	76.5	28.46	69	16
	30.98	1.45757	30.98	140	116	30.98	22.5			30.98	2.0662	30.98	103	30.98	54	29.98	24.192			28.48	1.26213	28.48	70.5	28.48	72	8.5
	31	1.28163	31	90	113	31	17.1			31	1.54976	31	80	31	49	30	27.3024			28.5	1.23902	28.5	79.5	28.5	59	10.5
	31.02	1.17048	31.02	190	115	31.02	22.5			31.02	1.25744	31.02	79	31.02	58	30.02	26.2656			28.52	1.3691	28.52	73.5	28.52	48	14.5
	31.04	1.0978	31.04	150	124	31.04	29.7			31.04	1.16528	31.04	100	31.04	62	30.04	27.648			28.54	1.67787	28.54	72	28.54	52	14
	31.06	1.05049	31.06	180	115	31.06	22.5			31.06	1.24459	31.06	92	31.06	48	30.06	26.2656			28.56	2.11432	28.56	72	28.56	78	15
	31.08	1.0221	31.08	220	104	31.08	27			31.08	1.45422	31.08	84	31.08	57	30.08	25.2288			28.58	2.39178	28.58	58.5	28.58	66	12.5
	31.1	1.00116	31.1	110	105	31.1	29.7			31.1	1.69619	31.1	81	31.1	49	30.1	28.6848			28.6	2.1857	28.6	60	28.6	57	11.5
	31.12	1.00333	31.12	150	112	31.12	28.8			31.12	1.87616	31.12	88	31.12	43	30.12	23.8464			28.62	1.60454	28.62	54	28.62	52	11
	31.14	1.01969	31.14	190	122	31.14	18.9			31.14	2.0296	31.14	84	31.14	38	30.14	24.8832			28.64	1.22146	28.64	61.5	28.64	45	9.5
	31.16	1.05633	31.16	190	115	31.16	30.6			31.16	2.05871	31.16	75	31.16	52	30.16	18.6624			28.66	0.9538	28.66	70.5	28.66	50	12.5
	31.18	1.11932	31.18	150	102	31.18	22.5			31.18	1.82962	31.18	74	31.18	37	30.18	21.4272			28.68	0.74731	28.68	63	28.68	49	13.5
	31.2	1.2201	31.2	180	104	31.2	22.5			31.2	1.52933	31.2	81	31.2	45	30.2	20.736			28.7	0.59495	28.7	67.5	28.7	56	15
	31.22	1.37054	31.22	200	102	31.22	35.1			31.22	1.34068	31.22	79	31.22	51	30.22	24.192			28.72	0.49761	28.72	58.5	28.72	83	10
	31.24	1.56717	31.24	160	110	31.24	23.4			31.24	1.3039	31.24	80	31.24	35	30.24	23.1552			28.74	0.44314	28.74	57	28.74	63	14.5
	31.26	1.74821	31.26	160	107	31.26	20.7			31.26	1.42992	31.26	69	31.26	51	30.26	18.3168			28.76	0.41851	28.76	75	28.76	66	16
	31.28	1.81612	31.28	110	110	31.28	27.9			31.28	1.75054	31.28	77	31.28	61	30.28	21.4272			28.78	0.4209	28.78	66	28.78	66	11
	31.3	1.81523	31.3	250	116	31.3	36.9			31.3	2.30134	31.3	85	31.3	58	30.3	21.7728			28.8	0.44848	28.8	76.5	28.8	56	11.5
	31.32	1.87037	31.32	130	111	31.32	27.9			31.32	3.06508	31.32	80	31.32	29	30.32	16.5888			28.82	0.50921	28.82	78	28.82	58	12.5
	31.34	2.00991	31.34	220	118	31.34	35.1			31.34	3.77129	31.34	79	31.34	44	30.34	19.3536			28.84	0.62367	28.84	70.5	28.84	65	12.5
	31.36	2.27061	31.36	180	113	31.36	32.4			31.36	3.98414	31.36	84	31.36	63	30.36	19.008			28.86	0.82788	28.86	60	28.86	50	7.5
	31.38	2.67761	31.38	200	109	31.38	29.7			31.38	3.93973	31.38	81	31.38	56	30.38	12.7872			28.88	1.16735	28.88	73.5	28.88	46	11.5
	31.4	3.27317	31.4	140	98	31.4	39.6			31.4	4.24463	31.4	95	31.4	49	30.4	14.5152			28.9	1.66357	28.9	60	28.9	52	12
	31.42	4.14284	31.42	150	119	31.42	27.9			31.42	5.1494	31.42	85	31.42	39	30.42	14.1696			28.92	2.19214	28.92	64.5	28.92	60	11
	31.44	5.48964	31.44	130	117	31.44	27.9			31.44	6.49111	31.44	78	31.44	44	30.44	15.8976			28.94	2.34755	28.94	60	28.94	51	14.5
	31.46	7.57978	31.46	200	111	31.46	34.2			31.46	7.92442	31.46	81	31.46	52	30.46	12.4416			28.96	1.95965	28.96	66	28.96	63	17
	31.48	10.3481	31.48	190	111	31.48	31.5			31.48	9.18176	31.48	78	31.48	40	30.48	14.1696			28.98	1.42918	28.98	49.5	28.98	51	15.5
	31.5	12.6578	31.5	220	98	31.5	36			31.5	9.42022	31.5	81	31.5	49	30.5	11.7504			29	1.02703	29	67.5	29	63	17.5
	31.52	12.921	31.52	240	98	31.52	33.3			31.52	8.38374	31.52	81	31.52	46	30.52	13.824			29.02	0.7811	29.02	76.5	29.02	68	14.5
	31.54	12.149	31.54	170	108	31.54	38.7			31.54	6.74939	31.54	90	31.54	50	30.54	17.6256			29.04	0.66077	29.04	61.5	29.04	64	21
	31.56	12.3967	31.56	100	107	31.56	38.7			31.56	5.04533	31.56	91	31.56	49	30.56	13.1328			29.06	0.61228	29.06	75	29.06	55	18.5
	31.58	14.3256	31.58	190	113	31.58	45			31.58	3.76028	31.58	81	31.58	57	30.58	15.552			29.08	0.61885	29.08	79.5	29.08	57	22
	31.6	17.0367	31.6	230	119	31.6	44.1			31.6	2.95957	31.6	92	31.6	33	30.6	11.7504			29.1	0.67324	29.1	76.5	29.1	60	19.5
	31.62	17.9817	31.62	200	110	31.62	47.7			31.62	2.48404	31.62	80	31.62	37	30.62	10.368			29.12	0.7883	29.12	69	29.12	47	18
	31.64	16.539	31.64	50	107	31.64	45.9			31.64	2.0941	31.64	79	31.64	48	30.64	19.008			29.14	1.00452	29.14	67.5	29.14	47	19
	31.66	15.337	31.66	160	111	31.66	44.1			31.66	1.73679	31.66	86	31.66	54	30.66	14.1696			29.16	1.38796	29.16	75	29.16	63	20
	31.68	16.001	31.68	170	111	31.68	56.7			31.68	1.46429	31.68	83	31.68	53	30.68	11.0592			29.18	2.00568	29.18	70.5	29.18	43	25
	31.7	18.4406	31.7	190	105	31.7	45.9			31.7	1.30948	31.7	77	31.7	46	30.7	12.4416			29.2	2.83698	29.2	81	29.2	62	21
	31.72	22.2073	31.72	170	103	31.72	53.1			31.72	1.26007	31.72	80	31.72	59	30.72	16.5888			29.22	3.51585	29.22	57	29.22	48	18
	31.74	27.8404	31.74	120	107	31.74	45.9			31.74	1.31421	31.74	74	31.74	44	30.74	12.4416			29.24	3.38961	29.24	66	29.24	57	24.5
	31.76	34.3612	31.76	220	117	31.76	51.3			31.76	1.4966	31.76	77	31.76	36	30.76	10.0224			29.26	2.60862	29.26	69	29.26	52	31
	31.78	35.9803	31.78	130	114	31.78	57.6			31.78	1.87245	31.78	87	31.78	50	30.78	12.4416			29.28	1.82796	29.28	67.5	29.28	63	24.5
	31.8	29.5942	31.8	140	92	31.8	51.3			31.8	2.54651	31.8	90	31.8	45	30.8	13.824			29.3	1.28595	29.3	70.5	29.3	61	24.5
	31.82	20.9108	31.82	120	100	31.82	45.9			31.82	3.62003	31.82	80	31.82	68	30.82	16.5888			29.32	0.96166	29.32	58.5	29.32	56	16.5
	31.84	14.1737	31.84	100	100	31.84	55.8			31.84	5.01177	31.84	70	31.84	43	30.84	12.096			29.34	0.78523	29.34	61.5	29.34	57	22.5
	31.86	9.85466	31.86	80	99	31.86	53.1			31.86	6.01372	31.86	76	31.86	53	30.86	12.096			29.36	0.69983	29.36	63	29.36	58	21.5
	31.88	7.31406	31.88	160	101	31.88	51.3			31.88	5.64138	31.88	96	31.88	56	30.88	17.9712			29.38	0.66677	29.38	66	29.38	51	26
	31.9	5.88243	31.9	120	97	31.9	45.9			31.9	4.40835	31.9	86	31.9	65	30.9	13.4784			29.4	0.68348	29.4	63	29.4	49	22.5
	31.92	5.11023	31.92	140	109	31.92	40.5			31.92	3.356	31.92	83	31.92	39	30.92	13.824			29.42	0.73268	29.42	73.5	29.42	56	23.5
	31.94	4.71819	31.94	140	112	31.94	44.1			31.94	2.8138	31.94	78	31.94	54	30.94	11.7504			29.44	0.82574	29.44	60	29.44	43	29
	31.96	4.73394	31.96	190	111	31.96	38.7			31.96	2.70719	31.96	94	31.96	54	30.96	12.7872			29.46	0.97095	29.46	58.5	29.46	47	27
	31.98	5.1602	31.98	200	98	31.98	51.3			31.98	2.76393	31.98	90	31.98	46	30.98	13.1328			29.48	1.22179	29.48	67.5	29.48	50	25.5
	32	6.19437	32	190	101	32	47.7			32	2.58895	32	87	32	52	31	11.7504			29.5	1.66635	29.5	73.5	29.5	63	26.5
	32.02	8.20366	32.02	140	111	32.02	36			32.02	2.18615	32.02	77	32.02	47	31.02	14.5152			29.52	2.41633	29.52	66	29.52	64	25.5
	32.04	11.6765	32.04	210	109	32.04	35.1			32.04	1.85122	32.04	89	32.04	55	31.04	13.824			29.54	3.55812	29.54	64.5	29.54	54	24.5
	32.06	16.8435	32.06	150	105	32.06	25.2			32.06	1.7139	32.06	80	32.06	48	31.06	15.2064			29.56	4.94448	29.56	52.5	29.56	61	28
	32.08	22.3648	32.08	240	112	32.08	31.5			32.08	1.79265	32.08	81	32.08	37	31.08	12.096			29.58	5.7732	29.58	51	29.58	56	22.5
	32.1	23.9453	32.1	250	103	32.1	45			32.1	2.14618	32.1	76	32.1	44	31.1	14.1696			29.6	5.18529	29.6	63	29.6	60	19
	32.12	19.6669	32.12	270	110	32.12	27.9			32.12	2.87448	32.12	87	32.12	35	31.12	15.8976			29.62	3.81873	29.62	45	29.62	63	24
	32.14	13.7701	32.14	100	125	32.14	30.6			32.14	4.08497	32.14	91	32.14	35	31.14	15.2064			29.64	2.61942	29.64	64.5	29.64	58	23.5
	32.16	9.1852	32.16	120	110	32.16	45			32.16	5.69767	32.16	86	32.16	27	31.16	14.1696			29.66	1.81999	29.66	84	29.66	52	20.5
	32.18	6.2202	32.18	230	110	32.18	33.3			32.18	6.91697	32.18	90	32.18	47	31.18	14.1696			29.68	1.35926	29.68	64.5	29.68	59	21.5
	32.2	4.43226	32.2	120	116	32.2	42.3			32.2	6.51569	32.2	82	32.2	49	31.2	15.8976			29.7	1.10273	29.7	60	29.7	57	17.5
	32.22	3.35756	32.22	130	106	32.22	49.5			32.22	4.96301	32.22	85	32.22	42	31.22	11.0592			29.72	0.97468	29.72	66	29.72	55	20
	32.24	2.67888	32.24	140	100	32.24	49.5			32.24	3.50968	32.24	85	32.24	47	31.24	10.7136			29.74	0.9282	29.74	54	29.74	44	18.5
	32.26	2.21992	32.26	220	104	32.26	54.9			32.26	2.57103	32.26	87	32.26	37	31.26	14.5152			29.76	0.94501	29.76	57	29.76	67	16.5
	32.28	1.89171	32.28	150	108	32.28	60.3			32.28	2.11924	32.28	88	32.28	48	31.28	19.008			29.78	1.0295	29.78	63	29.78	64	16
	32.3	1.64823	32.3	150	116	32.3	50.4			32.3	2.05032	32.3	75	32.3	51	31.3	15.8976			29.8	1.20143	29.8	63	29.8	53	15
	32.32	1.46379	32.32	140	108	32.32	59.4			32.32	2.24692	32.32	68	32.32	48	31.32	16.9344			29.82	1.50708	29.82	51	29.82	47	11.5
	32.34	1.32218	32.34	140	113	32.34	45.9			32.34	2.4955	32.34	75	32.34	50	31.34	15.552			29.84	2.01587	29.84	57	29.84	48	14.5
	32.36	1.20943	32.36	130	108	32.36	38.7			32.36	2.45084	32.36	76	32.36	38	31.36	12.4416			29.86	2.79612	29.86	66	29.86	43	12
	32.38	1.12536	32.38	140	109	32.38	36			32.38	2.03118	32.38	81	32.38	54	31.38	15.8976			29.88	3.81729	29.88	58.5	29.88	49	17.5
	32.4	1.06168	32.4	160	106	32.4	32.4			32.4	1.52579	32.4	70	32.4	48	31.4	14.5152			29.9	4.9521	29.9	52.5	29.9	50	14.5
	32.42	1.01522	32.42	140	107	32.42	28.8			32.42	1.15516	32.42	77	32.42	41	31.42	15.552			29.92	6.21273	29.92	67.5	29.92	65	9
	32.44	0.98523	32.44	130	113	32.44	31.5			32.44	0.93468	32.44	74	32.44	41	31.44	17.9712			29.94	7.10151	29.94	51	29.94	51	10.5
	32.46	0.96816	32.46	210	116	32.46	30.6			32.46	0.8348	32.46	74	32.46	58	31.46	18.3168			29.96	6.72957	29.96	61.5	29.96	44	12.5
	32.48	0.97447	32.48	180	107	32.48	36			32.48	0.82609	32.48	69	32.48	39	31.48	20.0448			29.98	5.52525	29.98	63	29.98	52	9
	32.5	0.98623	32.5	180	106	32.5	27.9			32.5	0.87292	32.5	80	32.5	49	31.5	15.552			30	4.20525	30	72	30	51	12.5
	32.52	1.01427	32.52	150	103	32.52	18			32.52	0.89667	32.52	84	32.52	50	31.52	20.736			30.02	3.08826	30.02	70.5	30.02	53	10.5
	32.54	1.06156	32.54	140	110	32.54	23.4			32.54	0.81645	32.54	77	32.54	34	31.54	15.8976			30.04	2.33323	30.04	61.5	30.04	46	11
	32.56	1.13293	32.56	90	110	32.56	34.2			32.56	0.6807	32.56	83	32.56	46	31.56	19.6992			30.06	1.83316	30.06	67.5	30.06	59	14
	32.58	1.23614	32.58	200	108	32.58	27.9			32.58	0.56853	32.58	87	32.58	36	31.58	19.008			30.08	1.42833	30.08	63	30.08	56	13
	32.6	1.38801	32.6	150	107	32.6	27.9			32.6	0.49089	32.6	74	32.6	41	31.6	17.6256			30.1	1.10646	30.1	63	30.1	58	11
	32.62	1.60437	32.62	270	108	32.62	32.4			32.62	0.44899	32.62	75	32.62	56	31.62	18.6624			30.12	0.87925	30.12	61.5	30.12	56	13
	32.64	1.94118	32.64	100	99	32.64	35.1			32.64	0.42302	32.64	83	32.64	47	31.64	17.6256			30.14	0.72799	30.14	67.5	30.14	59	12
	32.66	2.4771	32.66	100	100	32.66	32.4			32.66	0.40877	32.66	93	32.66	52	31.66	12.7872			30.16	0.62917	30.16	60	30.16	58	10.5
	32.68	3.37512	32.68	170	104	32.68	30.6			32.68	0.40279	32.68	78	32.68	41	31.68	15.8976			30.18	0.56529	30.18	54	30.18	50	14
	32.7	4.85395	32.7	180	99	32.7	36.9			32.7	0.40283	32.7	65	32.7	55	31.7	14.5152			30.2	0.52514	30.2	51	30.2	58	10.5
	32.72	7.08139	32.72	190	105	32.72	30.6			32.72	0.40786	32.72	69	32.72	53	31.72	14.1696			30.22	0.50333	30.22	55.5	30.22	67	16.5
	32.74	9.76401	32.74	300	96	32.74	33.3			32.74	0.41746	32.74	74	32.74	56	31.74	12.096			30.24	0.49719	30.24	55.5	30.24	58	19
	32.76	11.3023	32.76	250	97	32.76	27.9			32.76	0.4316	32.76	68	32.76	61	31.76	13.4784			30.26	0.50369	30.26	48	30.26	52	15
	32.78	10.1806	32.78	220	106	32.78	23.4			32.78	0.45049	32.78	69	32.78	62	31.78	13.1328			30.28	0.52703	30.28	51	30.28	67	18.5
	32.8	7.80665	32.8	190	95	32.8	24.3			32.8	0.48114	32.8	72	32.8	60	31.8	18.3168			30.3	0.56149	30.3	55.5	30.3	48	22
	32.82	5.93479	32.82	140	104	32.82	29.7			32.82	0.50911	32.82	69	32.82	65	31.82	17.6256			30.32	0.61536	30.32	48	30.32	49	22
	32.84	5.01624	32.84	210	99	32.84	28.8			32.84	0.54676	32.84	82	32.84	80	31.84	16.9344			30.34	0.69539	30.34	42	30.34	55	23
	32.86	5.08303	32.86	250	106	32.86	29.7			32.86	0.59324	32.86	79	32.86	64	31.86	16.2432			30.36	0.81385	30.36	46.5	30.36	46	24.5
	32.88	6.08636	32.88	170	103	32.88	28.8			32.88	0.65084	32.88	77	32.88	56	31.88	16.2432			30.38	0.99484	30.38	64.5	30.38	51	22
	32.9	8.06628	32.9	220	98	32.9	28.8			32.9	0.72362	32.9	83	32.9	47	31.9	12.096			30.4	1.28474	30.4	63	30.4	54	24
	32.92	10.4088	32.92	130	90	32.92	28.8			32.92	0.81267	32.92	82	32.92	56	31.92	17.6256			30.42	1.77776	30.42	49.5	30.42	44	29
	32.94	11.3158	32.94	160	103	32.94	34.2			32.94	0.93036	32.94	91	32.94	57	31.94	15.8976			30.44	2.61022	30.44	60	30.44	54	28.5
	32.96	9.5946	32.96	170	105	32.96	26.1			32.96	1.08445	32.96	90	32.96	59	31.96	15.8976			30.46	3.93168	30.46	57	30.46	56	26
	32.98	6.94045	32.98	160	101	32.98	27			32.98	1.28875	32.98	76	32.98	44	31.98	16.9344			30.48	5.7255	30.48	76.5	30.48	69	33
	33	4.8227	33	140	111	33	27.9			33	1.58895	33	76	33	48	32	14.5152			30.5	7.26963	30.5	63	30.5	60	25.5
	33.02	3.4373	33.02	100	109	33.02	18			33.02	2.04556	33.02	72	33.02	45	32.02	12.096			30.52	7.12629	30.52	57	30.52	47	25.5
	33.04	2.61692	33.04	120	107	33.04	30.6			33.04	2.7934	33.04	76	33.04	46	32.04	14.1696			30.54	5.46324	30.54	57	30.54	42	26
	33.06	2.1299	33.06	130	109	33.06	35.1			33.06	4.03865	33.06	79	33.06	50	32.06	15.8976			30.56	3.72153	30.56	55.5	30.56	40	21.5
	33.08	1.83778	33.08	160	103	33.08	23.4			33.08	6.03686	33.08	77	33.08	38	32.08	17.6256			30.58	2.47868	30.58	57	30.58	52	24.5
	33.1	1.64464	33.1	220	99	33.1	23.4			33.1	8.84995	33.1	90	33.1	48	32.1	15.8976			30.6	1.70756	30.6	57	30.6	40	18
	33.12	1.5324	33.12	240	92	33.12	22.5			33.12	11.6482	33.12	87	33.12	51	32.12	14.5152			30.62	1.25645	30.62	58.5	30.62	52	16
	33.14	1.4678	33.14	150	113	33.14	15.3			33.14	12.1781	33.14	84	33.14	48	32.14	12.7872			30.64	0.99003	30.64	60	30.64	40	11.5
	33.16	1.4398	33.16	170	121	33.16	29.7			33.16	9.92989	33.16	84	33.16	50	32.16	13.4784			30.66	0.82767	30.66	61.5	30.66	58	13
	33.18	1.43765	33.18	170	109	33.18	22.5			33.18	7.12906	33.18	94	33.18	46	32.18	13.824			30.68	0.72714	30.68	64.5	30.68	55	17
	33.2	1.46871	33.2	170	92	33.2	21.6			33.2	5.07028	33.2	87	33.2	49	32.2	14.1696			30.7	0.66685	30.7	76.5	30.7	47	21.5
	33.22	1.52782	33.22	180	106	33.22	15.3			33.22	3.8583	33.22	76	33.22	44	32.22	15.8976			30.72	0.64753	30.72	63	30.72	51	17
	33.24	1.58526	33.24	200	109	33.24	27			33.24	3.29081	33.24	91	33.24	46	32.24	11.0592			30.74	0.66615	30.74	60	30.74	37	22.5
	33.26	1.71009	33.26	90	91	33.26	17.1			33.26	3.19393	33.26	91	33.26	55	32.26	15.552			30.76	0.72061	30.76	63	30.76	57	12.5
	33.28	1.87715	33.28	120	89	33.28	21.6			33.28	3.47538	33.28	84	33.28	46	32.28	16.5888			30.78	0.78495	30.78	72	30.78	52	15.5
	33.3	2.09815	33.3	150	89	33.3	26.1			33.3	4.11042	33.3	85	33.3	45	32.3	13.4784			30.8	0.79501	30.8	61.5	30.8	50	18.5
	33.32	2.39117	33.32	70	99	33.32	23.4			33.32	4.98511	33.32	94	33.32	49	32.32	11.7504			30.82	0.73803	30.82	72	30.82	60	15.5
	33.34	2.78411	33.34	110	98	33.34	33.3			33.34	5.81408	33.34	95	33.34	54	32.34	12.096			30.84	0.67679	30.84	63	30.84	64	16.5
	33.36	3.32399	33.36	140	97	33.36	26.1			33.36	6.67024	33.36	99	33.36	60	32.36	13.1328			30.86	0.64605	30.86	70.5	30.86	44	22.5
	33.38	4.0961	33.38	170	91	33.38	29.7			33.38	8.03874	33.38	83	33.38	55	32.38	13.824			30.88	0.64892	30.88	88.5	30.88	50	16
	33.4	5.26644	33.4	180	101	33.4	27.9			33.4	9.82099	33.4	89	33.4	47	32.4	12.4416			30.9	0.68146	30.9	70.5	30.9	52	15
	33.42	7.1587	33.42	130	109	33.42	31.5			33.42	11.3429	33.42	73	33.42	43	32.42	13.4784			30.92	0.74269	30.92	58.5	30.92	55	24
	33.44	10.3031	33.44	190	109	33.44	36			33.44	12.9014	33.44	76	33.44	45	32.44	11.0592			30.94	0.83251	30.94	46.5	30.94	49	21.5
	33.46	15.4358	33.46	110	99	33.46	38.7			33.46	15.1407	33.46	86	33.46	36	32.46	12.096			30.96	0.95991	30.96	49.5	30.96	46	21
	33.48	23.0523	33.48	110	103	33.48	36.9			33.48	17.5587	33.48	90	33.48	52	32.48	11.7504			30.98	1.13975	30.98	63	30.98	54	22.5
	33.5	31.9359	33.5	110	98	33.5	34.2			33.5	18.242	33.5	86	33.5	53	32.5	13.824			31	1.40199	31	69	31	49	30
	33.52	37.5568	33.52	100	94	33.52	25.2			33.52	15.484	33.52	91	33.52	41	32.52	10.7136			31.02	1.80584	31.02	64.5	31.02	58	25
	33.54	35.2584	33.54	150	106	33.54	36			33.54	11.2328	33.54	86	33.54	40	32.54	8.9856			31.04	2.44851	31.04	67.5	31.04	62	34
	33.56	26.7839	33.56	200	100	33.56	26.1			33.56	7.75604	33.56	76	33.56	43	32.56	12.4416			31.06	3.49257	31.06	67.5	31.06	48	31.5
	33.58	18.2412	33.58	150	101	33.58	27			33.58	5.48042	33.58	81	33.58	58	32.58	12.096			31.08	5.14854	31.08	82.5	31.08	57	26.5
	33.6	12.1855	33.6	190	89	33.6	28.8			33.6	4.14833	33.6	86	33.6	46	32.6	10.368			31.1	7.4661	31.1	79.5	31.1	49	35.5
	33.62	8.43227	33.62	180	92	33.62	26.1			33.62	3.43324	33.62	93	33.62	44	32.62	9.3312			31.12	10.0934	31.12	88.5	31.12	43	27
	33.64	6.22167	33.64	140	92	33.64	37.8			33.64	3.10413	33.64	88	33.64	47	32.64	10.0224			31.14	12.2214	31.14	79.5	31.14	38	28.5
	33.66	4.91491	33.66	180	96	33.66	35.1			33.66	3.01207	33.66	79	33.66	43	32.66	11.0592			31.16	12.2233	31.16	81	31.16	52	33
	33.68	4.11371	33.68	180	103	33.68	32.4			33.68	3.04762	33.68	71	33.68	40	32.68	10.7136			31.18	9.98631	31.18	72	31.18	37	34
	33.7	3.60789	33.7	220	103	33.7	31.5			33.7	3.13617	33.7	68	33.7	49	32.7	9.3312			31.2	7.5534	31.2	81	31.2	45	34.5
	33.72	3.29463	33.72	100	113	33.72	45			33.72	3.39057	33.72	71	33.72	45	32.72	10.368			31.22	5.77869	31.22	88.5	31.22	51	38.5
	33.74	3.12467	33.74	120	102	33.74	36			33.74	4.02293	33.74	71	33.74	47	32.74	12.096			31.24	4.43838	31.24	72	31.24	35	24
	33.76	3.07799	33.76	160	101	33.76	25.2			33.76	5.28233	33.76	71	33.76	57	32.76	11.0592			31.26	3.45486	31.26	64.5	31.26	51	23
	33.78	3.15722	33.78	160	96	33.78	33.3			33.78	7.44356	33.78	75	33.78	49	32.78	7.9488			31.28	2.91591	31.28	49.5	31.28	61	28
	33.8	3.39135	33.8	230	88	33.8	37.8			33.8	10.5944	33.8	82	33.8	51	32.8	14.1696			31.3	2.78332	31.3	46.5	31.3	58	28
	33.82	3.84612	33.82	220	80	33.82	40.5			33.82	13.8008	33.82	89	33.82	52	32.82	13.1328			31.32	2.88193	31.32	54	31.32	29	17
	33.84	4.63487	33.84	190	88	33.84	31.5			33.84	14.4446	33.84	77	33.84	42	32.84	13.824			31.34	2.82771	31.34	67.5	31.34	44	18.5
	33.86	5.89734	33.86	180	103	33.86	37.8			33.86	11.8367	33.86	68	33.86	46	32.86	9.6768			31.36	2.39199	31.36	63	31.36	63	23
	33.88	7.68026	33.88	120	110	33.88	45.9			33.88	8.59631	33.88	67	33.88	51	32.88	9.3312			31.38	1.85722	31.38	70.5	31.38	56	23.5
	33.9	9.88956	33.9	180	110	33.9	55.8			33.9	6.24399	33.9	77	33.9	43	32.9	13.824			31.4	1.45315	31.4	61.5	31.4	49	19
	33.92	12.2281	33.92	160	98	33.92	54			33.92	4.86906	33.92	83	33.92	49	32.92	8.9856			31.42	1.20288	31.42	55.5	31.42	39	17
	33.94	13.267	33.94	160	100	33.94	36.9			33.94	4.23275	33.94	80	33.94	46	32.94	9.6768			31.44	1.08778	31.44	51	31.44	44	20
	33.96	12.0128	33.96	130	95	33.96	54			33.96	4.17693	33.96	82	33.96	52	32.96	11.7504			31.46	1.06735	31.46	60	31.46	52	19.5
	33.98	10.1686	33.98	130	93	33.98	36.9			33.98	4.71676	33.98	86	33.98	39	32.98	12.096			31.48	1.10528	31.48	67.5	31.48	40	24.5
	34	9.23768	34	200	103	34	46.8			34	5.97221	34	86	34	49	33	8.64			31.5	1.13529	31.5	57	31.5	49	27
	34.02	9.54168	34.02	140	99	34.02	48.6			34.02	8.03647	34.02	80	34.02	45	33.02	17.28			31.52	1.12412	31.52	57	31.52	46	27
	34.04	10.8155	34.04	200	98	34.04	46.8			34.04	10.4521	34.04	77	34.04	63	33.04	12.7872			31.54	1.12978	31.54	57	31.54	50	30.5
	34.06	12.2972	34.06	190	99	34.06	40.5			34.06	11.5573	34.06	80	34.06	50	33.06	16.9344			31.56	1.20813	31.56	69	31.56	49	30
	34.08	13.6326	34.08	150	105	34.08	43.2			34.08	10.2822	34.08	75	34.08	53	33.08	13.1328			31.58	1.39908	31.58	73.5	31.58	57	29.5
	34.1	15.1161	34.1	200	95	34.1	47.7			34.1	7.99454	34.1	68	34.1	51	33.1	20.3904			31.6	1.7576	31.6	49.5	31.6	33	32.5
	34.12	16.0404	34.12	150	95	34.12	54			34.12	5.9723	34.12	72	34.12	54	33.12	22.8096			31.62	2.38277	31.62	48	31.62	37	26
	34.14	16.1207	34.14	250	102	34.14	56.7			34.14	4.647	34.14	84	34.14	51	33.14	17.9712			31.64	3.40422	31.64	49.5	31.64	48	29
	34.16	16.5822	34.16	80	101	34.16	54.9			34.16	4.05899	34.16	83	34.16	48	33.16	14.5152			31.66	4.88874	31.66	57	31.66	54	33
	34.18	18.798	34.18	190	94	34.18	47.7			34.18	4.14862	34.18	84	34.18	53	33.18	21.0816			31.68	6.58809	31.68	52.5	31.68	53	24.5
	34.2	23.4438	34.2	160	99	34.2	45.9			34.2	4.89841	34.2	81	34.2	56	33.2	18.3168			31.7	7.85196	31.7	69	31.7	46	20
	34.22	29.7052	34.22	120	111	34.22	48.6			34.22	6.25646	34.22	95	34.22	60	33.22	20.0448			31.72	8.21796	31.72	67.5	31.72	59	18.5
	34.24	34.7697	34.24	220	105	34.24	46.8			34.24	7.70743	34.24	78	34.24	57	33.24	22.1184			31.74	7.50312	31.74	46.5	31.74	44	25
	34.26	38.5775	34.26	110	106	34.26	45.9			34.26	7.94271	34.26	74	34.26	49	33.26	18.3168			31.76	5.80413	31.76	60	31.76	36	21.5
	34.28	45.5058	34.28	120	84	34.28	45			34.28	6.6703	34.28	85	34.28	48	33.28	20.3904			31.78	4.04694	31.78	57	31.78	50	19
	34.3	56.7973	34.3	60	92	34.3	44.1			34.3	5.1893	34.3	73	34.3	47	33.3	19.6992			31.8	2.77975	31.8	58.5	31.8	45	22
	34.32	66.508	34.32	110	101	34.32	45.9			34.32	4.22268	34.32	69	34.32	37	33.32	26.2656			31.82	1.99195	31.82	54	31.82	68	25
	34.34	65.9578	34.34	220	92	34.34	59.4			34.34	3.71745	34.34	81	34.34	44	33.34	19.6992			31.84	1.53786	31.84	43.5	31.84	43	19
	34.36	54.5633	34.36	190	107	34.36	50.4			34.36	3.37641	34.36	85	34.36	49	33.36	22.1184			31.86	1.29455	31.86	52.5	31.86	53	15.5
	34.38	41.4576	34.38	120	98	34.38	46.8			34.38	3.07148	34.38	90	34.38	62	33.38	19.008			31.88	1.19055	31.88	57	31.88	56	19
	34.4	33.141	34.4	140	91	34.4	45.9			34.4	2.83953	34.4	74	34.4	41	33.4	23.5008			31.9	1.19717	31.9	67.5	31.9	65	19.5
	34.42	30.1097	34.42	120	91	34.42	44.1			34.42	2.80431	34.42	72	34.42	48	33.42	23.8464			31.92	1.31064	31.92	55.5	31.92	39	20.5
	34.44	29.6036	34.44	170	87	34.44	38.7			34.44	3.09952	34.44	81	34.44	53	33.44	22.8096			31.94	1.53396	31.94	55.5	31.94	54	15.5
	34.46	28.2208	34.46	130	91	34.46	38.7			34.46	3.84201	34.46	83	34.46	47	33.46	24.8832			31.96	1.88194	31.96	43.5	31.96	54	10.5
	34.48	24.8113	34.48	80	106	34.48	42.3			34.48	5.1122	34.48	78	34.48	37	33.48	28.6848			31.98	2.33956	31.98	57	31.98	46	13
	34.5	19.474	34.5	140	94	34.5	33.3			34.5	6.72118	34.5	76	34.5	46	33.5	20.0448			32	2.69086	32	54	32	52	15.5
	34.52	14.1612	34.52	120	94	34.52	38.7			34.52	7.70755	34.52	73	34.52	50	33.52	26.2656			32.02	2.7353	32.02	54	32.02	47	11
	34.54	10.2201	34.54	230	95	34.54	39.6			34.54	7.15673	34.54	75	34.54	54	33.54	25.5744			32.04	2.70608	32.04	52.5	32.04	55	16
	34.56	7.61253	34.56	200	99	34.56	36			34.56	5.90901	34.56	82	34.56	39	33.56	21.4272			32.06	2.76585	32.06	54	32.06	48	14.5
	34.58	5.9322	34.58	130	105	34.58	29.7			34.58	4.90449	34.58	74	34.58	38	33.58	24.8832			32.08	2.63329	32.08	60	32.08	37	22
	34.6	4.8328	34.6	110	109	34.6	49.5			34.6	4.33552	34.6	71	34.6	38	33.6	20.736			32.1	2.13201	32.1	60	32.1	44	11
	34.62	4.08384	34.62	190	100	34.62	36			34.62	4.19683	34.62	77	34.62	52	33.62	18.3168			32.12	1.56287	32.12	58.5	32.12	35	18
	34.64	3.55231	34.64	220	105	34.64	33.3			34.64	4.54067	34.64	78	34.64	55	33.64	21.4272			32.14	1.13874	32.14	52.5	32.14	35	18.5
	34.66	3.16733	34.66	170	104	34.66	29.7			34.66	5.4586	34.66	72	34.66	54	33.66	23.5008			32.16	0.87279	32.16	55.5	32.16	27	22.5
	34.68	2.89193	34.68	160	103	34.68	26.1			34.68	6.89802	34.68	85	34.68	49	33.68	19.6992			32.18	0.71744	32.18	48	32.18	47	13
	34.7	2.70846	34.7	110	101	34.7	39.6			34.7	8.41474	34.7	83	34.7	57	33.7	21.4272			32.2	0.63484	32.2	45	32.2	49	14.5
	34.72	2.61252	34.72	120	91	34.72	30.6			34.72	9.42936	34.72	74	34.72	37	33.72	21.7728			32.22	0.59994	32.22	51	32.22	42	14
	34.74	2.61131	34.74	180	84	34.74	29.7			34.74	10.1956	34.74	78	34.74	48	33.74	17.28			32.24	0.60279	32.24	48	32.24	47	22.5
	34.76	2.75717	34.76	160	94	34.76	35.1			34.76	11.402	34.76	72	34.76	46	33.76	17.6256			32.26	0.64641	32.26	54	32.26	37	22
	34.78	3.01352	34.78	130	100	34.78	29.7			34.78	12.1601	34.78	70	34.78	33	33.78	18.6624			32.28	0.746	32.28	45	32.28	48	20.5
	34.8	3.50476	34.8	250	102	34.8	24.3			34.8	10.8087	34.8	74	34.8	53	33.8	23.1552			32.3	0.9273	32.3	52.5	32.3	51	25
	34.82	4.38294	34.82	160	98	34.82	27.9			34.82	8.25264	34.82	71	34.82	56	33.82	18.3168			32.32	1.21984	32.32	45	32.32	48	20.5
	34.84	5.7121	34.84	120	92	34.84	15.3			34.84	6.14783	34.84	75	34.84	48	33.84	23.5008			32.34	1.60698	32.34	49.5	32.34	50	20.5
	34.86	7.10357	34.86	120	90	34.86	30.6			34.86	4.94424	34.86	76	34.86	44	33.86	20.3904			32.36	1.9515	32.36	54	32.36	38	21.5
	34.88	7.46038	34.88	190	94	34.88	35.1			34.88	4.51216	34.88	75	34.88	46	33.88	23.5008			32.38	2.10989	32.38	49.5	32.38	54	21
	34.9	6.56035	34.9	130	96	34.9	23.4			34.9	4.61712	34.9	72	34.9	49	33.9	21.4272			32.4	2.23332	32.4	42	32.4	48	21.5
	34.92	5.53824	34.92	80	90	34.92	21.6			34.92	5.01313	34.92	67	34.92	45	33.92	20.0448			32.42	2.50676	32.42	46.5	32.42	41	21.5
	34.94	4.88595	34.94	90	102	34.94	27			34.94	5.78949	34.94	66	34.94	50	33.94	23.8464			32.44	2.9753	32.44	54	32.44	41	22.5
	34.96	4.25467	34.96	140	117	34.96	21.6			34.96	7.26852	34.96	87	34.96	48	33.96	23.5008			32.46	3.34203	32.46	61.5	32.46	58	20.5
	34.98	3.42717	34.98	100	106	34.98	20.7			34.98	9.2595	34.98	89	34.98	45	33.98	23.5008			32.48	3.08736	32.48	55.5	32.48	39	22.5
	35	2.65915	35	240	94	35	18.9			35	10.37	35	76	35	50	34	17.6256			32.5	2.40772	32.5	60	32.5	49	19.5
	35.02	2.096	35.02	190	84	35.02	24.3			35.02	9.15121	35.02	64	35.02	35	34.02	20.736			32.52	1.82704	32.52	58.5	32.52	50	19.5
	35.04	1.74644	35.04	110	88	35.04	24.3			35.04	6.80431	35.04	73	35.04	47	34.04	19.3536			32.54	1.52256	32.54	63	32.54	34	16
	35.06	1.52627	35.06	120	99	35.06	25.2			35.06	4.84102	35.06	75	35.06	50	34.06	21.4272			32.56	1.48989	32.56	52.5	32.56	46	17.5
	35.08	1.38657	35.08	130	91	35.08	30.6			35.08	3.60057	35.08	79	35.08	39	34.08	19.008			32.58	1.6588	32.58	45	32.58	36	14.5
	35.1	1.29596	35.1	150	97	35.1	22.5			35.1	2.97258	35.1	70	35.1	46	34.1	15.552			32.6	1.83141	32.6	49.5	32.6	41	14
	35.12	1.24808	35.12	50	97	35.12	26.1			35.12	2.80096	35.12	78	35.12	43	34.12	21.0816			32.62	1.73159	32.62	54	32.62	56	13.5
	35.14	1.21204	35.14	180	99	35.14	26.1			35.14	2.95624	35.14	76	35.14	45	34.14	18.6624			32.64	1.41003	32.64	48	32.64	47	12
	35.16	1.19422	35.16	150	101	35.16	23.4			35.16	3.24297	35.16	65	35.16	40	34.16	19.3536			32.66	1.13794	32.66	52.5	32.66	52	9.5
	35.18	1.19292	35.18	90	88	35.18	27			35.18	3.34924	35.18	70	35.18	46	34.18	20.3904			32.68	0.96994	32.68	54	32.68	41	14
	35.2	1.2089	35.2	110	89	35.2	29.7			35.2	3.2701	35.2	71	35.2	42	34.2	24.8832			32.7	0.83715	32.7	54	32.7	55	16.5
	35.22	1.24574	35.22	130	91	35.22	20.7			35.22	3.19456	35.22	74	35.22	41	34.22	19.008			32.72	0.70426	32.72	48	32.72	53	14
	35.24	1.34571	35.24	80	103	35.24	32.4			35.24	3.03753	35.24	69	35.24	37	34.24	20.3904			32.74	0.60666	32.74	45	32.74	56	14
	35.26	1.44421	35.26	220	92	35.26	24.3			35.26	2.80746	35.26	73	35.26	44	34.26	19.008			32.76	0.56879	32.76	51	32.76	61	11.5
	35.28	1.57299	35.28	130	85	35.28	34.2			35.28	2.75759	35.28	85	35.28	62	34.28	22.1184			32.78	0.59714	32.78	48	32.78	62	19
	35.3	1.69314	35.3	210	90	35.3	22.5			35.3	3.06115	35.3	75	35.3	41	34.3	19.6992			32.8	0.69299	32.8	40.5	32.8	60	17
	35.32	1.74853	35.32	120	93	35.32	32.4			35.32	3.87164	35.32	78	35.32	52	34.32	14.1696			32.82	0.84412	32.82	46.5	32.82	65	8.5
	35.34	1.76945	35.34	80	98	35.34	27			35.34	5.38657	35.34	66	35.34	48	34.34	18.3168			32.84	0.96058	32.84	57	32.84	80	12
	35.36	1.81974	35.36	200	97	35.36	38.7			35.36	7.6462	35.36	74	35.36	41	34.36	17.28			32.86	0.91925	32.86	63	32.86	64	16.5
	35.38	1.9284	35.38	120	99	35.38	32.4			35.38	9.97711	35.38	77	35.38	54	34.38	21.0816			32.88	0.77812	32.88	72	32.88	56	10.5
	35.4	2.09652	35.4	150	95	35.4	25.2			35.4	10.4613	35.4	81	35.4	52	34.4	19.008			32.9	0.66377	32.9	63	32.9	47	10.5
	35.42	2.36397	35.42	100	95	35.42	35.1			35.42	8.54475	35.42	85	35.42	40	34.42	22.464			32.92	0.62495	32.92	49.5	32.92	56	15.5
	35.44	2.76524	35.44	170	107	35.44	39.6			35.44	6.14296	35.44	79	35.44	44	34.44	17.28			32.94	0.6754	32.94	42	32.94	57	15.5
	35.46	3.37383	35.46	140	107	35.46	38.7			35.46	4.41178	35.46	74	35.46	46	34.46	19.6992			32.96	0.82609	32.96	58.5	32.96	59	13.5
	35.48	4.27895	35.48	130	88	35.48	31.5			35.48	3.46283	35.48	71	35.48	39	34.48	19.008			32.98	1.0937	32.98	64.5	32.98	44	18.5
	35.5	5.51124	35.5	150	89	35.5	34.2			35.5	3.12113	35.5	69	35.5	29	34.5	14.8608			33	1.44921	33	54	33	48	13.5
	35.52	6.79064	35.52	140	94	35.52	35.1			35.52	3.1152	35.52	73	35.52	48	34.52	21.0816			33.02	1.70928	33.02	48	33.02	45	15
	35.54	7.43758	35.54	150	87	35.54	32.4			35.54	3.08382	35.54	64	35.54	58	34.54	15.2064			33.04	1.65062	33.04	61.5	33.04	46	10
	35.56	7.47078	35.56	100	92	35.56	32.4			35.56	2.87493	35.56	79	35.56	40	34.56	14.8608			33.06	1.43368	33.06	55.5	33.06	50	14.5
	35.58	7.7974	35.58	80	108	35.58	45			35.58	2.73007	35.58	87	35.58	41	34.58	17.6256			33.08	1.32914	33.08	52.5	33.08	38	16.5
	35.6	9.03178	35.6	130	108	35.6	50.4			35.6	2.74595	35.6	82	35.6	45	34.6	25.5744			33.1	1.45108	33.1	49.5	33.1	48	13.5
	35.62	11.6897	35.62	110	91	35.62	42.3			35.62	2.80476	35.62	74	35.62	39	34.62	21.4272			33.12	1.82125	33.12	48	33.12	51	16
	35.64	16.2876	35.64	170	95	35.64	25.2			35.64	2.87305	35.64	68	35.64	41	34.64	22.464			33.14	2.34735	33.14	48	33.14	48	14.5
	35.66	23.1949	35.66	120	103	35.66	33.3			35.66	2.93595	35.66	73	35.66	50	34.66	16.2432			33.16	2.71219	33.16	57	33.16	50	15.5
	35.68	31.9138	35.68	160	99	35.68	36.9			35.68	2.97613	35.68	76	35.68	45	34.68	20.736			33.18	2.55783	33.18	54	33.18	46	14
	35.7	38.501	35.7	90	100	35.7	32.4			35.7	3.0403	35.7	71	35.7	34	34.7	16.5888			33.2	1.98219	33.2	58.5	33.2	49	9.5
	35.72	37.5665	35.72	180	95	35.72	39.6			35.72	3.21025	35.72	72	35.72	44	34.72	23.5008			33.22	1.39662	33.22	58.5	33.22	44	14.5
	35.74	32.4078	35.74	100	88	35.74	30.6			35.74	3.3457	35.74	79	35.74	64	34.74	18.3168			33.24	0.98198	33.24	69	33.24	46	17
	35.76	28.0529	35.76	160	97	35.76	45.9			35.76	3.02288	35.76	75	35.76	39	34.76	18.6624			33.26	0.73378	33.26	55.5	33.26	55	15
	35.78	23.8877	35.78	210	94	35.78	33.3			35.78	2.35094	35.78	77	35.78	39	34.78	17.9712			33.28	0.60637	33.28	42	33.28	46	15
	35.8	19.1699	35.8	70	89	35.8	34.2			35.8	1.74713	35.8	80	35.8	32	34.8	18.6624			33.3	0.56132	33.3	49.5	33.3	45	9.5
	35.82	15.6061	35.82	150	92	35.82	41.4			35.82	1.34675	35.82	87	35.82	38	34.82	23.1552			33.32	0.57246	33.32	39	33.32	49	13.5
	35.84	14.0796	35.84	170	96	35.84	45			35.84	1.12815	35.84	81	35.84	36	34.84	16.5888			33.34	0.60331	33.34	51	33.34	54	11
	35.86	14.8169	35.86	140	83	35.86	47.7			35.86	1.04108	35.86	69	35.86	49	34.86	19.3536			33.36	0.59298	33.36	42	33.36	60	12
	35.88	18.2023	35.88	180	95	35.88	45			35.88	1.02838	35.88	73	35.88	49	34.88	16.9344			33.38	0.5309	33.38	52.5	33.38	55	11
	35.9	24.754	35.9	150	99	35.9	43.2			35.9	1.00696	35.9	74	35.9	49	34.9	20.736			33.4	0.46529	33.4	54	33.4	47	16
	35.92	34.2909	35.92	120	94	35.92	40.5			35.92	0.92308	35.92	76	35.92	35	34.92	14.5152			33.42	0.42416	33.42	57	33.42	43	14
	35.94	42.8979	35.94	180	91	35.94	32.4			35.94	0.8241	35.94	76	35.94	37	34.94	18.6624			33.44	0.41436	33.44	57	33.44	45	17.5
	35.96	42.4011	35.96	70	91	35.96	35.1			35.96	0.75552	35.96	74	35.96	38	34.96	16.5888			33.46	0.43163	33.46	54	33.46	36	17
	35.98	33.1941	35.98	150	90	35.98	30.6			35.98	0.71817	35.98	72	35.98	49	34.98	21.4272			33.48	0.48282	33.48	46.5	33.48	52	12
	36	23.3845	36	160	92	36	42.3			36	0.71898	36	68	36	48	35	18.3168			33.5	0.57854	33.5	46.5	33.5	53	19.5
	36.02	16.4619	36.02	140	89	36.02	39.6			36.02	0.74703	36.02	65	36.02	49	35.02	17.6256			33.52	0.74677	33.52	45	33.52	41	16
	36.04	12.3606	36.04	110	84	36.04	45.9			36.04	0.80112	36.04	72	36.04	49	35.04	15.2064			33.54	1.03202	33.54	45	33.54	40	14.5
	36.06	10.2909	36.06	120	92	36.06	34.2			36.06	0.88723	36.06	81	36.06	41	35.06	18.6624			33.56	1.49494	33.56	48	33.56	43	15.5
	36.08	9.61108	36.08	140	95	36.08	29.7			36.08	1.01813	36.08	84	36.08	41	35.08	16.2432			33.58	2.13175	33.58	52.5	33.58	58	22.5
	36.1	10.1119	36.1	170	101	36.1	27.9			36.1	1.21979	36.1	76	36.1	39	35.1	16.9344			33.6	2.74241	33.6	52.5	33.6	46	13.5
	36.12	12.0096	36.12	150	91	36.12	28.8			36.12	1.53718	36.12	69	36.12	41	35.12	16.9344			33.62	2.85007	33.62	52.5	33.62	44	13
	36.14	15.8761	36.14	120	90	36.14	32.4			36.14	2.0299	36.14	64	36.14	48	35.14	15.2064			33.64	2.39595	33.64	54	33.64	47	14
	36.16	22.3207	36.16	150	88	36.16	38.7			36.16	2.7464	36.16	73	36.16	36	35.16	15.8976			33.66	1.89115	33.66	51	33.66	43	13.5
	36.18	30.8781	36.18	120	88	36.18	43.2			36.18	3.61426	36.18	76	36.18	33	35.18	15.8976			33.68	1.63142	33.68	66	33.68	40	14
	36.2	37.1672	36.2	100	90	36.2	40.5			36.2	4.31924	36.2	76	36.2	51	35.2	17.6256			33.7	1.67069	33.7	60	33.7	49	14.5
	36.22	34.6357	36.22	190	90	36.22	29.7			36.22	4.81529	36.22	76	36.22	45	35.22	12.7872			33.72	1.97622	33.72	51	33.72	45	15.5
	36.24	25.9902	36.24	180	88	36.24	28.8			36.24	5.55664	36.24	76	36.24	45	35.24	16.2432			33.74	2.41955	33.74	51	33.74	47	17
	36.26	17.839	36.26	140	92	36.26	22.5			36.26	6.71778	36.26	74	36.26	41	35.26	12.4416			33.76	2.75186	33.76	55.5	33.76	57	12.5
	36.28	12.2258	36.28	140	104	36.28	27.9			36.28	8.25273	36.28	78	36.28	40	35.28	16.5888			33.78	2.68853	33.78	54	33.78	49	14
	36.3	8.80453	36.3	130	104	36.3	24.3			36.3	10.2653	36.3	86	36.3	42	35.3	14.8608			33.8	2.21963	33.8	57	33.8	51	16.5
	36.32	6.83213	36.32	120	100	36.32	18.9			36.32	12.1252	36.32	78	36.32	51	35.32	17.9712			33.82	1.62888	33.82	43.5	33.82	52	17.5
	36.34	5.71274	36.34	170	99	36.34	34.2			36.34	11.7855	36.34	77	36.34	32	35.34	13.4784			33.84	1.16713	33.84	48	33.84	42	9.5
	36.36	5.0631	36.36	140	92	36.36	27.9			36.36	9.13505	36.36	74	36.36	32	35.36	12.7872			33.86	0.88206	33.86	45	33.86	46	18.5
	36.38	4.65928	36.38	100	80	36.38	24.3			36.38	6.30504	36.38	81	36.38	40	35.38	15.552			33.88	0.74184	33.88	48	33.88	51	14
	36.4	4.39903	36.4	200	78	36.4	18.9			36.4	4.26424	36.4	90	36.4	36	35.4	18.6624			33.9	0.71645	33.9	49.5	33.9	43	12.5
	36.42	4.30634	36.42	110	98	36.42	27			36.42	2.99454	36.42	92	36.42	48	35.42	14.5152			33.92	0.79262	33.92	58.5	33.92	49	13.5
	36.44	4.41293	36.44	120	96	36.44	32.4			36.44	2.25415	36.44	87	36.44	47	35.44	15.8976			33.94	0.9561	33.94	66	33.94	46	14.5
	36.46	4.75019	36.46	160	86	36.46	25.2			36.46	1.8236	36.46	67	36.46	41	35.46	15.2064			33.96	1.14535	33.96	55.5	33.96	52	12
	36.48	5.35203	36.48	120	93	36.48	32.4			36.48	1.58922	36.48	64	36.48	52	35.48	16.5888			33.98	1.20908	33.98	51	33.98	39	15.5
	36.5	6.29934	36.5	170	100	36.5	35.1			36.5	1.47762	36.5	70	36.5	44	35.5	17.28			34	1.06231	34	54	34	49	16.5
	36.52	7.84402	36.52	120	97	36.52	23.4			36.52	1.46965	36.52	77	36.52	45	35.52	16.5888			34.02	0.81316	34.02	51	34.02	45	17.5
	36.54	10.3682	36.54	90	92	36.54	34.2			36.54	1.57998	36.54	76	36.54	47	35.54	16.9344			34.04	0.60055	34.04	55.5	34.04	63	13.5
	36.56	14.1128	36.56	140	89	36.56	30.6			36.56	1.85515	36.56	71	36.56	35	35.56	19.3536			34.06	0.45921	34.06	57	34.06	50	13.5
	36.58	18.5118	36.58	130	100	36.58	29.7			36.58	2.36583	36.58	82	36.58	40	35.58	15.2064			34.08	0.37412	34.08	49.5	34.08	53	16.5
	36.6	21.8119	36.6	140	93	36.6	30.6			36.6	3.1656	36.6	86	36.6	48	35.6	14.1696			34.1	0.32816	34.1	60	34.1	51	13.5
	36.62	24.3509	36.62	180	93	36.62	20.7			36.62	4.13377	36.62	82	36.62	40	35.62	13.824			34.12	0.30569	34.12	60	34.12	54	14
	36.64	29.0153	36.64	120	99	36.64	35.1			36.64	4.73521	36.64	78	36.64	43	35.64	14.5152			34.14	0.29877	34.14	64.5	34.14	51	16.5
	36.66	36.0366	36.66	130	101	36.66	31.5			36.66	4.65936	36.66	88	36.66	53	35.66	10.368			34.16	0.30419	34.16	76.5	34.16	48	17.5
	36.68	39.9181	36.68	90	97	36.68	37.8			36.68	4.57056	36.68	78	36.68	45	35.68	15.552			34.18	0.32159	34.18	70.5	34.18	53	14
	36.7	34.7645	36.7	200	97	36.7	36			36.7	5.00729	36.7	79	36.7	45	35.7	13.4784			34.2	0.35421	34.2	57	34.2	56	14.5
	36.72	25.1496	36.72	160	82	36.72	30.6			36.72	5.78287	36.72	94	36.72	38	35.72	11.0592			34.22	0.40857	34.22	46.5	34.22	60	21
	36.74	16.9948	36.74	140	74	36.74	29.7			36.74	5.92588	36.74	87	36.74	58	35.74	13.824			34.24	0.49829	34.24	45	34.24	57	13.5
	36.76	11.5556	36.76	220	86	36.76	30.6			36.76	4.9033	36.76	72	36.76	55	35.76	13.824			34.26	0.64705	34.26	55.5	34.26	49	13
	36.78	8.25427	36.78	120	98	36.78	38.7			36.78	3.56523	36.78	67	36.78	40	35.78	10.7136			34.28	0.8861	34.28	63	34.28	48	14
	36.8	6.3093	36.8	140	100	36.8	30.6			36.8	2.53785	36.8	71	36.8	57	35.8	14.5152			34.3	1.24191	34.3	49.5	34.3	47	15.5
	36.82	5.14294	36.82	80	82	36.82	34.2			36.82	1.89208	36.82	76	36.82	44	35.82	15.552			34.32	1.67125	34.32	46.5	34.32	37	14.5
	36.84	4.42184	36.84	140	86	36.84	44.1			36.84	1.53411	36.84	76	36.84	42	35.84	12.096			34.34	1.99443	34.34	54	34.34	44	14.5
	36.86	3.98075	36.86	110	104	36.86	33.3			36.86	1.37203	36.86	71	36.86	56	35.86	11.4048			34.36	2.14866	34.36	66	34.36	49	17.5
	36.88	3.746	36.88	110	100	36.88	51.3			36.88	1.3453	36.88	75	36.88	53	35.88	9.6768			34.38	2.27375	34.38	58.5	34.38	62	13.5
	36.9	3.69552	36.9	130	91	36.9	37.8			36.9	1.45914	36.9	72	36.9	50	35.9	11.4048			34.4	2.25961	34.4	42	34.4	41	9
	36.92	3.8519	36.92	200	79	36.92	36.9			36.92	1.69772	36.92	67	36.92	41	35.92	19.008			34.42	2.03358	34.42	40.5	34.42	48	11
	36.94	4.30035	36.94	140	79	36.94	48.6			36.94	1.99753	36.94	65	36.94	47	35.94	10.7136			34.44	1.86466	34.44	48	34.44	53	12
	36.96	5.21938	36.96	170	95	36.96	48.6			36.96	2.15782	36.96	90	36.96	48	35.96	9.3312			34.46	1.91901	34.46	49.5	34.46	47	14
	36.98	6.89103	36.98	170	100	36.98	39.6			36.98	2.07034	36.98	101	36.98	45	35.98	14.1696			34.48	2.15338	34.48	52.5	34.48	37	12
	37	9.60211	37	150	94	37	31.5			37	1.97299	37	87	37	44	36	9.3312			34.5	2.44166	34.5	45	34.5	46	15
	37.02	13.2562	37.02	110	93	37.02	35.1			37.02	2.05698	37.02	88	37.02	35	36.02	13.1328			34.52	2.46974	34.52	39	34.52	50	10.5
	37.04	16.2206	37.04	220	106	37.04	29.7			37.04	2.4151	37.04	79	37.04	49	36.04	12.4416			34.54	2.06576	34.54	46.5	34.54	54	14.5
	37.06	15.6524	37.06	90	103	37.06	27			37.06	3.16392	37.06	83	37.06	44	36.06	12.096			34.56	1.57025	34.56	49.5	34.56	39	21
	37.08	12.2906	37.08	70	96	37.08	39.6			37.08	4.46015	37.08	81	37.08	58	36.08	11.7504			34.58	1.23451	34.58	43.5	34.58	38	15.5
	37.1	8.96013	37.1	160	98	37.1	25.2			37.1	6.39894	37.1	74	37.1	45	36.1	12.7872			34.6	1.07777	34.6	46.5	34.6	38	14
	37.12	6.61735	37.12	150	97	37.12	27.9			37.12	8.61125	37.12	69	37.12	47	36.12	10.368			34.62	1.01551	34.62	43.5	34.62	52	15
	37.14	5.19117	37.14	130	96	37.14	43.2			37.14	10.06	37.14	65	37.14	49	36.14	15.2064			34.64	0.93216	34.64	39	34.64	55	20
	37.16	4.45172	37.16	140	110	37.16	35.1			37.16	10.5793	37.16	70	37.16	47	36.16	13.1328			34.66	0.81788	34.66	46.5	34.66	54	14
	37.18	4.17142	37.18	120	105	37.18	38.7			37.18	10.34	37.18	78	37.18	39	36.18	13.1328			34.68	0.73748	34.68	46.5	34.68	49	14.5
	37.2	4.29166	37.2	110	88	37.2	33.3			37.2	8.62548	37.2	86	37.2	43	36.2	12.7872			34.7	0.7024	34.7	52.5	34.7	57	17
	37.22	4.82156	37.22	110	77	37.22	49.5			37.22	6.18001	37.22	83	37.22	48	36.22	16.2432			34.72	0.69644	34.72	63	34.72	37	17.5
	37.24	5.91842	37.24	200	74	37.24	45			37.24	4.17569	37.24	72	37.24	36	36.24	15.2064			34.74	0.6805	34.74	63	34.74	48	19
	37.26	7.8235	37.26	180	86	37.26	38.7			37.26	2.8434	37.26	68	37.26	39	36.26	14.8608			34.76	0.63891	34.76	45	34.76	46	18
	37.28	10.7624	37.28	190	99	37.28	41.4			37.28	2.02334	37.28	77	37.28	49	36.28	19.3536			34.78	0.62075	34.78	40.5	34.78	33	14
	37.3	14.3422	37.3	110	102	37.3	27.9			37.3	1.52533	37.3	77	37.3	30	36.3	15.552			34.8	0.6682	34.8	60	34.8	53	20
	37.32	16.7497	37.32	130	88	37.32	35.1			37.32	1.21279	37.32	68	37.32	39	36.32	15.8976			34.82	0.80498	34.82	57	34.82	56	23.5
	37.34	16.9271	37.34	130	81	37.34	36.9			37.34	1.00601	37.34	73	37.34	41	36.34	18.6624			34.84	1.04273	34.84	58.5	34.84	48	22.5
	37.36	17.1541	37.36	100	85	37.36	27			37.36	0.86181	37.36	74	37.36	54	36.36	17.28			34.86	1.34096	34.86	57	34.86	44	18
	37.38	19.1043	37.38	150	100	37.38	38.7			37.38	0.7555	37.38	69	37.38	48	36.38	23.8464			34.88	1.52684	34.88	60	34.88	46	20
	37.4	21.4064	37.4	100	97	37.4	30.6			37.4	0.67003	37.4	73	37.4	45	36.4	17.9712			34.9	1.47277	34.9	67.5	34.9	49	15.5
	37.42	20.6534	37.42	180	82	37.42	27.9			37.42	0.60064	37.42	73	37.42	38	36.42	21.0816			34.92	1.35922	34.92	87	34.92	45	19.5
	37.44	17.1855	37.44	100	79	37.44	26.1			37.44	0.54705	37.44	70	37.44	39	36.44	19.008			34.94	1.3977	34.94	80	34.94	50	21.5
	37.46	14.4385	37.46	130	83	37.46	34.2			37.46	0.50722	37.46	77	37.46	46	36.46	20.3904			34.96	1.69901	34.96	82	34.96	48	20
	37.48	13.7082	37.48	120	96	37.48	36			37.48	0.47875	37.48	70	37.48	44	36.48	17.6256			34.98	2.321	34.98	80	34.98	45	19.5
	37.5	14.3505	37.5	100	96	37.5	37.8			37.5	0.45988	37.5	72	37.5	53	36.5	17.6256			35	3.21102	35	70	35	50	17
	37.52	14.2041	37.52	140	91	37.52	26.1			37.52	0.44976	37.52	70	37.52	49	36.52	12.4416			35.02	3.93102	35.02	75	35.02	35	12
	37.54	12.1548	37.54	90	95	37.54	32.4			37.54	0.44952	37.54	74	37.54	42	36.54	17.28			35.04	3.74043	35.04	73	35.04	47	16.5
	37.56	9.72816	37.56	100	89	37.56	27.9			37.56	0.45863	37.56	87	37.56	47	36.56	15.552			35.06	2.83151	35.06	74	35.06	50	14
	37.58	7.94254	37.58	80	88	37.58	23.4			37.58	0.48286	37.58	84	37.58	46	36.58	13.4784			35.08	1.93739	35.08	70	35.08	39	11.5
	37.6	6.94963	37.6	100	93	37.6	26.1			37.6	0.51918	37.6	70	37.6	40	36.6	17.28			35.1	1.31463	35.1	64.5	35.1	46	9.5
	37.62	6.60588	37.62	120	99	37.62	17.1			37.62	0.5683	37.62	64	37.62	42	36.62	16.9344			35.12	0.94183	35.12	58.5	35.12	43	19
	37.64	6.18614	37.64	110	102	37.64	25.2			37.64	0.62199	37.64	76	37.64	42	36.64	20.3904			35.14	0.73813	35.14	57	35.14	45	18.5
	37.66	5.147	37.66	190	104	37.66	31.5			37.66	0.6839	37.66	80	37.66	47	36.66	12.096			35.16	0.63718	35.16	51	35.16	40	8
	37.68	3.90072	37.68	140	95	37.68	28.8			37.68	0.78389	37.68	69	37.68	37	36.68	15.8976			35.18	0.59804	35.18	48	35.18	46	12
	37.7	2.94318	37.7	90	89	37.7	26.1			37.7	0.94109	37.7	73	37.7	47	36.7	15.8976			35.2	0.59952	35.2	58.5	35.2	42	12
	37.72	2.29705	37.72	90	84	37.72	30.6			37.72	1.17173	37.72	79	37.72	45	36.72	16.5888			35.22	0.62041	35.22	51	35.22	41	11.5
	37.74	1.881	37.74	100	87	37.74	18.9			37.74	1.51251	37.74	74	37.74	49	36.74	16.5888			35.24	0.62129	35.24	49.5	35.24	37	16
	37.76	1.61178	37.76	120	96	37.76	24.3			37.76	2.0297	37.76	84	37.76	57	36.76	16.9344			35.26	0.56688	35.26	43.5	35.26	44	16
	37.78	1.43151	37.78	100	95	37.78	17.1			37.78	2.81096	37.78	89	37.78	49	36.78	17.6256			35.28	0.48857	35.28	42	35.28	62	9.5
	37.8	1.30694	37.8	120	99	37.8	27			37.8	3.75225	37.8	78	37.8	41	36.8	11.4048			35.3	0.43524	35.3	43.5	35.3	41	13.5
	37.82	1.22246	37.82	150	92	37.82	27			37.82	4.21623	37.82	79	37.82	56	36.82	16.9344			35.32	0.42665	35.32	51	35.32	52	15.5
	37.84	1.16592	37.84	80	83	37.84	25.2			37.84	3.67994	37.84	80	37.84	43	36.84	11.0592			35.34	0.47205	35.34	55.5	35.34	48	13
	37.86	1.1345	37.86	70	84	37.86	22.5			37.86	2.70541	37.86	75	37.86	62	36.86	16.2432			35.36	0.58394	35.36	46.5	35.36	41	11.5
	37.88	1.13946	37.88	70	88	37.88	21.6			37.88	1.9001	37.88	70	37.88	38	36.88	19.008			35.38	0.77179	35.38	51	35.38	54	9
	37.9	1.15835	37.9	70	96	37.9	36			37.9	1.37914	37.9	74	37.9	47	36.9	13.824			35.4	1.00364	35.4	63	35.4	52	8
	37.92	1.20764	37.92	190	98	37.92	26.1			37.92	1.08102	37.92	76	37.92	45	36.92	15.2064			35.42	1.17041	35.42	70.5	35.42	40	10
	37.94	1.29655	37.94	140	87	37.94	25.2			37.94	0.92867	37.94	70	37.94	51	36.94	14.8608			35.44	1.17977	35.44	72	35.44	44	14.5
	37.96	1.44044	37.96	150	86	37.96	23.4			37.96	0.86991	37.96	79	37.96	44	36.96	13.824			35.46	1.00775	35.46	60	35.46	46	12.5
	37.98	1.66307	37.98	130	100	37.98	25.2			37.98	0.87989	37.98	88	37.98	49	36.98	12.7872			35.48	0.75757	35.48	51	35.48	39	16
	38	1.99956	38	110	99	38	25.2			38	0.94815	38	86	38	37	37	10.368			35.5	0.55414	35.5	61.5	35.5	29	14
	38.02	2.50247	38.02	110	94	38.02	21.6			38.02	1.05301	38.02	78	38.02	45	37.02	15.2064			35.52	0.42555	35.52	58.5	35.52	48	13
	38.04	3.3042	38.04	130	98	38.04	20.7			38.04	1.12879	38.04	72	38.04	40	37.04	17.6256			35.54	0.35547	35.54	58.5	35.54	58	8
	38.06	4.63878	38.06	200	101	38.06	32.4			38.06	1.13113	38.06	78	38.06	38	37.06	12.4416			35.56	0.32141	35.56	57	35.56	40	14
	38.08	6.65935	38.08	140	96	38.08	21.6			38.08	1.12757	38.08	83	38.08	48	37.08	17.6256			35.58	0.30488	35.58	55.5	35.58	41	11.5
	38.1	9.03317	38.1	180	101	38.1	34.2			38.1	1.18513	38.1	86	38.1	50	37.1	20.736			35.6	0.30128	35.6	49.5	35.6	45	13.5
	38.12	10.1429	38.12	110	91	38.12	22.5			38.12	1.35143	38.12	82	38.12	50	37.12	14.1696			35.62	0.31655	35.62	49.5	35.62	39	11
	38.14	8.73761	38.14	140	80	38.14	26.1			38.14	1.66906	38.14	70	38.14	49	37.14	13.4784			35.64	0.36026	35.64	46.5	35.64	41	14
	38.16	6.348	38.16	100	86	38.16	29.7			38.16	2.19972	38.16	75	38.16	48	37.16	16.5888			35.66	0.44013	35.66	49.5	35.66	50	8
	38.18	4.40075	38.18	100	89	38.18	25.2			38.18	2.98584	38.18	82	38.18	58	37.18	14.5152			35.68	0.55228	35.68	51	35.68	45	8.5
	38.2	3.13695	38.2	100	93	38.2	27.9			38.2	3.89686	38.2	79	38.2	40	37.2	17.6256			35.7	0.65069	35.7	52.5	35.7	34	13.5
	38.22	2.40212	38.22	150	90	38.22	24.3			38.22	4.4174	38.22	79	38.22	52	37.22	15.8976			35.72	0.66812	35.72	45	35.72	44	12.5
	38.24	2.01293	38.24	160	87	38.24	24.3			38.24	4.20663	38.24	82	38.24	40	37.24	11.0592			35.74	0.63485	35.74	46.5	35.74	64	7.5
	38.26	1.81337	38.26	140	96	38.26	31.5			38.26	3.82322	38.26	77	38.26	60	37.26	13.1328			35.76	0.62074	35.76	48	35.76	39	16.5
	38.28	1.7416	38.28	120	94	38.28	33.3			38.28	3.7938	38.28	72	38.28	52	37.28	16.9344			35.78	0.64089	35.78	48	35.78	39	14.5
	38.3	1.77288	38.3	110	96	38.3	27			38.3	4.33334	38.3	73	38.3	46	37.3	16.9344			35.8	0.71388	35.8	58.5	35.8	32	16.5
	38.32	1.91693	38.32	170	99	38.32	20.7			38.32	5.57439	38.32	80	38.32	51	37.32	14.8608			35.82	0.8752	35.82	52.5	35.82	38	13
	38.34	2.21784	38.34	200	96	38.34	23.4			38.34	7.68761	38.34	88	38.34	33	37.34	10.7136			35.84	1.15419	35.84	46.5	35.84	36	16
	38.36	2.75796	38.36	150	86	38.36	36.9			38.36	10.8103	38.36	78	38.36	30	37.36	13.4784			35.86	1.58995	35.86	48	35.86	49	13
	38.38	3.64552	38.38	100	88	38.38	25.2			38.38	14.6556	38.38	67	38.38	51	37.38	11.4048			35.88	2.18447	35.88	43.5	35.88	49	11
	38.4	4.92741	38.4	130	105	38.4	36.9			38.4	17.8995	38.4	75	38.4	54	37.4	10.7136			35.9	2.72945	35.9	42	35.9	49	14
	38.42	6.34778	38.42	70	95	38.42	24.3			38.42	18.431	38.42	89	38.42	60	37.42	12.096			35.92	2.81269	35.92	51	35.92	35	15.5
	38.44	7.38191	38.44	140	92	38.44	31.5			38.44	15.8414	38.44	97	38.44	42	37.44	12.096			35.94	2.31682	35.94	58.5	35.94	37	13
	38.46	7.69669	38.46	130	98	38.46	34.2			38.46	12.6151	38.46	83	38.46	38	37.46	8.2944			35.96	1.68908	35.96	48	35.96	38	17.5
	38.48	7.23704	38.48	80	85	38.48	30.6			38.48	10.0775	38.48	74	38.48	49	37.48	12.096			35.98	1.23358	35.98	40.5	35.98	49	19.5
	38.5	6.66289	38.5	130	82	38.5	23.4			38.5	8.4632	38.5	84	38.5	37	37.5	11.7504			36	0.96989	36	46.5	36	48	15.5
	38.52	6.3885	38.52	160	100	38.52	22.5			38.52	7.61537	38.52	80	38.52	47	37.52	11.4048			36.02	0.80474	36.02	49.5	36.02	49	13.5
	38.54	6.62006	38.54	140	99	38.54	27			38.54	6.98468	38.54	79	38.54	52	37.54	9.6768			36.04	0.6695	36.04	43.5	36.04	49	13.5
	38.56	7.65407	38.56	60	85	38.56	30.6			38.56	6.1934	38.56	79	38.56	48	37.56	10.368			36.06	0.57328	36.06	40.5	36.06	41	13.5
	38.58	9.48717	38.58	110	86	38.58	29.7			38.58	5.23979	38.58	89	38.58	44	37.58	9.6768			36.08	0.52857	36.08	45	36.08	41	16
	38.6	11.6777	38.6	120	86	38.6	36			38.6	4.25046	38.6	91	38.6	50	37.6	9.6768			36.1	0.52896	36.1	45	36.1	39	8
	38.62	12.5031	38.62	150	95	38.62	32.4			38.62	3.37047	38.62	73	38.62	41	37.62	11.4048			36.12	0.54605	36.12	43.5	36.12	41	13
	38.64	10.6284	38.64	120	99	38.64	34.2			38.64	2.60608	38.64	75	38.64	43	37.64	11.4048			36.14	0.53261	36.14	43.5	36.14	48	12
	38.66	7.73897	38.66	120	86	38.66	29.7			38.66	1.99209	38.66	80	38.66	36	37.66	8.64			36.16	0.47964	36.16	51	36.16	36	15
	38.68	5.42018	38.68	160	93	38.68	22.5			38.68	1.57082	38.68	74	38.68	35	37.68	8.9856			36.18	0.4299	36.18	55.5	36.18	33	15
	38.7	3.91771	38.7	220	98	38.7	22.5			38.7	1.31287	38.7	71	38.7	39	37.7	8.64			36.2	0.40502	36.2	48	36.2	51	5.5
	38.72	3.03281	38.72	130	90	38.72	30.6			38.72	1.1406	38.72	76	38.72	50	37.72	9.6768			36.22	0.40771	36.22	45	36.22	45	9.5
	38.74	2.53644	38.74	230	98	38.74	27.9			38.74	1.03996	38.74	74	38.74	50	37.74	10.368			36.24	0.43577	36.24	43.5	36.24	45	9.5
	38.76	2.32746	38.76	130	100	38.76	21.6			38.76	0.98614	38.76	75	38.76	56	37.76	10.7136			36.26	0.49045	36.26	39	36.26	41	13.5
	38.78	2.18931	38.78	110	102	38.78	26.1			38.78	0.95235	38.78	82	38.78	37	37.78	11.0592			36.28	0.56885	36.28	40.5	36.28	40	14
	38.8	2.16384	38.8	130	99	38.8	29.7			38.8	0.90024	38.8	83	38.8	46	37.8	10.368			36.3	0.6806	36.3	37.5	36.3	42	11
	38.82	2.23204	38.82	240	92	38.82	24.3			38.82	0.84369	38.82	88	38.82	37	37.82	10.368			36.32	0.8554	36.32	36	36.32	51	13
	38.84	2.40829	38.84	120	95	38.84	27			38.84	0.80952	38.84	83	38.84	41	37.84	11.0592			36.34	1.14878	36.34	45	36.34	32	10
	38.86	2.73637	38.86	130	95	38.86	31.5			38.86	0.80869	38.86	77	38.86	49	37.86	11.4048			36.36	1.64909	36.36	45	36.36	32	11
	38.88	3.28341	38.88	180	90	38.88	18			38.88	0.86182	38.88	76	38.88	45	37.88	11.0592			36.38	2.46131	36.38	52.5	36.38	40	9.5
	38.9	4.09806	38.9	80	91	38.9	27			38.9	0.95577	38.9	81	38.9	41	37.9	15.2064			36.4	3.63225	36.4	61.5	36.4	36	13
	38.92	5.16081	38.92	160	94	38.92	24.3			38.92	1.12925	38.92	79	38.92	50	37.92	14.1696			36.42	4.89123	36.42	54	36.42	48	12.5
	38.94	6.03851	38.94	160	92	38.94	33.3			38.94	1.41869	38.94	81	38.94	40	37.94	12.096			36.44	5.45112	36.44	48	36.44	47	13.5
	38.96	6.27091	38.96	120	91	38.96	35.1			38.96	1.84727	38.96	83	38.96	36	37.96	12.096			36.46	4.81239	36.46	46.5	36.46	41	14
	38.98	6.31715	38.98	150	85	38.98	37.8			38.98	2.35283	38.98	76	38.98	47	37.98	7.9488			36.48	3.55014	36.48	49.5	36.48	52	11
	39	6.93804	39	120	92	39	28.8			39	2.81504	39	86	39	48	38	12.096			36.5	2.44419	36.5	57	36.5	44	9
	39.02	8.62349	39.02	130	96	39.02	39.6			39.02	3.28956	39.02	81	39.02	43	38.02	11.7504			36.52	1.72913	36.52	52.5	36.52	45	15
	39.04	11.8622	39.04	70	94	39.04	38.7			39.04	3.65928	39.04	66	39.04	45	38.04	13.824			36.54	1.34236	36.54	42	36.54	47	16
	39.06	17.1152	39.06	70	99	39.06	26.1			39.06	3.45691	39.06	72	39.06	46	38.06	14.1696			36.56	1.18478	36.56	37.5	36.56	35	12.5
	39.08	24.0229	39.08	160	91	39.08	27.9			39.08	2.83268	39.08	81	39.08	43	38.08	9.6768			36.58	1.17243	36.58	49.5	36.58	40	9
	39.1	29.7654	39.1	100	95	39.1	36.9			39.1	2.2953	39.1	75	39.1	37	38.1	13.1328			36.6	1.27091	36.6	51	36.6	48	11
	39.12	31.0748	39.12	170	96	39.12	33.3			39.12	2.07959	39.12	66	39.12	44	38.12	11.4048			36.62	1.47071	36.62	42	36.62	40	9.5
	39.14	27.8394	39.14	90	96	39.14	28.8			39.14	2.19491	39.14	73	39.14	47	38.14	12.096			36.64	1.66136	36.64	39	36.64	43	8.5
	39.16	21.5402	39.16	160	105	39.16	38.7			39.16	2.47448	39.16	78	39.16	48	38.16	12.7872			36.66	1.6405	36.66	49.5	36.66	53	8
	39.18	15.5189	39.18	200	102	39.18	43.2			39.18	2.56315	39.18	80	39.18	48	38.18	10.7136			36.68	1.4856	36.68	42	36.68	45	11
	39.2	11.5324	39.2	120	96	39.2	44.1			39.2	2.21708	39.2	79	39.2	35	38.2	11.0592			36.7	1.42075	36.7	37.5	36.7	45	10
	39.22	9.51461	39.22	60	87	39.22	50.4			39.22	1.72023	39.22	74	39.22	33	38.22	10.0224			36.72	1.47586	36.72	45	36.72	38	12
	39.24	8.9623	39.24	70	93	39.24	56.7			39.24	1.32767	39.24	70	39.24	41	38.24	14.1696			36.74	1.46584	36.74	45	36.74	58	16.5
	39.26	9.32882	39.26	100	101	39.26	62.1			39.26	1.07387	39.26	74	39.26	36	38.26	17.28			36.76	1.23455	36.76	52.5	36.76	55	9.5
	39.28	10.3718	39.28	140	92	39.28	54			39.28	0.92194	39.28	76	39.28	52	38.28	14.5152			36.78	0.92188	36.78	48	36.78	40	10
	39.3	12.3371	39.3	160	90	39.3	62.1			39.3	0.84697	39.3	80	39.3	33	38.3	16.5888			36.8	0.67268	36.8	51	36.8	57	10
	39.32	14.7523	39.32	90	95	39.32	48.6			39.32	0.8088	39.32	83	39.32	44	38.32	12.096			36.82	0.50911	36.82	45	36.82	44	12
	39.34	15.3746	39.34	130	102	39.34	48.6			39.34	0.79304	39.34	88	39.34	47	38.34	14.8608			36.84	0.41145	36.84	43.5	36.84	42	12.5
	39.36	12.9975	39.36	130	95	39.36	54.9			39.36	0.79517	39.36	80	39.36	37	38.36	21.4272			36.86	0.35597	36.86	52.5	36.86	56	16.5
	39.38	9.83044	39.38	150	84	39.38	45.9			39.38	0.81246	39.38	69	39.38	44	38.38	16.9344			36.88	0.32807	36.88	45	36.88	53	13.5
	39.4	7.45649	39.4	160	93	39.4	50.4			39.4	0.84498	39.4	64	39.4	48	38.4	15.552			36.9	0.32054	36.9	48	36.9	50	7.5
	39.42	6.05864	39.42	60	95	39.42	44.1			39.42	0.89599	39.42	69	39.42	45	38.42	20.736			36.92	0.33331	36.92	48	36.92	41	16.5
	39.44	5.42665	39.44	100	92	39.44	44.1			39.44	0.97257	39.44	86	39.44	38	38.44	21.4272			36.94	0.37087	36.94	51	36.94	47	11
	39.46	5.37171	39.46	150	88	39.46	39.6			39.46	1.08803	39.46	86	39.46	44	38.46	17.9712			36.96	0.43581	36.96	64.5	36.96	48	15
	39.48	5.83642	39.48	150	92	39.48	32.4			39.48	1.26071	39.48	75	39.48	46	38.48	23.5008			36.98	0.51885	36.98	63	36.98	45	12
	39.5	6.95843	39.5	100	98	39.5	38.7			39.5	1.5005	39.5	79	39.5	41	38.5	20.736			37	0.59887	37	51	37	44	14.5
	39.52	9.06659	39.52	180	92	39.52	39.6			39.52	1.77465	39.52	79	39.52	40	38.52	18.6624			37.02	0.67888	37.02	54	37.02	35	12.5
	39.54	12.6038	39.54	160	93	39.54	36.9			39.54	1.94887	39.54	72	39.54	64	38.54	18.6624			37.04	0.74125	37.04	48	37.04	49	9
	39.56	17.7574	39.56	160	95	39.56	37.8			39.56	1.94556	39.56	75	39.56	40	38.56	26.2656			37.06	0.74264	37.06	37.5	37.06	44	13.5
	39.58	23.3475	39.58	120	96	39.58	28.8			39.58	1.90555	39.58	76	39.58	63	38.58	19.008			37.08	0.73967	37.08	43.5	37.08	58	15
	39.6	25.8723	39.6	100	102	39.6	31.5			39.6	1.94813	39.6	75	39.6	46	38.6	18.6624			37.1	0.81868	37.1	43.5	37.1	45	13
	39.62	23.5352	39.62	90	96	39.62	41.4			39.62	2.10749	39.62	83	39.62	40	38.62	17.28			37.12	1.02277	37.12	48	37.12	47	10.5
	39.64	19.3967	39.64	50	93	39.64	41.4			39.64	2.40948	39.64	79	39.64	45	38.64	13.824			37.14	1.3405	37.14	57	37.14	49	8.5
	39.66	16.5984	39.66	80	90	39.66	35.1			39.66	2.89565	39.66	73	39.66	50	38.66	17.28			37.16	1.64101	37.16	61.5	37.16	47	10
	39.68	16.0142	39.68	120	81	39.68	46.8			39.68	3.67802	39.68	81	39.68	40	38.68	16.2432			37.18	1.71822	37.18	51	37.18	39	13.5
	39.7	16.3682	39.7	150	86	39.7	42.3			39.7	4.94539	39.7	86	39.7	54	38.7	17.28			37.2	1.6099	37.2	46.5	37.2	43	11.5
	39.72	15.1308	39.72	120	101	39.72	27.9			39.72	6.90145	39.72	85	39.72	56	38.72	15.2064			37.22	1.53591	37.22	42	37.22	48	10
	39.74	12.1669	39.74	120	105	39.74	43.2			39.74	9.58062	39.74	79	39.74	47	38.74	14.1696			37.24	1.52136	37.24	42	37.24	36	11.5
	39.76	9.38865	39.76	110	96	39.76	30.6			39.76	12.1778	39.76	78	39.76	46	38.76	11.4048			37.26	1.42741	37.26	49.5	37.26	39	11
	39.78	7.56825	39.78	190	89	39.78	39.6			39.78	13.1005	39.78	90	39.78	43	38.78	13.1328			37.28	1.28312	37.28	49.5	37.28	49	9
	39.8	6.65352	39.8	190	82	39.8	35.1			39.8	12.7042	39.8	90	39.8	43	38.8	14.1696			37.3	1.16152	37.3	45	37.3	30	11
	39.82	6.45771	39.82	120	85	39.82	26.1			39.82	12.5991	39.82	80	39.82	39	38.82	11.0592			37.32	0.99174	37.32	40.5	37.32	39	10
	39.84	6.91368	39.84	100	85	39.84	21.6			39.84	13.304	39.84	86	39.84	55	38.84	15.2064			37.34	0.77537	37.34	43.5	37.34	41	10.5
	39.86	8.14764	39.86	130	90	39.86	32.4			39.86	15.3734	39.86	84	39.86	51	38.86	12.096			37.36	0.59667	37.36	45	37.36	54	13.5
	39.88	10.5124	39.88	110	90	39.88	32.4			39.88	19.021	39.88	71	39.88	56	38.88	11.7504			37.38	0.47865	37.38	45	37.38	48	12
	39.9	14.4869	39.9	240	88	39.9	26.1			39.9	22.3272	39.9	82	39.9	47	38.9	17.28			37.4	0.41654	37.4	40.5	37.4	45	16.5
	39.92	20.223	39.92	110	92	39.92	37.8			39.92	21.9493	39.92	95	39.92	40	38.92	11.0592			37.42	0.39087	37.42	45	37.42	38	14.5
	39.94	26.3581	39.94	100	99	39.94	27			39.94	18.8637	39.94	99	39.94	46	38.94	11.7504			37.44	0.39355	37.44	52.5	37.44	39	11.5
	39.96	29.4187	39.96	140	95	39.96	33.3			39.96	16.5798	39.96	93	39.96	43	38.96	12.4416			37.46	0.42289	37.46	48	37.46	46	12
	39.98	26.6833	39.98	190	86	39.98	33.3			39.98	16.3539	39.98	92	39.98	43	38.98	12.096			37.48	0.4861	37.48	40.5	37.48	44	9
	40	20.8218	40	170	86	40	45.9			40	17.8803	40	98	40	48	39	6.912			37.5	0.60325	37.5	48	37.5	53	11.5
	40.02	15.9407	40.02	150	83	40.02	45.9			40.02	19.398	40.02	99	40.02	40	39.02	13.4784			37.52	0.80816	37.52	45	37.52	49	16
	40.04	13.2853	40.04	230	84	40.04	40.5			40.04	18.5715	40.04	103	40.04	44	39.04	10.368			37.54	1.14281	37.54	37.5	37.54	42	15
	40.06	12.6881	40.06	100	86	40.06	28.8			40.06	16.6464	40.06	103	40.06	48	39.06	14.8608			37.56	1.62286	37.56	37.5	37.56	47	20.5
	40.08	13.6975	40.08	180	93	40.08	61.2			40.08	16.1088	40.08	101	40.08	60	39.08	14.8608			37.58	2.1179	37.58	51	37.58	46	9.5
	40.1	15.6844	40.1	220	95	40.1	50.4			40.1	17.5982	40.1	94	40.1	35	39.1	13.4784			37.6	2.25517	37.6	51	37.6	40	12.5
	40.12	17.8648	40.12	130	94	40.12	46.8			40.12	20.5013	40.12	92	40.12	45	39.12	15.2064			37.62	1.94781	37.62	51	37.62	42	10.5
	40.14	20.7727	40.14	80	94	40.14	55.8			40.14	23.5941	40.14	104	40.14	37	39.14	13.4784			37.64	1.59711	37.64	45	37.64	42	18.5
	40.16	26.6157	40.16	120	90	40.16	54.9			40.16	23.9862	40.16	96	40.16	48	39.16	15.2064			37.66	1.46015	37.66	46.5	37.66	47	9.5
	40.18	37.1517	40.18	70	98	40.18	46.8			40.18	20.7686	40.18	90	40.18	49	39.18	11.7504			37.68	1.59695	37.68	52.5	37.68	37	12.5
	40.2	51.8795	40.2	100	95	40.2	44.1			40.2	17.0557	40.2	95	40.2	47	39.2	12.7872			37.7	1.98079	37.7	43.5	37.7	47	16
	40.22	63.6999	40.22	110	92	40.22	37.8			40.22	14.5573	40.22	91	40.22	60	39.22	12.096			37.72	2.41278	37.72	54	37.72	45	12.5
	40.24	60.6942	40.24	100	100	40.24	41.4			40.24	13.0716	40.24	93	40.24	39	39.24	12.4416			37.74	2.44868	37.74	54	37.74	49	15
	40.26	46.0531	40.26	130	93	40.26	44.1			40.26	12.7427	40.26	93	40.26	40	39.26	12.7872			37.76	1.99353	37.76	46.5	37.76	57	10.5
	40.28	31.475	40.28	180	91	40.28	46.8			40.28	14.0511	40.28	100	40.28	39	39.28	14.1696			37.78	1.44752	37.78	40.5	37.78	49	18.5
	40.3	21.0375	40.3	140	92	40.3	43.2			40.3	16.6247	40.3	98	40.3	65	39.3	11.7504			37.8	1.04416	37.8	34.5	37.8	41	10.5
	40.32	14.4523	40.32	160	103	40.32	49.5			40.32	18.287	40.32	86	40.32	50	39.32	13.824			37.82	0.8045	37.82	45	37.82	56	9
	40.34	10.5232	40.34	110	110	40.34	31.5			40.34	16.7027	40.34	94	40.34	37	39.34	12.7872			37.84	0.68809	37.84	51	37.84	43	13
	40.36	8.18117	40.36	110	101	40.36	45.9			40.36	13.4897	40.36	95	40.36	59	39.36	13.824			37.86	0.65523	37.86	51	37.86	62	13.5
	40.38	6.75352	40.38	100	96	40.38	45			40.38	10.9252	40.38	94	40.38	55	39.38	10.7136			37.88	0.67211	37.88	46.5	37.88	38	12.5
	40.4	5.89181	40.4	190	92	40.4	39.6			40.4	9.50112	40.4	109	40.4	47	39.4	12.7872			37.9	0.72069	37.9	43.5	37.9	47	10
	40.42	5.43845	40.42	190	82	40.42	39.6			40.42	9.17592	40.42	107	40.42	52	39.42	14.5152			37.92	0.83111	37.92	39	37.92	45	17
	40.44	5.27361	40.44	90	87	40.44	32.4			40.44	10.06	40.44	94	40.44	51	39.44	11.7504			37.94	1.0388	37.94	49.5	37.94	51	11
	40.46	5.17939	40.46	100	104	40.46	35.1			40.46	12.4241	40.46	87	40.46	53	39.46	15.552			37.96	1.36818	37.96	63	37.96	44	9.5
	40.48	4.90463	40.48	140	97	40.48	40.5			40.48	16.5938	40.48	96	40.48	35	39.48	12.4416			37.98	1.74642	37.98	60	37.98	49	13.5
	40.5	4.56918	40.5	180	86	40.5	34.2			40.5	22.5428	40.5	93	40.5	48	39.5	13.1328			38	2.02318	38	55.5	38	37	14.5
	40.52	4.44498	40.52	110	82	40.52	43.2			40.52	28.5197	40.52	99	40.52	56	39.52	12.7872			38.02	2.26973	38.02	46.5	38.02	45	16
	40.54	4.67737	40.54	140	81	40.54	28.8			40.54	31.5221	40.54	111	40.54	57	39.54	9.3312			38.04	2.61603	38.04	42	38.04	40	9
	40.56	5.3418	40.56	130	94	40.56	38.7			40.56	32.1067	40.56	97	40.56	45	39.56	10.368			38.06	2.78852	38.06	43.5	38.06	38	11
	40.58	6.52032	40.58	100	95	40.58	36			40.58	30.6119	40.58	90	40.58	40	39.58	11.4048			38.08	2.42831	38.08	48	38.08	48	6.5
	40.6	7.89634	40.6	110	87	40.6	34.2			40.6	26.2178	40.6	99	40.6	39	39.6	15.552			38.1	1.78413	38.1	64.5	38.1	50	12.5
	40.62	8.64262	40.62	160	91	40.62	30.6			40.62	21.2309	40.62	104	40.62	36	39.62	11.7504			38.12	1.22983	38.12	54	38.12	50	12
	40.64	8.38162	40.64	210	99	40.64	39.6			40.64	16.9182	40.64	91	40.64	47	39.64	15.2064			38.14	0.8591	38.14	40.5	38.14	49	10.5
	40.66	8.05022	40.66	70	100	40.66	34.2			40.66	13.6056	40.66	86	40.66	41	39.66	17.9712			38.16	0.63671	38.16	49.5	38.16	48	12
	40.68	8.51483	40.68	100	92	40.68	30.6			40.68	11.7954	40.68	89	40.68	45	39.68	16.9344			38.18	0.51415	38.18	46.5	38.18	58	12.5
	40.7	10.2253	40.7	110	90	40.7	34.2			40.7	11.3698	40.7	95	40.7	46	39.7	15.2064			38.2	0.45736	38.2	52.5	38.2	40	12
	40.72	13.3476	40.72	170	90	40.72	30.6			40.72	11.9413	40.72	99	40.72	45	39.72	14.5152			38.22	0.45355	38.22	48	38.22	52	16
	40.74	17.6223	40.74	140	96	40.74	28.8			40.74	12.453	40.74	86	40.74	48	39.74	17.6256			38.24	0.50276	38.24	39	38.24	40	12
	40.76	22.8214	40.76	160	101	40.76	25.2			40.76	11.4742	40.76	83	40.76	41	39.76	17.9712			38.26	0.60514	38.26	49.5	38.26	60	15
	40.78	28.0536	40.78	120	93	40.78	37.8			40.78	9.20832	40.78	83	40.78	43	39.78	15.552			38.28	0.72878	38.28	57	38.28	52	13
	40.8	28.9351	40.8	100	88	40.8	27			40.8	6.87451	40.8	87	40.8	59	39.8	24.5376			38.3	0.76645	38.3	48	38.3	46	19.5
	40.82	23.7287	40.82	150	95	40.82	28.8			40.82	5.16971	40.82	85	40.82	59	39.82	25.2288			38.32	0.65908	38.32	49.5	38.32	51	11
	40.84	17.272	40.84	140	97	40.84	27.9			40.84	4.1323	40.84	82	40.84	56	39.84	24.192			38.34	0.50872	38.34	45	38.34	33	16.5
	40.86	12.6782	40.86	140	95	40.86	30.6			40.86	3.60968	40.86	92	40.86	46	39.86	25.5744			38.36	0.39461	38.36	48	38.36	30	13
	40.88	10.0805	40.88	130	95	40.88	21.6			40.88	3.44499	40.88	88	40.88	45	39.88	26.6112			38.38	0.32717	38.38	54	38.38	51	20.5
	40.9	8.44649	40.9	130	102	40.9	25.2			40.9	3.48479	40.9	91	40.9	52	39.9	26.9568			38.4	0.2982	38.4	54	38.4	54	11.5
	40.92	6.85353	40.92	130	105	40.92	27.9			40.92	3.53036	40.92	99	40.92	36	39.92	32.832			38.42	0.30071	38.42	52.5	38.42	60	15.5
	40.94	5.38651	40.94	140	103	40.94	33.3			40.94	3.38617	40.94	95	40.94	46	39.94	35.5968			38.44	0.33707	38.44	48	38.44	42	20
	40.96	4.30525	40.96	80	92	40.96	33.3			40.96	3.1234	40.96	89	40.96	44	39.96	28.6848			38.46	0.41664	38.46	43.5	38.46	38	11.5
	40.98	3.59784	40.98	110	87	40.98	29.7			40.98	2.99371	40.98	92	40.98	43	39.98	34.9056			38.48	0.55897	38.48	42	38.48	49	15.5
	41	3.16985	41	140	90	41	25.2			41	3.16941	41	90	41	42	40	33.1776			38.5	0.77434	38.5	46.5	38.5	37	11.5
	41.02	2.93937	41.02	160	101	41.02	25.2			41.02	3.75789	41.02	77	41.02	40	40.02	33.5232			38.52	1.01291	38.52	49.5	38.52	47	9.5
	41.04	2.85816	41.04	160	102	41.04	31.5			41.04	4.82253	41.04	80	41.04	42	40.04	35.5968			38.54	1.09846	38.54	40.5	38.54	52	15
	41.06	2.89706	41.06	110	92	41.06	27.9			41.06	6.18767	41.06	93	41.06	54	40.06	40.7808			38.56	0.93744	38.56	45	38.56	48	16.5
	41.08	3.1196	41.08	90	88	41.08	27.9			41.08	7.07542	41.08	91	41.08	41	40.08	39.744			38.58	0.704	38.58	55.5	38.58	44	15.5
	41.1	3.5991	41.1	170	81	41.1	27.9			41.1	6.89704	41.1	89	41.1	42	40.1	42.1632			38.6	0.53101	38.6	49.5	38.6	50	13.5
	41.12	4.47293	41.12	110	81	41.12	28.8			41.12	6.41341	41.12	83	41.12	48	40.12	42.5088			38.62	0.43901	38.62	48	38.62	41	11.5
	41.14	5.9102	41.14	110	79	41.14	27.9			41.14	6.15404	41.14	70	41.14	35	40.14	43.2			38.64	0.41791	38.64	45	38.64	43	12.5
	41.16	7.9426	41.16	100	81	41.16	23.4			41.16	6.05313	41.16	89	41.16	40	40.16	42.8544			38.66	0.45755	38.66	52.5	38.66	36	13
	41.18	9.9424	41.18	80	93	41.18	24.3			41.18	6.08953	41.18	91	41.18	57	40.18	41.8176			38.68	0.5385	38.68	57	38.68	35	13
	41.2	10.5627	41.2	130	97	41.2	24.3			41.2	5.81853	41.2	80	41.2	46	40.2	46.656			38.7	0.62801	38.7	51	38.7	39	18
	41.22	9.93108	41.22	170	93	41.22	29.7			41.22	4.9896	41.22	85	41.22	47	40.22	38.7072			38.72	0.70998	38.72	45	38.72	50	11.5
	41.24	9.06504	41.24	40	91	41.24	31.5			41.24	4.17976	41.24	79	41.24	46	40.24	43.8912			38.74	0.77829	38.74	42	38.74	50	11.5
	41.26	8.06597	41.26	120	90	41.26	27.9			41.26	3.71756	41.26	80	41.26	50	40.26	40.4352			38.76	0.76787	38.76	52.5	38.76	56	20
	41.28	7.11416	41.28	150	84	41.28	26.1			41.28	3.55073	41.28	82	41.28	36	40.28	40.4352			38.78	0.71769	38.78	48	38.78	37	13
	41.3	6.43065	41.3	190	81	41.3	45.9			41.3	3.41445	41.3	85	41.3	57	40.3	40.7808			38.8	0.73295	38.8	42	38.8	46	12.5
	41.32	6.2397	41.32	150	81	41.32	21.6			41.32	3.08781	41.32	86	41.32	51	40.32	45.6192			38.82	0.86349	38.82	51	38.82	37	13
	41.34	6.78068	41.34	120	86	41.34	23.4			41.34	2.78006	41.34	83	41.34	49	40.34	41.472			38.84	1.09514	38.84	46.5	38.84	41	9.5
	41.36	8.25886	41.36	160	90	41.36	27			41.36	2.7557	41.36	81	41.36	41	40.36	46.3104			38.86	1.31929	38.86	43.5	38.86	49	15.5
	41.38	10.8576	41.38	90	92	41.38	42.3			41.38	3.1004	41.38	83	41.38	36	40.38	35.5968			38.88	1.31267	38.88	45	38.88	45	15
	41.4	14.4795	41.4	70	100	41.4	36.9			41.4	3.68771	41.4	86	41.4	53	40.4	36.288			38.9	1.04696	38.9	45	38.9	41	9.5
	41.42	18.6667	41.42	180	101	41.42	41.4			41.42	4.0683	41.42	86	41.42	38	40.42	44.2368			38.92	0.74811	38.92	46.5	38.92	50	9.5
	41.44	22.226	41.44	110	96	41.44	28.8			41.44	3.74603	41.44	90	41.44	50	40.44	42.5088			38.94	0.53045	38.94	55.5	38.94	40	16.5
	41.46	23.1857	41.46	130	90	41.46	41.4			41.46	3.12881	41.46	93	41.46	55	40.46	38.3616			38.96	0.39713	38.96	49.5	38.96	36	13.5
	41.48	22.2189	41.48	150	84	41.48	27.9			41.48	2.75854	41.48	91	41.48	54	40.48	47.6928			38.98	0.3222	38.98	40.5	38.98	47	9
	41.5	22.0031	41.5	190	87	41.5	22.5			41.5	2.76194	41.5	86	41.5	53	40.5	44.2368			39	0.27771	39	34.5	39	48	17.5
	41.52	23.5437	41.52	90	92	41.52	31.5			41.52	3.03173	41.52	83	41.52	42	40.52	37.3248			39.02	0.25085	39.02	37.5	39.02	43	19.5
	41.54	25.1695	41.54	120	94	41.54	34.2			41.54	3.11509	41.54	78	41.54	52	40.54	44.2368			39.04	0.24158	39.04	52.5	39.04	45	11.5
	41.56	24.2965	41.56	190	100	41.56	29.7			41.56	2.68201	41.56	83	41.56	47	40.56	42.5088			39.06	0.25342	39.06	54	39.06	46	14
	41.58	20.9461	41.58	180	91	41.58	36			41.58	2.05634	41.58	88	41.58	38	40.58	41.8176			39.08	0.27861	39.08	52.5	39.08	43	14.5
	41.6	17.7411	41.6	150	97	41.6	25.2			41.6	1.56471	41.6	86	41.6	49	40.6	42.8544			39.1	0.31184	39.1	43.5	39.1	37	9.5
	41.62	16.463	41.62	120	96	41.62	33.3			41.62	1.25081	41.62	87	41.62	40	40.62	32.832			39.12	0.3274	39.12	48	39.12	44	15
	41.64	16.2806	41.64	80	86	41.64	27.9			41.64	1.0535	41.64	89	41.64	42	40.64	38.016			39.14	0.32585	39.14	61.5	39.14	47	10.5
	41.66	14.6966	41.66	100	93	41.66	25.2			41.66	0.97004	41.66	92	41.66	51	40.66	42.1632			39.16	0.33927	39.16	61.5	39.16	48	12.5
	41.68	11.3742	41.68	90	102	41.68	29.7			41.68	0.96635	41.68	92	41.68	49	40.68	36.9792			39.18	0.39361	39.18	52.5	39.18	48	12.5
	41.7	8.11765	41.7	110	99	41.7	24.3			41.7	1.02638	41.7	90	41.7	38	40.7	30.4128			39.2	0.50986	39.2	54	39.2	35	15
	41.72	5.83287	41.72	80	84	41.72	25.2			41.72	1.13172	41.72	86	41.72	53	40.72	33.8688			39.22	0.70769	39.22	48	39.22	33	15
	41.74	4.37037	41.74	110	81	41.74	25.2			41.74	1.24185	41.74	76	41.74	56	40.74	32.1408			39.24	0.98144	39.24	46.5	39.24	41	21.5
	41.76	3.47405	41.76	120	83	41.76	33.3			41.76	1.33521	41.76	87	41.76	47	40.76	26.6112			39.26	1.25065	39.26	54	39.26	36	28
	41.78	2.92146	41.78	170	91	41.78	35.1			41.78	1.43697	41.78	88	41.78	50	40.78	31.104			39.28	1.37377	39.28	52.5	39.28	52	31
	41.8	2.58075	41.8	160	91	41.8	25.2			41.8	1.68835	41.8	78	41.8	56	40.8	25.5744			39.3	1.26827	39.3	54	39.3	33	25.5
	41.82	2.37322	41.82	80	92	41.82	25.2			41.82	2.14264	41.82	85	41.82	44	40.82	27.648			39.32	1.04362	39.32	51	39.32	44	24
	41.84	2.26941	41.84	70	97	41.84	27			41.84	2.71377	41.84	85	41.84	57	40.84	21.7728			39.34	0.86384	39.34	43.5	39.34	47	16.5
	41.86	2.22681	41.86	130	96	41.86	23.4			41.86	3.16382	41.86	77	41.86	46	40.86	21.4272			39.36	0.7359	39.36	40.5	39.36	37	17.5
	41.88	2.25952	41.88	140	94	41.88	27.9			41.88	3.27636	41.88	65	41.88	51	40.88	22.464			39.38	0.61203	39.38	48	39.38	44	16
	41.9	2.40094	41.9	150	99	41.9	32.4			41.9	2.86554	41.9	62	41.9	40	40.9	20.736			39.4	0.49398	39.4	45	39.4	48	20.5
	41.92	2.71325	41.92	150	99	41.92	36.9			41.92	2.19779	41.92	77	41.92	44	40.92	18.3168			39.42	0.39317	39.42	42	39.42	45	16
	41.94	3.29421	41.94	160	85	41.94	31.5			41.94	1.65249	41.94	91	41.94	43	40.94	17.6256			39.44	0.31559	39.44	42	39.44	38	17.5
	41.96	4.33544	41.96	140	88	41.96	36.9			41.96	1.32131	41.96	84	41.96	53	40.96	16.2432			39.46	0.25923	39.46	48	39.46	44	14
	41.98	6.07698	41.98	100	93	41.98	40.5			41.98	1.17124	41.98	74	41.98	38	40.98	20.3904			39.48	0.22154	39.48	51	39.48	46	14
	42	8.6592	42	100	96	42	43.2			42	1.14944	42	81	42	58	41	16.5888			39.5	0.20122	39.5	46.5	39.5	41	13
	42.02	11.5545	42.02	130	94	42.02	55.8			42.02	1.28598	42.02	84	42.02	46	41.02	20.3904			39.52	0.19264	39.52	45	39.52	40	16.5
	42.04	12.8982	42.04	160	83	42.04	44.1			42.04	1.58081	42.04	82	42.04	47	41.04	16.2432			39.54	0.19746	39.54	54	39.54	64	17
	42.06	11.57	42.06	160	78	42.06	39.6			42.06	2.12421	42.06	86	42.06	49	41.06	15.552			39.56	0.21774	39.56	64.5	39.56	40	17
	42.08	9.12493	42.08	90	90	42.08	49.5			42.08	2.89868	42.08	90	42.08	64	41.08	14.8608			39.58	0.2578	39.58	51	39.58	63	16
	42.1	7.1264	42.1	150	93	42.1	28.8			42.1	3.72813	42.1	94	42.1	42	41.1	20.0448			39.6	0.32321	39.6	39	39.6	46	12
	42.12	6.14575	42.12	100	83	42.12	36			42.12	4.21043	42.12	92	42.12	38	41.12	19.3536			39.62	0.41679	39.62	45	39.62	40	9
	42.14	6.086	42.14	190	79	42.14	42.3			42.14	3.92816	42.14	81	42.14	46	41.14	19.3536			39.64	0.51508	39.64	46.5	39.64	45	20.5
	42.16	6.30797	42.16	160	83	42.16	43.2			42.16	3.1893	42.16	72	42.16	43	41.16	15.2064			39.66	0.57929	39.66	42	39.66	50	19.5
	42.18	5.85767	42.18	120	91	42.18	33.3			42.18	2.57629	42.18	71	42.18	41	41.18	20.3904			39.68	0.5803	39.68	49.5	39.68	40	19
	42.2	4.78373	42.2	150	100	42.2	33.3			42.2	2.2119	42.2	76	42.2	37	41.2	14.1696			39.7	0.51924	39.7	54	39.7	54	19
	42.22	3.84114	42.22	120	92	42.22	23.4			42.22	2.0905	42.22	78	42.22	58	41.22	17.28			39.72	0.44647	39.72	55.5	39.72	56	13.5
	42.24	3.33905	42.24	160	82	42.24	17.1			42.24	2.22775	42.24	76	42.24	53	41.24	11.0592			39.74	0.41077	39.74	49.5	39.74	47	14.5
	42.26	3.30635	42.26	180	87	42.26	18.9			42.26	2.53875	42.26	71	42.26	46	41.26	16.2432			39.76	0.42656	39.76	46.5	39.76	46	16
	42.28	3.84663	42.28	90	85	42.28	25.2			42.28	2.6966	42.28	73	42.28	47	41.28	14.5152			39.78	0.49858	39.78	52.5	39.78	43	19.5
	42.3	5.02496	42.3	130	84	42.3	22.5			42.3	2.51187	42.3	83	42.3	46	41.3	19.008			39.8	0.62538	39.8	51	39.8	43	15.5
	42.32	6.83785	42.32	150	87	42.32	31.5			42.32	2.29742	42.32	83	42.32	68	41.32	20.0448			39.82	0.77802	39.82	54	39.82	39	17.5
	42.34	8.53757	42.34	70	87	42.34	22.5			42.34	2.29443	42.34	79	42.34	44	41.34	13.1328			39.84	0.91717	39.84	57	39.84	55	16
	42.36	8.54015	42.36	40	84	42.36	21.6			42.36	2.42049	42.36	86	42.36	58	41.36	14.1696			39.86	1.07492	39.86	55.5	39.86	51	21.5
	42.38	6.74348	42.38	100	91	42.38	18			42.38	2.38686	42.38	89	42.38	42	41.38	14.1696			39.88	1.26376	39.88	52.5	39.88	56	16
	42.4	4.72971	42.4	150	98	42.4	18			42.4	2.18747	42.4	88	42.4	52	41.4	17.9712			39.9	1.31964	39.9	45	39.9	47	13
	42.42	3.25782	42.42	170	94	42.42	24.3			42.42	2.11534	42.42	89	42.42	40	41.42	13.4784			39.92	1.13394	39.92	51	39.92	40	16
	42.44	2.3249	42.44	180	98	42.44	26.1			42.44	2.33276	42.44	77	42.44	55	41.44	12.7872			39.94	0.8803	39.94	48	39.94	46	14
	42.46	1.76697	42.46	150	99	42.46	24.3			42.46	2.83752	42.46	68	42.46	52	41.46	16.2432			39.96	0.69735	39.96	37.5	39.96	43	12.5
	42.48	1.43232	42.48	130	89	42.48	30.6			42.48	3.38457	42.48	72	42.48	42	41.48	17.9712			39.98	0.60495	39.98	43.5	39.98	43	17
	42.5	1.22339	42.5	40	85	42.5	21.6			42.5	3.64114	42.5	79	42.5	46	41.5	13.824			40	0.58937	40	54	40	48	13
	42.52	1.09344	42.52	130	94	42.52	27			42.52	3.74706	42.52	80	42.52	44	41.52	15.2064			40.02	0.64461	*RAS_INT_END	--	40.02	40	7.25
	42.54	1.00885	42.54	70	95	42.54	27			42.54	3.85407	42.54	76	42.54	51	41.54	13.4784			40.04	0.77743	*RAS_DATA_END	--	40.04	44	5.75
	42.56	0.96478	42.56	200	84	42.56	17.1			42.56	3.61231	42.56	77	42.56	47	41.56	12.7872			40.06	1.01422		--	40.06	48	7.25
	42.58	0.96109	42.58	110	85	42.58	23.4			42.58	3.02434	42.58	84	42.58	40	41.58	12.096			40.08	1.39267		--	40.08	60	7.5
	42.6	1.00096	42.6	110	89	42.6	23.4			42.6	2.56394	42.6	84	42.6	69	41.6	14.1696			40.1	1.90804		--	40.1	35	8
	42.62	1.09017	42.62	100	87	42.62	24.3			42.62	2.42735	42.62	80	42.62	51	41.62	14.1696			40.12	2.42777		--	40.12	45	8.25
	42.64	1.21865	42.64	140	85	42.64	25.2			42.64	2.54208	42.64	82	42.64	43	41.64	13.1328			40.14	2.85676		--	40.14	37	7.25
	42.66	1.36863	42.66	70	81	42.66	27.9			42.66	2.68082	42.66	78	42.66	59	41.66	12.4416			40.16	3.26199		--	40.16	48	5.5
	42.68	1.56542	42.68	110	83	42.68	24.3			42.68	2.55694	42.68	80	42.68	54	41.68	12.4416			40.18	3.41445		--	40.18	49	7
	42.7	1.84101	42.7	130	87	42.7	23.4			42.7	2.27633	42.7	80	42.7	44	41.7	12.7872			40.2	2.93534		--	40.2	47	5.75
	42.72	2.09512	42.72	120	85	42.72	24.3			42.72	2.15063	42.72	85	42.72	50	41.72	14.8608			40.22	2.14761		--	40.22	60	6.75
	42.74	2.39633	42.74	140	88	42.74	30.6			42.74	2.26548	42.74	89	42.74	44	41.74	12.096			40.24	1.4944		--	40.24	39	6.75
	42.76	2.77553	42.76	100	95	42.76	22.5			42.76	2.48694	42.76	77	42.76	53	41.76	16.5888			40.26	1.06851		--	40.26	40	8
	42.78	2.98485	42.78	110	91	42.78	22.5			42.78	2.63033	42.78	67	42.78	54	41.78	11.7504			40.28	0.82189		--	40.28	39	9
	42.8	2.78146	42.8	80	93	42.8	23.4			42.8	2.77383	42.8	77	42.8	48	41.8	14.5152			40.3	0.69433		--	40.3	65	6.25
	42.82	2.29986	42.82	100	97	42.82	25.2			42.82	3.1953	42.82	79	42.82	44	41.82	5.8752			40.32	0.64538		--	40.32	50	5.5
	42.84	1.86586	42.84	130	99	42.84	27.9			42.84	3.90113	42.84	82	42.84	41	41.84	13.4784			40.34	0.65591		--	40.34	37	6.25
	42.86	1.60061	42.86	170	87	42.86	24.3			42.86	4.34554	42.86	85	42.86	41	41.86	11.4048			40.36	0.71741		--	40.36	59	9.5
	42.88	1.49771	42.88	110	77	42.88	16.2			42.88	3.87573	42.88	76	42.88	41	41.88	12.7872			40.38	0.81561		--	40.38	55	10.75
	42.9	1.52466	42.9	130	85	42.9	30.6			42.9	2.91122	42.9	75	42.9	42	41.9	12.4416			40.4	0.91491		--	40.4	47	8.25
	42.92	1.72296	42.92	140	87	42.92	20.7			42.92	2.06859	42.92	78	42.92	50	41.92	9.3312			40.42	1.01726		--	40.42	52	10.5
	42.94	2.1355	42.94	100	82	42.94	17.1			42.94	1.47055	42.94	79	42.94	49	41.94	12.096			40.44	1.17999		--	40.44	51	7.25
	42.96	2.77202	42.96	100	92	42.96	15.3			42.96	1.07384	42.96	85	42.96	41	41.96	10.7136			40.46	1.42482		--	40.46	53	8.25
	42.98	3.52275	42.98	90	87	42.98	21.6			42.98	0.82767	42.98	87	42.98	51	41.98	13.824			40.48	1.79329		--	40.48	35	8.5
	43	4.06132	43	120	80	43	25.2			43	0.68187	43	83	43	58	42	12.7872			40.5	2.31687		--	40.5	48	8.75
	43.02	4.12171	43.02	220	92	43.02	21.6			43.02	0.60227	43.02	73	43.02	47	42.02	14.1696			40.52	2.78675		--	40.52	56	8
	43.04	3.66918	43.04	90	94	43.04	26.1			43.04	0.57359	43.04	67	43.04	42	42.04	11.4048			40.54	2.75912		--	40.54	57	5.75
	43.06	3.01484	43.06	80	85	43.06	21.6			43.06	0.60102	43.06	69	43.06	52	42.06	11.0592			40.56	2.31446		--	40.56	45	8.25
	43.08	2.55112	43.08	60	89	43.08	24.3			43.08	0.68279	43.08	78	43.08	52	42.08	11.0592			40.58	1.93241		--	40.58	40	10.5
	43.1	2.3852	43.1	100	94	43.1	20.7			43.1	0.80529	43.1	82	43.1	44	42.1	15.552			40.6	1.83282		--	40.6	39	8.75
	43.12	2.51843	43.12	120	91	43.12	12.6			43.12	0.88809	43.12	73	43.12	49	42.12	16.9344			40.62	2.05466		--	40.62	36	6.25
	43.14	2.95847	43.14	100	88	43.14	19.8			43.14	0.81985	43.14	83	43.14	39	42.14	11.4048			40.64	2.54795		--	40.64	47	11
	43.16	3.77189	43.16	170	91	43.16	27			43.16	0.65543	43.16	89	43.16	43	42.16	11.4048			40.66	3.0651		--	40.66	41	9
	43.18	4.93182	43.18	90	90	43.18	20.7			43.18	0.51052	43.18	81	43.18	55	42.18	11.7504			40.68	3.27465		--	40.68	45	7.75
	43.2	6.17861	43.2	80	97	43.2	24.3			43.2	0.40856	43.2	80	43.2	49	42.2	12.7872			40.7	3.25587		--	40.7	46	10.25
	43.22	7.31453	43.22	140	96	43.22	19.8			43.22	0.34644	43.22	83	43.22	56	42.22	12.7872			40.72	3.05013		--	40.72	45	11
	43.24	8.49419	43.24	90	92	43.24	20.7			43.24	0.31001	43.24	84	43.24	49	42.24	13.824			40.74	2.60065		--	40.74	48	13.75
	43.26	9.73805	43.26	110	93	43.26	22.5			43.26	0.2908	43.26	82	43.26	48	42.26	9.3312			40.76	2.11415		--	40.76	41	9.5
	43.28	11.4036	43.28	90	95	43.28	18			43.28	0.2839	43.28	70	43.28	52	42.28	17.6256			40.78	1.7284		--	40.78	43	11.25
	43.3	13.1046	43.3	150	91	43.3	20.7			43.3	0.28755	43.3	67	43.3	54	42.3	8.9856			40.8	1.43296		--	40.8	59	11
	43.32	13.2311	43.32	120	82	43.32	19.8			43.32	0.29891	43.32	71	43.32	43	42.32	9.6768			40.82	1.20832		--	40.82	59	10.25
	43.34	11.9757	43.34	100	82	43.34	25.2			43.34	0.31209	43.34	67	43.34	46	42.34	12.7872			40.84	1.05348		--	40.84	56	8
	43.36	10.4398	43.36	110	83	43.36	25.2			43.36	0.31234	43.36	62	43.36	50	42.36	12.096			40.86	0.97196		--	40.86	46	9.75
	43.38	8.43365	43.38	130	83	43.38	24.3			43.38	0.30707	43.38	70	43.38	43	42.38	12.4416			40.88	0.97819		--	40.88	45	5.75
	43.4	6.32985	43.4	80	83	43.4	34.2			43.4	0.30074	43.4	79	43.4	46	42.4	13.1328			40.9	1.08955		--	40.9	52	8.75
	43.42	4.77979	43.42	110	84	43.42	24.3			43.42	0.29195	43.42	75	43.42	41	42.42	11.7504			40.92	1.34638		--	40.92	36	6.25
	43.44	3.85422	43.44	90	80	43.44	26.1			43.44	0.28444	43.44	79	43.44	41	42.44	10.7136			40.94	1.81666		--	40.94	46	8.25
	43.46	3.33336	43.46	140	76	43.46	23.4			43.46	0.28279	43.46	87	43.46	52	42.46	13.4784			40.96	2.56952		--	40.96	44	6.25
	43.48	2.98732	43.48	140	76	43.48	22.5			43.48	0.29323	43.48	83	43.48	43	42.48	11.0592			40.98	3.55869		--	40.98	43	7
	43.5	2.68617	43.5	150	85	43.5	31.5			43.5	0.30306	43.5	69	43.5	52	42.5	10.0224			41	4.37028		--	41	42	7.5
	43.52	2.4692	43.52	110	83	43.52	21.6			43.52	0.31694	43.52	76	43.52	35	42.52	10.0224			41.02	4.41627		--	41.02	40
	43.54	2.37862	43.54	170	81	43.54	24.3			43.54	0.33434	43.54	71	43.54	45	42.54	12.096			41.04	3.84363		--	41.04	42
	43.56	2.42	43.56	150	84	43.56	26.1			43.56	0.35685	43.56	74	43.56	43	42.56	18.6624			41.06	3.36264		--	41.06	54
	43.58	2.55432	43.58	100	92	43.58	21.6			43.58	0.38515	43.58	81	43.58	48	42.58	13.1328			41.08	3.32718		--	41.08	41
	43.6	2.73916	43.6	100	97	43.6	28.8			43.6	0.4199	43.6	79	43.6	54	42.6	11.0592			41.1	3.58512		--	41.1	42
	43.62	3.0117	43.62	60	84	43.62	23.4			43.62	0.47027	43.62	78	43.62	50	42.62	11.0592			41.12	3.56277		--	41.12	48
	43.64	3.46849	43.64	170	80	43.64	28.8			43.64	0.53971	43.64	75	43.64	35	42.64	14.8608			41.14	3.00069		--	41.14	35
	43.66	4.25172	43.66	130	85	43.66	31.5			43.66	0.63759	43.66	82	43.66	58	42.66	10.368			41.16	2.33947		--	41.16	40
	43.68	5.59172	43.68	120	87	43.68	29.7			43.68	0.77253	43.68	82	43.68	43	42.68	11.4048			41.18	1.87385		--	41.18	57
	43.7	7.8848	43.7	140	93	43.7	32.4			43.7	0.941	43.7	72	43.7	45	42.7	11.7504			41.2	1.66943		--	41.2	46
	43.72	11.6526	43.72	170	83	43.72	31.5			43.72	1.11847	43.72	74	43.72	46	42.72	12.4416			41.22	1.71773		--	41.22	47
	43.74	17.223	43.74	80	88	43.74	23.4			43.74	1.28262	43.74	78	43.74	47	42.74	10.368			41.24	1.90563		--	41.24	46
	43.76	23.5073	43.76	120	99	43.76	26.1			43.76	1.39579	43.76	70	43.76	38	42.76	15.8976			41.26	1.93714		--	41.26	50
	43.78	26.2032	43.78	100	96	43.78	25.2			43.78	1.47599	43.78	68	43.78	48	42.78	11.4048			41.28	1.63049		--	41.28	36
	43.8	22.6589	43.8	100	95	43.8	28.8			43.8	1.63356	43.8	74	43.8	49	42.8	11.7504			41.3	1.22025		--	41.3	57
	43.82	17.1347	43.82	120	103	43.82	33.3			43.82	1.96265	43.82	74	43.82	54	42.82	10.7136			41.32	0.90485		--	41.32	51
	43.84	13.141	43.84	130	91	43.84	30.6			43.84	2.5409	43.84	73	43.84	43	42.84	11.7504			41.34	0.71154		--	41.34	49
	43.86	11.0191	43.86	60	76	43.86	27			43.86	3.45633	43.86	78	43.86	57	42.86	10.368			41.36	0.61089		--	41.36	41
	43.88	9.71236	43.88	190	83	43.88	23.4			43.88	4.77767	43.88	80	43.88	35	42.88	12.096			41.38	0.56062		--	41.38	36
	43.9	8.53205	43.9	140	85	43.9	34.2			43.9	6.31854	43.9	74	43.9	35	42.9	8.64			41.4	0.50834		--	41.4	53
	43.92	7.90207	43.92	90	83	43.92	18			43.92	7.74341	43.92	76	43.92	41	42.92	11.0592			41.42	0.44166		--	41.42	38
	43.94	8.14555	43.94	70	86	43.94	24.3			43.94	9.34968	43.94	84	43.94	41	42.94	11.4048			41.44	0.38474		--	41.44	50
	43.96	8.97984	43.96	70	88	43.96	36			43.96	11.0858	43.96	81	43.96	40	42.96	11.0592			41.46	0.34812		--	41.46	55
	43.98	9.41208	43.98	110	88	43.98	22.5			43.98	11.5798	43.98	76	43.98	43	42.98	13.4784			41.48	0.33177		--	41.48	54
	44	8.96244	44	80	86	44	18.9			44	10.4964	44	76	44	35	43	9.3312			41.5	0.33434		--	41.5	53
	44.02	8.47661	44.02	130	91	44.02	25.2			44.02	8.83938	44.02	79	44.02	44	43.02	11.0592			41.52	0.35696		--	41.52	42
	44.04	8.68718	44.04	170	98	44.04	24.3			44.04	7.06237	44.04	78	44.04	55	43.04	10.0224			41.54	0.40334		--	41.54	52
	44.06	10.1638	44.06	110	88	44.06	22.5			44.06	5.53961	44.06	82	44.06	33	43.06	9.3312			41.56	0.47753		--	41.56	47
	44.08	13.4406	44.08	90	86	44.08	21.6			44.08	4.29751	44.08	88	44.08	52	43.08	9.6768			41.58	0.56957		--	41.58	38
	44.1	18.6665	44.1	140	82	44.1	15.3			44.1	3.38287	44.1	90	44.1	43	43.1	11.0592			41.6	0.67205		--	41.6	49
	44.12	24.3146	44.12	130	70	44.12	22.5			44.12	2.86838	44.12	88	44.12	53	43.12	9.6768			41.62	0.81812		--	41.62	40
	44.14	26.2038	44.14	100	75	44.14	15.3			44.14	2.73728	44.14	87	44.14	64	43.14	8.2944			41.64	1.03899		--	41.64	42
	44.16	22.1425	44.16	130	84	44.16	26.1			44.16	2.98949	44.16	87	44.16	44	43.16	9.3312			41.66	1.28068		--	41.66	51
	44.18	16.0699	44.18	90	86	44.18	16.2			44.18	3.65467	44.18	89	44.18	51	43.18	11.4048			41.68	1.35311		--	41.68	49
	44.2	11.2978	44.2	190	90	44.2	22.5			44.2	4.68764	44.2	82	44.2	44	43.2	11.0592			41.7	1.20399		--	41.7	38
	44.22	8.4065	44.22	80	90	44.22	23.4			44.22	5.66399	44.22	77	44.22	41	43.22	7.9488			41.72	1.03638		--	41.72	53
	44.24	7.06663	44.24	90	92	44.24	22.5			44.24	5.91779	44.24	75	44.24	37	43.24	10.0224			41.74	0.99198		--	41.74	56
	44.26	6.91838	44.26	110	89	44.26	20.7			44.26	5.58588	44.26	84	44.26	55	43.26	6.2208			41.76	1.12386		--	41.76	47
	44.28	7.6881	44.28	170	81	44.28	20.7			44.28	4.94346	44.28	88	44.28	56	43.28	9.6768			41.78	1.47172		--	41.78	50
	44.3	9.01142	44.3	120	85	44.3	24.3			44.3	4.07145	44.3	74	44.3	46	43.3	13.1328			41.8	2.05661		--	41.8	56
	44.32	10.2485	44.32	150	87	44.32	30.6			44.32	3.36621	44.32	67	44.32	53	43.32	9.3312			41.82	2.75513		--	41.82	44
	44.34	10.335	44.34	170	91	44.34	21.6			44.34	3.06316	44.34	79	44.34	40	43.34	6.912			41.84	3.08529		--	41.84	57
	44.36	8.91269	44.36	120	89	44.36	25.2			44.36	3.20477	44.36	80	44.36	37	43.36	8.9856			41.86	2.7205		--	41.86	46
	44.38	7.30299	44.38	150	87	44.38	27			44.38	3.83177	44.38	82	44.38	36	43.38	8.64			41.88	2.11258		--	41.88	51
	44.4	6.37985	44.4	110	84	44.4	23.4			44.4	5.02226	44.4	92	44.4	41	43.4	8.9856			41.9	1.62797		--	41.9	40
	44.42	6.06465	44.42	120	81	44.42	11.7			44.42	6.71457	44.42	85	44.42	47	43.42	11.4048			41.92	1.26435		--	41.92	44
	44.44	6.03662	44.44	90	87	44.44	15.3			44.44	8.35197	44.44	77	44.44	43	43.44	9.3312			41.94	0.97317		--	41.94	43
	44.46	6.45588	44.46	70	87	44.46	24.3			44.46	9.38961	44.46	86	44.46	57	43.46	9.3312			41.96	0.77356		--	41.96	53
	44.48	7.52204	44.48	100	80	44.48	21.6			44.48	10.1153	44.48	93	44.48	50	43.48	8.2944			41.98	0.65812		--	41.98	38
	44.5	8.62948	44.5	130	74	44.5	21.6			44.5	10.3095	44.5	80	44.5	32	43.5	8.9856			42	0.58289		--	42	58
	44.52	8.35892	44.52	110	77	44.52	24.3			44.52	9.39363	44.52	75	44.52	47	43.52	11.0592			42.02	0.51943		--	42.02	46
	44.54	6.67655	44.54	140	68	44.54	19.8			44.54	7.89159	44.54	83	44.54	47	43.54	9.3312			42.04	0.4633		--	42.04	47
	44.56	4.92845	44.56	90	84	44.56	17.1			44.56	6.75369	44.56	80	44.56	44	43.56	12.096			42.06	0.4243		--	42.06	49
	44.58	3.71715	44.58	120	100	44.58	23.4			44.58	6.43145	44.58	87	44.58	49	43.58	8.64			42.08	0.42092		--	42.08	64
	44.6	3.04068	44.6	80	101	44.6	27			44.6	6.91783	44.6	91	44.6	66	43.6	13.824			42.1	0.46569		--	42.1	42
	44.62	2.77368	44.62	90	94	44.62	13.5			44.62	7.52188	44.62	74	44.62	49	43.62	10.7136			42.12	0.56786		--	42.12	38
	44.64	2.81322	44.64	80	79	44.64	30.6			44.64	7.27062	44.64	74	44.64	51	43.64	10.7136			42.14	0.71919		--	42.14	46
	44.66	3.06676	44.66	30	76	44.66	19.8			44.66	6.29117	44.66	83	44.66	51	43.66	7.9488			42.16	0.85518		--	42.16	43
	44.68	3.54844	44.68	100	90	44.68	29.7			44.68	5.03774	44.68	75	44.68	39	43.68	10.368			42.18	0.86123		--	42.18	41
	44.7	4.42815	44.7	120	90	44.7	19.8			44.7	3.77153	44.7	77	44.7	44	43.7	9.6768			42.2	0.77724		--	42.2	37
	44.72	5.80484	44.72	90	75	44.72	22.5			44.72	2.78851	44.72	84	44.72	37	43.72	11.0592			42.22	0.7125		--	42.22	58
	44.74	7.22468	44.74	90	72	44.74	16.2			44.74	2.15596	44.74	81	44.74	35	43.74	9.6768			42.24	0.67866		--	42.24	53
	44.76	7.44325	44.76	120	78	44.76	36.9			44.76	1.79515	44.76	81	44.76	43	43.76	9.6768			42.26	0.65683		--	42.26	46
	44.78	6.26175	44.78	160	87	44.78	20.7			44.78	1.62591	44.78	87	44.78	37	43.78	13.4784			42.28	0.67342		--	42.28	47
	44.8	4.92778	44.8	50	87	44.8	18			44.8	1.60799	44.8	85	44.8	39	43.8	15.2064			42.3	0.74405		--	42.3	46
	44.82	4.04796	44.82	70	77	44.82	23.4			44.82	1.7523	44.82	78	44.82	45	43.82	10.0224			42.32	0.84761		--	42.32	68
	44.84	3.40066	44.84	120	77	44.84	24.3			44.84	2.11968	44.84	80	44.84	47	43.84	11.7504			42.34	0.88953		--	42.34	44
	44.86	2.74078	44.86	100	85	44.86	24.3			44.86	2.81973	44.86	71	44.86	36	43.86	13.4784			42.36	0.82897		--	42.36	58
	44.88	2.16838	44.88	120	88	44.88	18			44.88	3.95231	44.88	75	44.88	57	43.88	12.4416			42.38	0.78056		--	42.38	42
	44.9	1.79036	44.9	100	87	44.9	18			44.9	5.39839	44.9	80	44.9	44	43.9	15.552			42.4	0.83127		--	42.4	52
	44.92	1.60325	44.92	120	85	44.92	27			44.92	6.34234	44.92	75	44.92	48	43.92	15.2064			42.42	0.98429		--	42.42	40
	44.94	1.57992	44.94	130	83	44.94	23.4			44.94	5.81108	44.94	76	44.94	50	43.94	20.0448			42.44	1.14467		--	42.44	55
	44.96	1.68083	44.96	150	76	44.96	18			44.96	4.44964	44.96	81	44.96	44	43.96	16.9344			42.46	1.13572		--	42.46	52
	44.98	1.79766	44.98	110	77	44.98	22.5			44.98	3.23094	44.98	85	44.98	40	43.98	18.6624			42.48	0.9732		--	42.48	42
	45	1.74792	45	80	83	45	18.9			45	2.33302	45	80	45	48	44	15.552			42.5	0.84795		--	42.5	46
	45.02	1.54901	45.02	70	89	45.02	22.5			45.02	1.69584	45.02	73	45.02	43	44.02	15.8976			42.52	0.84605		--	42.52	44
	45.04	1.37351	45.04	110	89	45.04	18			45.04	1.2787	45.04	74	45.04	37	44.04	19.008			42.54	0.9569		--	42.54	51
	45.06	1.28984	45.06	50	86	45.06	20.7			45.06	1.02515	45.06	78	45.06	41	44.06	20.736			42.56	1.07087		--	42.56	47
	45.08	1.27692	45.08	140	85	45.08	17.1			45.08	0.87414	45.08	75	45.08	47	44.08	15.8976			42.58	1.01467		--	42.58	40
	45.1	1.27436	45.1	60	78	45.1	20.7			45.1	0.80004	45.1	74	45.1	45	44.1	16.5888			42.6	0.80544		--	42.6	69
	45.12	1.2746	45.12	100	83	45.12	19.8			45.12	0.79282	45.12	69	45.12	30	44.12	16.9344			42.62	0.58899		--	42.62	51
	45.14	1.31658	45.14	80	76	45.14	28.8			45.14	0.85026	45.14	66	45.14	44	44.14	16.5888			42.64	0.43673		--	42.64	43
	45.16	1.45594	45.16	150	80	45.16	17.1			45.16	0.95384	45.16	70	45.16	50	44.16	19.3536			42.66	0.34716		--	42.66	59
	45.18	1.73451	45.18	90	76	45.18	18.9			45.18	1.02109	45.18	82	45.18	32	44.18	13.4784			42.68	0.29704		--	42.68	54
	45.2	2.18998	45.2	90	73	45.2	25.2			45.2	0.96605	45.2	85	45.2	52	44.2	13.1328			42.7	0.25938		--	42.7	44
	45.22	2.79545	45.22	80	87	45.22	23.4			45.22	0.85553	45.22	85	45.22	47	44.22	14.5152			42.72	0.22722		--	42.72	50
	45.24	3.26991	45.24	70	80	45.24	22.5			45.24	0.76426	45.24	72	45.24	57	44.24	16.2432			42.74	0.20716		--	42.74	44
	45.26	3.27709	45.26	70	80	45.26	20.7			45.26	0.66879	45.26	72	45.26	44	44.26	18.6624			42.76	0.19944		--	42.76	53
	45.28	2.95054	45.28	170	83	45.28	32.4			45.28	0.57397	45.28	72	45.28	45	44.28	12.096			42.78	0.20452		--	42.78	54
	45.3	2.71947	45.3	150	81	45.3	24.3			45.3	0.50755	45.3	67	45.3	51	44.3	12.7872			42.8	0.22491		--	42.8	48
	45.32	2.76604	45.32	180	78	45.32	23.4			45.32	0.47502	45.32	68	45.32	48	44.32	11.0592			42.82	0.26565		--	42.82	44
	45.34	3.15345	45.34	130	77	45.34	28.8			45.34	0.47267	45.34	66	45.34	49	44.34	18.3168			42.84	0.33131		--	42.84	41
	45.36	3.94449	45.36	100	78	45.36	31.5			45.36	0.48754	45.36	71	45.36	31	44.36	18.3168			42.86	0.41618		--	42.86	41
	45.38	5.17212	45.38	110	73	45.38	31.5			45.38	0.49627	45.38	75	45.38	56	44.38	14.1696			42.88	0.48336		--	42.88	41
	45.4	6.63746	45.4	80	69	45.4	26.1			45.4	0.50572	45.4	74	45.4	43	44.4	18.6624			42.9	0.49734		--	42.9	42
	45.42	7.69519	45.42	60	72	45.42	24.3			45.42	0.53843	45.42	75	45.42	41	44.42	17.9712			42.92	0.50738		--	42.92	50
	45.44	8.27039	45.44	150	78	45.44	27			45.44	0.60913	45.44	72	45.44	38	44.44	22.1184			42.94	0.57982		--	42.94	49
	45.46	9.51874	45.46	100	82	45.46	27.9			45.46	0.69818	45.46	61	45.46	43	44.46	13.1328			42.96	0.75146		--	42.96	41
	45.48	12.4734	45.48	180	89	45.48	32.4			45.48	0.77103	45.48	70	45.48	43	44.48	15.552			42.98	1.03352		--	42.98	51
	45.5	17.6131	45.5	140	86	45.5	29.7			45.5	0.8013	45.5	73	45.5	42	44.5	13.1328			43	1.35502		--	43	58
	45.52	24.0707	45.52	90	85	45.52	33.3			45.52	0.81501	45.52	71	45.52	51	44.52	17.9712			43.02	1.48547		--	43.02	47
	45.54	27.5973	45.54	90	85	45.54	20.7			45.54	0.85068	45.54	71	45.54	43	44.54	13.4784			43.04	1.29576		--	43.04	42
	45.56	24.2551	45.56	100	74	45.56	22.5			45.56	0.93253	45.56	62	45.56	35	44.56	17.6256			43.06	0.99431		--	43.06	52
	45.58	17.768	45.58	140	82	45.58	30.6			45.58	1.1072	45.58	69	45.58	55	44.58	17.28			43.08	0.73802		--	43.08	52
	45.6	12.4655	45.6	120	90	45.6	19.8			45.6	1.41807	45.6	70	45.6	35	44.6	22.1184			43.1	0.55466		--	43.1	44
	45.62	9.30363	45.62	110	84	45.62	18			45.62	1.84528	45.62	69	45.62	38	44.62	14.5152			43.12	0.44454		--	43.12	49
	45.64	7.74471	45.64	110	75	45.64	17.1			45.64	2.23612	45.64	70	45.64	36	44.64	22.8096			43.14	0.39303		--	43.14	39
	45.66	6.76964	45.66	70	75	45.66	21.6			45.66	2.47031	45.66	76	45.66	51	44.66	16.2432			43.16	0.38975		--	43.16	43
	45.68	5.64361	45.68	120	86	45.68	22.5			45.68	2.56336	45.68	75	45.68	41	44.68	19.6992			43.18	0.434		--	43.18	55
	45.7	4.60861	45.7	140	77	45.7	20.7			45.7	2.47704	45.7	71	45.7	42	44.7	16.2432			43.2	0.53992		--	43.2	49
	45.72	3.98644	45.72	90	68	45.72	16.2			45.72	2.28128	45.72	71	45.72	53	44.72	19.008			43.22	0.73161		--	43.22	56
	45.74	3.75219	45.74	100	78	45.74	23.4			45.74	2.15772	45.74	64	45.74	56	44.74	21.0816			43.24	1.02384		--	43.24	49
	45.76	3.63405	45.76	90	78	45.76	20.7			45.76	2.20883	45.76	60	45.76	42	44.76	19.008			43.26	1.35454		--	43.26	48
	45.78	3.35916	45.78	120	77	45.78	17.1			45.78	2.52092	45.78	68	45.78	37	44.78	14.1696			43.28	1.51152		--	43.28	52
	45.8	2.9763	45.8	130	76	45.8	18			45.8	3.14981	45.8	75	45.8	41	44.8	14.1696			43.3	1.36838		--	43.3	54
	45.82	2.74259	45.82	120	79	45.82	18			45.82	3.83906	45.82	69	45.82	41	44.82	13.1328			43.32	1.10516		--	43.32	43
	45.84	2.77966	45.84	120	73	45.84	16.2			45.84	3.96345	45.84	70	45.84	34	44.84	12.096			43.34	0.91004		--	43.34	46
	45.86	2.99985	45.86	90	68	45.86	11.7			45.86	3.42842	45.86	74	45.86	37	44.86	15.8976			43.36	0.8301		--	43.36	50
	45.88	3.01292	45.88	130	81	45.88	20.7			45.88	2.79974	45.88	77	45.88	44	44.88	17.6256			43.38	0.8457		--	43.38	43
	45.9	2.60978	45.9	40	83	45.9	15.3			45.9	2.41774	45.9	73	45.9	36	44.9	13.824			43.4	0.94182		--	43.4	46
	45.92	2.10603	45.92	110	79	45.92	18			45.92	2.27569	45.92	64	45.92	32	44.92	14.1696			43.42	1.04409		--	43.42	41
	45.94	1.73216	45.94	70	75	45.94	13.5			45.94	2.25228	45.94	67	45.94	45	44.94	15.552			43.44	1.0183		--	43.44	41
	45.96	1.53176	45.96	110	78	45.96	24.3			45.96	2.33927	45.96	74	45.96	36	44.96	11.7504			43.46	0.85048		--	43.46	52
	45.98	1.48124	45.98	60	83	45.98	19.8			45.98	2.47729	45.98	70	45.98	55	44.98	13.4784			43.48	0.66007		--	43.48	43
	46	1.57058	46	90	76	46	16.2			46	2.46582	46	71	46	40	45	18.3168			43.5	0.53025		--	43.5	52
	46.02	1.85538	46.02	90	79	46.02	18			46.02	2.23716	46.02	75	46.02	44	45.02	10.7136			43.52	0.47953		--	43.52	35
	46.04	2.4036	46.04	110	80	46.04	20.7			46.04	2.02477	46.04	71	46.04	40	45.04	11.0592			43.54	0.50819		--	43.54	45
	46.06	3.32812	46.06	120	78	46.06	15.3			46.06	1.9787	46.06	66	46.06	48	45.06	13.824			43.56	0.61963		--	43.56	43
	46.08	4.63008	46.08	110	81	46.08	21.6			46.08	2.05606	46.08	65	46.08	46	45.08	10.7136			43.58	0.80914		--	43.58	48
	46.1	5.83367	46.1	120	84	46.1	18			46.1	2.0622	46.1	69	46.1	42	45.1	9.3312			43.6	1.02677		--	43.6	54
	46.12	5.90231	46.12	90	80	46.12	12.6			46.12	1.88252	46.12	78	46.12	44	45.12	11.4048			43.62	1.14436		--	43.62	50
	46.14	4.86603	46.14	80	79	46.14	20.7			46.14	1.67509	46.14	81	46.14	34	45.14	12.7872			43.64	1.02516		--	43.64	35
	46.16	3.69803	46.16	120	83	46.16	14.4			46.16	1.49314	46.16	71	46.16	45	45.16	11.4048			43.66	0.76682		--	43.66	58
	46.18	2.73461	46.18	100	73	46.18	11.7			46.18	1.33669	46.18	68	46.18	45	45.18	12.7872			43.68	0.53711		--	43.68	43
	46.2	2.00852	46.2	90	67	46.2	20.7			46.2	1.28259	46.2	70	46.2	34	45.2	8.9856			43.7	0.3832		--	43.7	45
	46.22	1.52772	46.22	90	72	46.22	13.5			46.22	1.39432	46.22	67	46.22	44	45.22	8.64			43.72	0.28912		--	43.72	46
	46.24	1.22537	46.24	80	72	46.24	13.5			46.24	1.65867	46.24	68	46.24	44	45.24	12.7872			43.74	0.23488		--	43.74	47
	46.26	1.04835	46.26	140	74	46.26	23.4			46.26	1.9804	46.26	79	46.26	49	45.26	7.6032			43.76	0.20444		--	43.76	38
	46.28	0.9477	46.28	120	73	46.28	17.1			46.28	2.11131	46.28	74	46.28	43	45.28	8.9856			43.78	0.18846		--	43.78	48
	46.3	0.89083	46.3	70	73	46.3	18.9			46.3	1.93626	46.3	67	46.3	47	45.3	10.368			43.8	0.18222		--	43.8	49
	46.32	0.86899	46.32	120	73	46.32	19.8			46.32	1.7151	46.32	70	46.32	43	45.32	6.5664			43.82	0.18614		--	43.82	54
	46.34	0.87574	46.34	40	74	46.34	18			46.34	1.64648	46.34	76	46.34	38	45.34	11.4048			43.84	0.19968		--	43.84	43
	46.36	0.91302	46.36	90	78	46.36	15.3			46.36	1.73703	46.36	87	46.36	42	45.36	8.9856			43.86	0.22541		--	43.86	57
	46.38	0.97852	46.38	40	73	46.38	18			46.38	1.91958	46.38	72	46.38	39	45.38	8.64			43.88	0.26792		--	43.88	35
	46.4	1.08356	46.4	90	79	46.4	19.8			46.4	2.16463	46.4	59	46.4	41	45.4	8.64			43.9	0.33539		--	43.9	35
	46.42	1.24549	46.42	110	80	46.42	16.2			46.42	2.43367	46.42	63	46.42	40	45.42	12.096			43.92	0.43379		--	43.92	41
	46.44	1.49875	46.44	60	77	46.44	10.8			46.44	2.75936	46.44	68	46.44	46	45.44	10.7136			43.94	0.56084		--	43.94	41
	46.46	1.92522	46.46	180	76	46.46	18			46.46	3.32898	46.46	61	46.46	39	45.46	10.368			43.96	0.68072		--	43.96	40
	46.48	2.60939	46.48	90	69	46.48	18.9			46.48	4.17797	46.48	58	46.48	38	45.48	10.7136			43.98	0.71323		--	43.98	43
	46.5	3.72603	46.5	80	73	46.5	18.9			46.5	5.01071	46.5	64	46.5	45	45.5	11.0592			44	0.66625		--	44	35
	46.52	5.39687	46.52	70	76	46.52	12.6			46.52	5.13393	46.52	71	46.52	39	45.52	12.096			44.02	0.63339		--	44.02	44
	46.54	7.46498	46.54	30	73	46.54	24.3			46.54	4.32831	46.54	73	46.54	39	45.54	8.64			44.04	0.64753		--	44.04	55
	46.56	9.24498	46.56	130	73	46.56	11.7			46.56	3.33124	46.56	61	46.56	46	45.56	12.4416			44.06	0.67418		--	44.06	33
	46.58	9.39781	46.58	70	74	46.58	16.2			46.58	2.62098	46.58	57	46.58	42	45.58	13.1328			44.08	0.70874		--	44.08	52
	46.6	7.62993	46.6	100	79	46.6	12.6			46.6	2.29294	46.6	66	46.6	44	45.6	10.368			44.1	0.8072		--	44.1	43
	46.62	5.50297	46.62	80	72	46.62	21.6			46.62	2.35747	46.62	64	46.62	41	45.62	11.0592			44.12	0.99732		--	44.12	53
	46.64	3.95254	46.64	140	61	46.64	17.1			46.64	2.83376	46.64	72	46.64	40	45.64	10.368			44.14	1.20544		--	44.14	64
	46.66	3.06383	46.66	110	67	46.66	18.9			46.66	3.72489	46.66	78	46.66	36	45.66	12.096			44.16	1.25892		--	44.16	44
	46.68	2.6901	46.68	80	73	46.68	15.3			46.68	4.81147	46.68	62	46.68	48	45.68	11.4048			44.18	1.12351		--	44.18	51
	46.7	2.67435	46.7	170	66	46.7	19.8			46.7	5.35931	46.7	62	46.7	31	45.7	11.7504			44.2	0.92063		--	44.2	44
	46.72	2.90753	46.72	110	64	46.72	18.9			46.72	5.00952	46.72	60	46.72	39	45.72	11.0592			44.22	0.77223		--	44.22	41
	46.74	3.33178	46.74	120	75	46.74	23.4			46.74	4.42364	46.74	57	46.74	35	45.74	10.7136			44.24	0.73435		--	44.24	37
	46.76	3.75857	46.76	90	77	46.76	15.3			46.76	3.88203	46.76	63	46.76	29	45.76	13.1328			44.26	0.82004		--	44.26	55
	46.78	4.03199	46.78	140	74	46.78	16.2			46.78	3.19884	46.78	71	46.78	36	45.78	11.7504			44.28	1.02319		--	44.28	56
	46.8	4.187	46.8	90	82	46.8	13.5			46.8	2.4205	46.8	69	46.8	50	45.8	11.4048			44.3	1.30979		--	44.3	46
	46.82	4.03672	46.82	140	74	46.82	21.6			46.82	1.77911	46.82	78	46.82	35	45.82	17.28			44.32	1.59329		--	44.32	53
	46.84	3.6777	46.84	60	76	46.84	19.8			46.84	1.34938	46.84	78	46.84	43	45.84	11.0592			44.34	1.6821		--	44.34	40
	46.86	3.41511	46.86	100	75	46.86	18.9			46.86	1.08778	46.86	64	46.86	50	45.86	12.7872			44.36	1.49192		--	44.36	37
	46.88	3.32362	46.88	20	81	46.88	19.8			46.88	0.93948	46.88	67	46.88	56	45.88	8.64			44.38	1.18065		--	44.38	36
	46.9	3.52771	46.9	90	70	46.9	22.5			46.9	0.86687	46.9	72	46.9	43	45.9	12.096			44.4	0.86678		--	44.4	41
	46.92	4.07745	46.92	60	66	46.92	18			46.92	0.85061	46.92	69	46.92	36	45.92	14.1696			44.42	0.61902		--	44.42	47
	46.94	4.84786	46.94	60	76	46.94	19.8			46.94	0.89087	46.94	63	46.94	40	45.94	10.0224			44.44	0.45852		--	44.44	43
	46.96	5.71753	46.96	90	83	46.96	22.5			46.96	0.99983	46.96	63	46.96	44	45.96	12.096			44.46	0.36705		--	44.46	57
	46.98	6.32717	46.98	100	69	46.98	15.3			46.98	1.1912	46.98	69	46.98	33	45.98	13.4784			44.48	0.31713		--	44.48	50
	47	6.30659	47	120	61	47	16.2			47	1.44922	47	66	47	37	46	14.1696			44.5	0.28547		--	44.5	32
	47.02	5.96117	47.02	120	76	47.02	23.4			47.02	1.66135	47.02	65	47.02	43	46.02	12.096			44.52	0.25856		--	44.52	47
	47.04	5.48371	47.04	90	82	47.04	19.8			47.04	1.7009	47.04	58	47.04	40	46.04	17.9712			44.54	0.2405		--	44.54	47
	47.06	4.68459	47.06	90	75	47.06	26.1			47.06	1.6928	47.06	61	47.06	50	46.06	13.1328			44.56	0.22912		--	44.56	44
	47.08	3.69821	47.08	110	76	47.08	21.6			47.08	1.83194	47.08	70	47.08	41	46.08	10.7136			44.58	0.22031		--	44.58	49
	47.1	2.92254	47.1	40	72	47.1	18			47.1	2.20178	47.1	61	47.1	39	46.1	8.64			44.6	0.21759		--	44.6	66
	47.12	2.47014	47.12	60	73	47.12	22.5			47.12	2.80037	47.12	63	47.12	43	46.12	15.552			44.62	0.23146		--	44.62	49
	47.14	2.2698	47.14	80	71	47.14	18			47.14	3.50485	47.14	79	47.14	46	46.14	14.5152			44.64	0.26777		--	44.64	51
	47.16	2.27144	47.16	130	64	47.16	22.5			47.16	4.3076	47.16	77	47.16	39	46.16	11.0592			44.66	0.32798		--	44.66	51
	47.18	2.45219	47.18	60	62	47.18	18			47.18	5.25549	47.18	71	47.18	37	46.18	12.4416			44.68	0.39597		--	44.68	39
	47.2	2.84469	47.2	120	63	47.2	31.5			47.2	5.71613	47.2	64	47.2	34	46.2	13.824			44.7	0.42573		--	44.7	44
	47.22	3.55555	47.22	170	66	47.22	27.9			47.22	5.05115	47.22	62	47.22	54	46.22	9.6768			44.72	0.40548		--	44.72	37
	47.24	4.78067	47.24	110	68	47.24	17.1			47.24	3.9244	47.24	64	47.24	42	46.24	9.6768			44.74	0.38555		--	44.74	35
	47.26	6.77035	47.26	80	71	47.26	27			47.26	3.04503	47.26	58	47.26	42	46.26	12.096			44.76	0.39652		--	44.76	43
	47.28	9.64868	47.28	70	65	47.28	16.2			47.28	2.55374	47.28	60	47.28	43	46.28	9.3312			44.78	0.44278		--	44.78	37
	47.3	12.7698	47.3	90	66	47.3	25.2			47.3	2.43399	47.3	67	47.3	47	46.3	11.7504			44.8	0.50569		--	44.8	39
	47.32	14.2158	47.32	90	62	47.32	18.9			47.32	2.66758	47.32	79	47.32	34	46.32	15.552			44.82	0.57048		--	44.82	45
	47.34	13.6542	47.34	70	67	47.34	18			47.34	3.26692	47.34	72	47.34	33	46.34	12.4416			44.84	0.68195		--	44.84	47
	47.36	13.2218	47.36	100	70	47.36	18.9			47.36	4.21623	47.36	68	47.36	39	46.36	13.1328			44.86	0.9013		--	44.86	36
	47.38	13.5746	47.38	140	64	47.38	22.5			47.38	5.44983	47.38	62	47.38	46	46.38	10.7136			44.88	1.25734		--	44.88	57
	47.4	13.4366	47.4	50	68	47.4	15.3			47.4	6.57401	47.4	54	47.4	44	46.4	12.096			44.9	1.67521		--	44.9	44
	47.42	12.4273	47.42	70	68	47.42	25.2			47.42	6.61917	47.42	54	47.42	41	46.42	11.4048			44.92	1.87186		--	44.92	48
	47.44	11.5595	47.44	110	64	47.44	24.3			47.44	5.55331	47.44	69	47.44	38	46.44	12.096			44.94	1.64379		--	44.94	50
[truncated: 630 more rows]

## Sheet: Supplementary Fig. 4
			adsorption MA-TMA		desorption		adsorption OM-PFC21		desorption				adsorption OM-PFC22		desorption		adsorption THB-TMA		desorption
	4a	Relative Pressure (P/P0)	Quantity Adsorbed (cm³/g STP )	Relative Pressure (P/P0)	Quantity Adsorbed (cm³/g STP )	Relative Pressure (P/P0)	Quantity Adsorbed (cm³/g STP )	Relative Pressure (P/P0)	Quantity Adsorbed (cm³/g STP )		4b	Relative Pressure (P/P0)	Quantity Adsorbed (cm³/g STP )	Relative Pressure (P/P0)	Quantity Adsorbed (cm³/g STP )	Relative Pressure (P/P0)	Quantity Adsorbed (cm³/g STP )	Relative Pressure (P/P0)	Quantity Adsorbed (cm³/g STP )
		0.00765	0.75962	0.99193	8.87807	0.00612	0.57441	0.99263	18.5122			0.00621	0.13671	0.99107	5.31885	0.00599	0.00953	0.9949	1.4648
		0.01148	0.87236	0.94418	5.85427	0.01149	0.82476	0.96598	14.9402			0.01149	0.19449	0.94565	2.36622	0.01157	0.0168	0.94143	1.42026
		0.02302	1.02344	0.90711	4.70888	0.02297	1.18006	0.9306	11.7431			0.02305	0.2685	0.90702	1.82514	0.02008	0.04369	0.90648	1.40017
		0.03451	1.12085	0.87156	4.19573	0.03011	1.33237	0.89288	10.9957			0.03454	0.30769	0.87155	1.62993	0.03017	0.06093	0.87135	1.38213
		0.05012	1.21735	0.83647	3.85347	0.05015	1.69385	0.8552	10.111			0.05764	0.37076	0.83641	1.54419	0.05769	0.10843	0.83629	1.35796
		0.08521	1.38086	0.80143	3.62311	0.08514	2.11057	0.82024	9.47039			0.08517	0.44127	0.80124	1.46214	0.08519	0.16473	0.80124	1.31546
		0.12026	1.48486	0.76631	3.43537	0.1202	2.50948	0.78529	8.93173			0.12025	0.50256	0.76615	1.38637	0.12021	0.22077	0.76629	1.26988
		0.15512	1.58707	0.73131	3.27275	0.15515	2.83021	0.75021	8.52161			0.15517	0.56118	0.73124	1.32946	0.15515	0.2687	0.73127	1.23613
		0.19012	1.68263	0.69619	3.16073	0.19015	3.12066	0.71518	8.01019			0.19013	0.60306	0.69617	1.2876	0.1901	0.32238	0.69626	1.19577
		0.22503	1.76954	0.6611	3.05915	0.22511	3.38792	0.68017	7.65055			0.22513	0.63255	0.66121	1.24799	0.22502	0.36411	0.66126	1.1492
		0.25996	1.87268	0.62612	2.95214	0.26004	3.60407	0.64515	7.17385			0.26002	0.67407	0.6262	1.22332	0.26003	0.40581	0.62626	1.11284
		0.29491	1.93618	0.59099	2.87191	0.29502	3.82262	0.61015	6.83923			0.31423	0.71968	0.59109	1.20283	0.29498	0.43878	0.59125	1.05784
		0.32998	2.02477	0.55599	2.78987	0.32999	4.01787	0.57514	6.46857			0.34918	0.72482	0.5561	1.18236	0.32991	0.4847	0.55615	1.02047
		0.36495	2.10618	0.52096	2.70017	0.36496	4.26679	0.54024	6.1858			0.38418	0.74994	0.52108	1.1601	0.36494	0.51633	0.52114	0.98302
		0.41914	2.19418	0.48597	2.60284	0.40009	4.40679	0.50515	5.82573			0.4191	0.76883	0.48605	1.13028	0.41904	0.56575	0.48612	0.93757
		0.45408	2.26815	0.45105	2.51437	0.43502	4.66419	0.47016	5.54546			0.45407	0.79222	0.451	1.09501	0.45399	0.61119	0.45113	0.89042
		0.48907	2.32759	0.41587	2.42047	0.47006	4.78693	0.43513	5.25807			0.4891	0.82283	0.41603	1.04048	0.48895	0.66492	0.41607	0.83461
		0.52399	2.39747	0.38093	2.30335	0.49943	4.94967	0.40023	4.96338			0.52401	0.855	0.38114	1.00116	0.50496	0.7051	0.40017	0.7941
		0.55895	2.47227	0.36515	2.26096	0.53868	4.92969	0.36528	4.69079			0.55889	0.8749	0.34605	0.95372	0.53996	0.73896	0.36509	0.72827
		0.5939	2.59388	0.31085	2.14356	0.57785	4.91431	0.33027	4.44659			0.59393	0.90387	0.31097	0.90097	0.59379	0.78712	0.31097	0.65532
		0.60981	2.65193	0.27577	2.03906	0.60722	4.77687	0.2952	4.20254			0.62889	0.9443	0.29521	0.86295	0.62871	0.83639	0.27597	0.59308
		0.64477	2.69352	0.26009	1.99504	0.64618	4.90791	0.26019	3.89549			0.66385	0.97947	0.26004	0.82176	0.66371	0.879	0.26011	0.54246
		0.69879	2.78057	0.22508	1.87287	0.67512	5.02361	0.22511	3.56597			0.69879	1.02498	0.20582	0.75373	0.69866	0.92611	0.22504	0.47539
		0.73364	2.86665	0.19008	1.74668	0.71312	5.39284	0.19009	3.21741			0.73371	1.07876	0.19012	0.71928	0.73364	0.9724	0.17091	0.37809
		0.76867	2.99507	0.15509	1.63067	0.74978	5.7587	0.15513	2.83744			0.76863	1.12237	0.15513	0.66002	0.76861	1.01999	0.15513	0.34498
		0.80355	3.17683	0.12013	1.46897	0.78482	6.11973	0.12013	2.4163			0.80365	1.18511	0.12019	0.57621	0.80357	1.07381	0.12011	0.26495
		0.8198	3.30522	0.08516	1.29765	0.81978	6.59133	0.08518	1.96152			0.83857	1.27353	0.08515	0.49556	0.8385	1.12205	0.08516	0.19119
		0.85471	3.52169	0.06643	1.18045	0.85483	7.19629	0.06646	1.6756			0.8548	1.34785	0.06646	0.43435	0.87357	1.18821	0.06645	0.14439
		0.88959	3.84829	0.04775	1.0734	0.8897	8.01918	0.04772	1.38021			0.8898	1.49969	0.04765	0.35837	0.9084	1.25676	0.04768	0.0959
		0.92458	4.30085	0.02904	0.90349	0.92464	9.28335	0.02905	0.99094			0.92467	1.74327	0.02896	0.26953	0.9434	1.32051	0.02897	0.04138
		0.95931	5.23075	0.0103	0.68512	0.95946	11.4962	0.01032	0.48122			0.95933	2.29938	0.01025	0.1576	0.97832	1.40767	0.00959	0.00096663
		0.99193	8.87807			0.99263	18.5122					0.99107	5.31885			0.9949	1.4648

## Sheet: Supplementary Fig. 5
			OM-PFC21		PFC21@PS		PS				OM-PFC22		PS		PFC22@PS
	5a	Wavenumber (cm-1)	Transmittance	Wavenumber (cm-1)	Transmittance	Wavenumber (cm-1)	Transmittance		5b	Wavenumber (cm-1)	Transmittance	Wavenumber (cm-1)	Transmittance	Wavenumber (cm-1)	Transmittance
		3998.02	2.47382	3998.02	1.97276	3998.02	2.93703			3998.02	1.01493	399.223	0.9375	3998.02	2.19713
		3996.09	2.47399	3996.09	1.97326	3996.09	2.93829			3996.09	1.01519	401.152	0.92302	3996.09	2.19686
		3994.16	2.47402	3994.16	1.97324	3994.16	2.93925			3994.16	1.01534	403.08	0.91501	3994.16	2.19665
		3992.23	2.47404	3992.23	1.9727	3992.23	2.93937			3992.23	1.01502	405.009	0.91617	3992.23	2.19638
		3990.3	2.47435	3990.3	1.97228	3990.3	2.93865			3990.3	1.01448	406.938	0.92487	3990.3	2.19598
		3988.38	2.47457	3988.38	1.97254	3988.38	2.9376			3988.38	1.01429	408.866	0.93404	3988.38	2.1956
		3986.45	2.47452	3986.45	1.97334	3986.45	2.93706			3986.45	1.01461	410.795	0.93855	3986.45	2.19526
		3984.52	2.47493	3984.52	1.97388	3984.52	2.93766			3984.52	1.01504	412.724	0.94089	3984.52	2.19465
		3982.59	2.4761	3982.59	1.9735	3982.59	2.93919			3982.59	1.01529	414.652	0.94447	3982.59	2.19355
		3980.66	2.47706	3980.66	1.97226	3980.66	2.94078			3980.66	1.0153	416.581	0.94817	3980.66	2.19211
		3978.73	2.47687	3978.73	1.9708	3978.73	2.94162			3978.73	1.01505	418.509	0.94848	3978.73	2.19105
		3976.8	2.47601	3976.8	1.9698	3976.8	2.94174			3976.8	1.01489	420.438	0.94508	3976.8	2.19098
		3974.88	2.47529	3974.88	1.9695	3974.88	2.94156			3974.88	1.01514	422.367	0.94331	3974.88	2.19179
		3972.95	2.47462	3972.95	1.96964	3972.95	2.94111			3972.95	1.0153	424.295	0.94487	3972.95	2.19278
		3971.02	2.4739	3971.02	1.96988	3971.02	2.94036			3971.02	1.015	426.224	0.94688	3971.02	2.19341
		3969.09	2.47334	3969.09	1.97002	3969.09	2.93955			3969.09	1.01469	428.152	0.9484	3969.09	2.19359
		3967.16	2.47318	3967.16	1.97	3967.16	2.93913			3967.16	1.01476	430.081	0.94965	3967.16	2.19323
		3965.23	2.4737	3965.23	1.96994	3965.23	2.93892			3965.23	1.01508	432.01	0.95057	3965.23	2.19249
		3963.3	2.47464	3963.3	1.96988	3963.3	2.93865			3963.3	1.0154	433.938	0.95147	3963.3	2.19195
		3961.37	2.47507	3961.37	1.9698	3961.37	2.93826			3961.37	1.01559	435.867	0.95195	3961.37	2.19211
		3959.45	2.47488	3959.45	1.96964	3959.45	2.93802			3959.45	1.01565	437.796	0.95078	3959.45	2.19283
		3957.52	2.47478	3957.52	1.96972	3957.52	2.93781			3957.52	1.01571	439.724	0.94836	3957.52	2.19348
		3955.59	2.47507	3955.59	1.97026	3955.59	2.9373			3955.59	1.0159	441.653	0.94788	3955.59	2.19341
		3953.66	2.47574	3953.66	1.97106	3953.66	2.93667			3953.66	1.01614	443.581	0.94995	3953.66	2.19218
		3951.73	2.47685	3951.73	1.97158	3951.73	2.93673			3951.73	1.01621	445.51	0.95016	3951.73	2.19031
		3949.8	2.47814	3949.8	1.97134	3949.8	2.93793			3949.8	1.01619	447.439	0.94639	3949.8	2.189
		3947.87	2.47879	3947.87	1.97036	3947.87	2.93979			3947.87	1.01616	449.367	0.94186	3947.87	2.18905
		3945.95	2.47817	3945.95	1.9692	3945.95	2.9412			3945.95	1.01605	451.296	0.94072	3945.95	2.19026
		3944.02	2.47702	3944.02	1.9684	3944.02	2.94153			3944.02	1.01601	453.224	0.94413	3944.02	2.19182
		3942.09	2.47668	3942.09	1.96826	3942.09	2.94075			3942.09	1.01624	455.153	0.94873	3942.09	2.19283
		3940.16	2.47709	3940.16	1.96868	3940.16	2.93931			3940.16	1.01647	457.082	0.95046	3940.16	2.19294
		3938.23	2.47706	3938.23	1.96952	3938.23	2.93763			3938.23	1.01644	459.01	0.94985	3938.23	2.19258
		3936.3	2.47639	3936.3	1.97076	3936.3	2.93634			3936.3	1.01617	460.939	0.94994	3936.3	2.19245
		3934.37	2.47594	3934.37	1.97218	3934.37	2.93658			3934.37	1.01578	462.868	0.95049	3934.37	2.19272
		3932.45	2.4763	3932.45	1.9733	3932.45	2.93895			3932.45	1.0157	464.796	0.94974	3932.45	2.19317
		3930.52	2.47692	3930.52	1.97352	3930.52	2.9427			3930.52	1.01626	466.725	0.94863	3930.52	2.19375
		3928.59	2.47702	3928.59	1.97274	3928.59	2.94591			3928.59	1.01697	468.653	0.94761	3928.59	2.19429
		3926.66	2.47692	3926.66	1.97166	3926.66	2.94708			3926.66	1.01719	470.582	0.94435	3926.66	2.19447
		3924.73	2.47733	3924.73	1.97124	3924.73	2.94624			3924.73	1.01707	472.511	0.93935	3924.73	2.19422
		3922.8	2.47783	3922.8	1.97174	3922.8	2.94423			3922.8	1.01707	474.439	0.93609	3922.8	2.1938
		3920.87	2.47778	3920.87	1.97254	3920.87	2.94186			3920.87	1.01722	476.368	0.93497	3920.87	2.19368
		3918.95	2.47747	3918.95	1.97296	3918.95	2.93976			3918.95	1.01727	478.296	0.93547	3918.95	2.19409
		3917.02	2.4773	3917.02	1.97292	3917.02	2.93847			3917.02	1.01717	480.225	0.93818	3917.02	2.1947
		3915.09	2.47764	3915.09	1.97264	3915.09	2.93805			3915.09	1.01715	482.154	0.94199	3915.09	2.19499
		3913.16	2.47848	3913.16	1.9722	3913.16	2.93808			3913.16	1.01743	484.082	0.94512	3913.16	2.19512
		3911.23	2.47894	3911.23	1.97166	3911.23	2.9382			3911.23	1.01772	486.011	0.94682	3911.23	2.19557
		3909.3	2.47822	3909.3	1.97116	3909.3	2.93811			3909.3	1.01749	487.94	0.94676	3909.3	2.19623
		3907.37	2.4769	3907.37	1.97078	3907.37	2.93757			3907.37	1.01679	489.868	0.94508	3907.37	2.19627
		3905.44	2.47656	3905.44	1.97054	3905.44	2.93664			3905.44	1.01638	491.797	0.94195	3905.44	2.19497
		3903.52	2.47795	3903.52	1.97036	3903.52	2.93583			3903.52	1.0167	493.725	0.93747	3903.52	2.19251
		3901.59	2.48014	3901.59	1.97032	3901.59	2.93592			3901.59	1.01725	495.654	0.93351	3901.59	2.18993
		3899.66	2.48177	3899.66	1.97058	3899.66	2.93727			3899.66	1.01753	497.583	0.93372	3899.66	2.18819
		3897.73	2.48239	3897.73	1.97122	3897.73	2.93952			3897.73	1.01788	499.511	0.93858	3897.73	2.18774
		3895.8	2.4823	3895.8	1.97204	3895.8	2.94162			3895.8	1.01838	501.44	0.94322	3895.8	2.18831
		3893.87	2.48222	3893.87	1.97258	3893.87	2.94243			3893.87	1.01867	503.368	0.94391	3893.87	2.1895
		3891.94	2.48287	3891.94	1.97246	3891.94	2.94156			3891.94	1.01871	505.297	0.94167	3891.94	2.19092
		3890.02	2.48405	3890.02	1.9718	3890.02	2.93958			3890.02	1.01881	507.226	0.93809	3890.02	2.1924
		3888.09	2.4846	3888.09	1.97112	3888.09	2.93733			3888.09	1.01902	509.154	0.93455	3888.09	2.19377
		3886.16	2.48405	3886.16	1.97066	3886.16	2.93577			3886.16	1.01909	511.083	0.93215	3886.16	2.19472
		3884.23	2.4835	3884.23	1.9704	3884.23	2.93559			3884.23	1.01899	513.012	0.93028	3884.23	2.19506
		3882.3	2.48371	3882.3	1.97038	3882.3	2.93673			3882.3	1.01907	514.94	0.92818	3882.3	2.19503
		3880.37	2.48383	3880.37	1.97102	3880.37	2.93838			3880.37	1.01922	516.869	0.92589	3880.37	2.19483
		3878.44	2.48333	3878.44	1.9723	3878.44	2.93958			3878.44	1.01909	518.797	0.92349	3878.44	2.19422
		3876.52	2.48304	3876.52	1.97346	3876.52	2.93976			3876.52	1.01886	520.726	0.92058	3876.52	2.19308
		3874.59	2.48309	3874.59	1.97372	3874.59	2.93901			3874.59	1.01888	522.655	0.91647	3874.59	2.19177
		3872.66	2.4827	3872.66	1.97316	3872.66	2.93784			3872.66	1.01917	524.583	0.91113	3872.66	2.1911
		3870.73	2.48182	3870.73	1.97256	3870.73	2.93694			3870.73	1.01948	526.512	0.90515	3870.73	2.19155
		3868.8	2.48074	3868.8	1.97252	3868.8	2.93667			3868.8	1.0196	528.44	0.89858	3868.8	2.19299
		3866.87	2.47999	3866.87	1.97318	3866.87	2.93655			3866.87	1.01951	530.369	0.89071	3866.87	2.1947
		3864.94	2.48047	3864.94	1.97432	3864.94	2.93586			3864.94	1.01939	532.298	0.88115	3864.94	2.196
		3863.02	2.48218	3863.02	1.97528	3863.02	2.93493			3863.02	1.01949	534.226	0.87083	3863.02	2.19647
		3861.09	2.48393	3861.09	1.9755	3861.09	2.93478			3861.09	1.01981	536.155	0.86194	3861.09	2.19609
		3859.16	2.48474	3859.16	1.9751	3859.16	2.93574			3859.16	1.01998	538.084	0.85682	3859.16	2.19515
		3857.23	2.48501	3857.23	1.97454	3857.23	2.93715			3857.23	1.01991	540.012	0.85631	3857.23	2.19402
		3855.3	2.48582	3855.3	1.97394	3855.3	2.93769			3855.3	1.01986	541.941	0.85951	3855.3	2.19299
		3853.37	2.48671	3853.37	1.97306	3853.37	2.93682			3853.37	1.01997	543.869	0.86522	3853.37	2.1924
		3851.44	2.48618	3851.44	1.9717	3851.44	2.93568			3851.44	1.02018	545.798	0.8724	3851.44	2.19258
		3849.52	2.48525	3849.52	1.97014	3849.52	2.93574			3849.52	1.0203	547.727	0.8793	3849.52	2.19346
		3847.59	2.48515	3847.59	1.96876	3847.59	2.93727			3847.59	1.02024	549.655	0.88439	3847.59	2.19467
		3845.66	2.48522	3845.66	1.96772	3845.66	2.93934			3845.66	1.01984	551.584	0.88821	3845.66	2.1956
		3843.73	2.48496	3843.73	1.9672	3843.73	2.94075			3843.73	1.0193	553.512	0.89249	3843.73	2.19569
		3841.8	2.48501	3841.8	1.96752	3841.8	2.94084			3841.8	1.01896	555.441	0.89744	3841.8	2.1949
		3839.87	2.48539	3839.87	1.96888	3839.87	2.93967			3839.87	1.01895	557.37	0.90128	3839.87	2.19393
		3837.94	2.48527	3837.94	1.97064	3837.94	2.93769			3837.94	1.01923	559.298	0.90334	3837.94	2.19364
		3836.01	2.48484	3836.01	1.97194	3836.01	2.93538			3836.01	1.01964	561.227	0.90545	3836.01	2.19418
		3834.09	2.48506	3834.09	1.97242	3834.09	2.93343			3834.09	1.02034	563.156	0.90932	3834.09	2.19499
		3832.16	2.48573	3832.16	1.97234	3832.16	2.9325			3832.16	1.02138	565.084	0.9141	3832.16	2.19569
		3830.23	2.48592	3830.23	1.97248	3830.23	2.93244			3830.23	1.02208	567.013	0.91762	3830.23	2.19638
		3828.3	2.48549	3828.3	1.97326	3828.3	2.93322			3828.3	1.02197	568.941	0.919	3828.3	2.19704
		3826.37	2.48503	3826.37	1.97428	3826.37	2.93499			3826.37	1.02135	570.87	0.9195	3826.37	2.19722
		3824.44	2.48465	3824.44	1.97474	3824.44	2.9376			3824.44	1.02086	572.799	0.92109	3824.44	2.19677
		3822.51	2.4846	3822.51	1.9743	3822.51	2.94033			3822.51	1.02083	574.727	0.92426	3822.51	2.19618
		3820.59	2.48498	3820.59	1.97352	3820.59	2.94264			3820.59	1.02114	576.656	0.92729	3820.59	2.19623
		3818.66	2.48455	3818.66	1.97308	3818.66	2.94399			3818.66	1.02129	578.584	0.92848	3818.66	2.19717
		3816.73	2.48364	3816.73	1.97312	3816.73	2.94384			3816.73	1.02136	580.513	0.92811	3816.73	2.19854
		3814.8	2.48407	3814.8	1.97328	3814.8	2.94273			3814.8	1.02167	582.442	0.92764	3814.8	2.19962
		3812.87	2.48525	3812.87	1.97324	3812.87	2.94153			3812.87	1.02201	584.37	0.92845	3812.87	2.20016
		3810.94	2.48566	3810.94	1.9729	3810.94	2.94045			3810.94	1.02219	586.299	0.93065	3810.94	2.20034
		3809.01	2.48542	3809.01	1.9724	3809.01	2.93928			3809.01	1.02237	588.227	0.93243	3809.01	2.20014
		3807.09	2.48566	3807.09	1.9721	3807.09	2.93847			3807.09	1.02262	590.156	0.9321	3807.09	2.19913
		3805.16	2.4865	3805.16	1.97244	3805.16	2.93838			3805.16	1.02256	592.085	0.93035	3805.16	2.19731
		3803.23	2.48743	3803.23	1.97342	3803.23	2.93874			3803.23	1.02211	594.013	0.92943	3803.23	2.19539
		3801.3	2.48818	3801.3	1.97444	3801.3	2.93898			3801.3	1.0217	595.942	0.93027	3801.3	2.19431
		3799.37	2.4881	3799.37	1.97486	3799.37	2.93955			3799.37	1.02164	597.871	0.93185	3799.37	2.19454
		3797.44	2.48719	3797.44	1.9745	3797.44	2.94117			3797.44	1.02159	599.799	0.93321	3797.44	2.19571
		3795.51	2.48618	3795.51	1.97354	3795.51	2.94375			3795.51	1.02132	601.728	0.93449	3795.51	2.1969
		3793.59	2.48522	3793.59	1.97242	3793.59	2.94603			3793.59	1.02105	603.656	0.93578	3793.59	2.19737
		3791.66	2.48414	3791.66	1.97156	3791.66	2.94666			3791.66	1.02107	605.585	0.93645	3791.66	2.19722
		3789.73	2.48364	3789.73	1.97114	3789.73	2.94564			3789.73	1.0213	607.514	0.93579	3789.73	2.19704
		3787.8	2.4845	3787.8	1.97108	3787.8	2.94381			3787.8	1.02148	609.442	0.93403	3787.8	2.19735
		3785.87	2.48575	3785.87	1.97124	3785.87	2.94198			3785.87	1.02147	611.371	0.932	3785.87	2.19821
		3783.94	2.48582	3783.94	1.9715	3783.94	2.94075			3783.94	1.0213	613.299	0.93008	3783.94	2.19906
		3782.01	2.48498	3782.01	1.97182	3782.01	2.9406			3782.01	1.02107	615.228	0.92864	3782.01	2.19906
		3780.08	2.48484	3780.08	1.97206	3780.08	2.94177			3780.08	1.02095	617.157	0.92851	3780.08	2.19803
		3778.16	2.48578	3778.16	1.97228	3778.16	2.94381			3778.16	1.0212	619.085	0.92988	3778.16	2.19688
		3776.23	2.48666	3776.23	1.97264	3776.23	2.94564			3776.23	1.02188	621.014	0.93194	3776.23	2.19697
		3774.3	2.48683	3774.3	1.97312	3774.3	2.9463			3774.3	1.02256	622.943	0.93379	3774.3	2.19861
		3772.37	2.48657	3772.37	1.97364	3772.37	2.94561			3772.37	1.02283	624.871	0.93481	3772.37	2.20088
		3770.44	2.48681	3770.44	1.9741	3770.44	2.94432			3770.44	1.02283	626.8	0.93527	3770.44	2.20232
		3768.51	2.48777	3768.51	1.9744	3768.51	2.94339			3768.51	1.02285	628.728	0.93634	3768.51	2.20187
		3766.58	2.48834	3766.58	1.97454	3766.58	2.94312			3766.58	1.02284	630.657	0.93839	3766.58	2.19996
		3764.66	2.48786	3764.66	1.97478	3764.66	2.94339			3764.66	1.02273	632.586	0.94049	3764.66	2.19803
		3762.73	2.48702	3762.73	1.97552	3762.73	2.94372			3762.73	1.02266	634.514	0.94178	3762.73	2.19701
		3760.8	2.48719	3760.8	1.97676	3760.8	2.94372			3760.8	1.02287	636.443	0.94209	3760.8	2.19677
		3758.87	2.48921	3758.87	1.97778	3758.87	2.94327			3758.87	1.02374	638.371	0.94176	3758.87	2.19659
		3756.94	2.49204	3756.94	1.97778	3756.94	2.9427			3756.94	1.02505	640.3	0.94127	3756.94	2.19611
		3755.01	2.4935	3755.01	1.97654	3755.01	2.94246			3755.01	1.02601	642.229	0.94095	3755.01	2.19551
		3753.08	2.49343	3753.08	1.97472	3753.08	2.94243			3753.08	1.02605	644.157	0.94086	3753.08	2.19524
		3751.16	2.4929	3751.16	1.97336	3751.16	2.94219			3751.16	1.02533	646.086	0.94088	3751.16	2.19562
		3749.23	2.4918	3749.23	1.97314	3749.23	2.9421			3749.23	1.02476	648.015	0.94083	3749.23	2.19625
		3747.3	2.49005	3747.3	1.974	3747.3	2.94309			3747.3	1.02506	649.943	0.9406	3747.3	2.1967
		3745.37	2.48904	3745.37	1.97526	3745.37	2.94534			3745.37	1.02587	651.872	0.94004	3745.37	2.19726
		3743.44	2.48952	3743.44	1.97612	3743.44	2.94783			3743.44	1.02614	653.8	0.93897	3743.44	2.19827
		3741.51	2.49106	3741.51	1.97614	3741.51	2.94903			3741.51	1.02583	655.729	0.93723	3741.51	2.1994
		3739.58	2.49245	3739.58	1.97568	3739.58	2.94816			3739.58	1.0255	657.658	0.93484	3739.58	2.20012
		3737.66	2.49238	3737.66	1.97548	3737.66	2.94579			3737.66	1.02498	659.586	0.93209	3737.66	2.20037
		3735.73	2.49091	3735.73	1.97584	3735.73	2.9433			3735.73	1.02425	661.515	0.92944	3735.73	2.20055
		3733.8	2.48974	3733.8	1.97646	3733.8	2.9421			3733.8	1.02399	663.443	0.92719	3733.8	2.20106
		3731.87	2.48921	3731.87	1.97714	3731.87	2.94306			3731.87	1.02422	665.372	0.92529	3731.87	2.20201
		3729.94	2.48854	3729.94	1.97802	3729.94	2.94588			3729.94	1.02429	667.301	0.92334	3729.94	2.20329
		3728.01	2.48767	3728.01	1.97906	3728.01	2.94915			3728.01	1.02393	669.229	0.92114	3728.01	2.20478
		3726.08	2.48705	3726.08	1.97974	3726.08	2.95107			3726.08	1.02344	671.158	0.91866	3726.08	2.2061
		3724.16	2.48671	3724.16	1.9794	3724.16	2.95062			3724.16	1.02331	673.087	0.91578	3724.16	2.20673
		3722.23	2.48606	3722.23	1.97814	3722.23	2.94825			3722.23	1.02357	675.015	0.91249	3722.23	2.20601
		3720.3	2.48513	3720.3	1.9767	3720.3	2.94558			3720.3	1.02371	676.944	0.90908	3720.3	2.20376
		3718.37	2.48477	3718.37	1.97544	3718.37	2.94414			3718.37	1.02372	678.872	0.90566	3718.37	2.20088
		3716.44	2.48462	3716.44	1.97422	3716.44	2.94438			3716.44	1.02375	680.801	0.90122	3716.44	2.19884
		3714.51	2.48376	3714.51	1.9731	3714.51	2.94543			3714.51	1.0237	682.73	0.89318	3714.51	2.19866
		3712.58	2.48306	3712.58	1.9727	3712.58	2.94642			3712.58	1.02351	684.658	0.87757	3712.58	2.20012
		3710.65	2.48414	3710.65	1.9736	3710.65	2.94771			3710.65	1.02344	686.587	0.84987	3710.65	2.2023
		3708.73	2.48544	3708.73	1.97544	3708.73	2.94999			3708.73	1.02351	688.515	0.80717	3708.73	2.20446
		3706.8	2.48501	3706.8	1.97724	3706.8	2.95275			3706.8	1.02336	690.444	0.75188	3706.8	2.20642
		3704.87	2.48376	3704.87	1.97814	3704.87	2.95482			3704.87	1.02317	692.373	0.69401	3704.87	2.20788
		3702.94	2.48316	3702.94	1.9779	3702.94	2.95569			3702.94	1.02309	694.301	0.64863	3702.94	2.20817
		3701.01	2.48285	3701.01	1.97682	3701.01	2.95572			3701.01	1.02288	696.23	0.62892	3701.01	2.207
		3699.08	2.48184	3699.08	1.97562	3699.08	2.95533			3699.08	1.02268	698.159	0.6403	3699.08	2.20527
		3697.15	2.48057	3697.15	1.97492	3697.15	2.9544			3697.15	1.02276	700.087	0.67914	3697.15	2.20426
		3695.23	2.47982	3695.23	1.9748	3695.23	2.95263			3695.23	1.02296	702.016	0.7353	3695.23	2.20435
		3693.3	2.4797	3693.3	1.97494	3693.3	2.9502			3693.3	1.02325	703.944	0.79638	3693.3	2.20487
		3691.37	2.4805	3691.37	1.97484	3691.37	2.94792			3691.37	1.02391	705.873	0.85191	3691.37	2.20491
		3689.44	2.48218	3689.44	1.9742	3689.44	2.94672			3689.44	1.02491	707.802	0.89565	3689.44	2.20428
		3687.51	2.48323	3687.51	1.97318	3687.51	2.94708			3687.51	1.02541	709.73	0.92593	3687.51	2.20307
		3685.58	2.48251	3685.58	1.97234	3685.58	2.94849			3685.58	1.02501	711.659	0.94446	3685.58	2.20142
		3683.65	2.4815	3683.65	1.97196	3683.65	2.95035			3683.65	1.02426	713.587	0.95456	3683.65	2.19976
		3681.73	2.48134	3681.73	1.97202	3681.73	2.95212			3681.73	1.02366	715.516	0.9594	3681.73	2.19863
		3679.8	2.48112	3679.8	1.97232	3679.8	2.95362			3679.8	1.02334	717.445	0.96122	3679.8	2.19857
		3677.87	2.48014	3677.87	1.97258	3677.87	2.9544			3677.87	1.02316	719.373	0.9613	3677.87	2.19978
		3675.94	2.48023	3675.94	1.9724	3675.94	2.95371			3675.94	1.0233	721.302	0.9603	3675.94	2.20192
		3674.01	2.48249	3674.01	1.97186	3674.01	2.95098			3674.01	1.02407	723.231	0.9585	3674.01	2.20412
		3672.08	2.48378	3672.08	1.9716	3672.08	2.94687			3672.08	1.02457	725.159	0.95608	3672.08	2.20579
		3670.15	2.48227	3670.15	1.9719	3670.15	2.94324			3670.15	1.02415	727.088	0.95324	3670.15	2.2068
		3668.23	2.47963	3668.23	1.97232	3668.23	2.94156			3668.23	1.0236	729.016	0.94992	3668.23	2.20705
		3666.3	2.47771	3666.3	1.97244	3666.3	2.94174			3666.3	1.02343	730.945	0.94532	3666.3	2.20644
		3664.37	2.47654	3664.37	1.97244	3664.37	2.94273			3664.37	1.02327	732.874	0.9386	3664.37	2.20514
		3662.44	2.47613	3662.44	1.97288	3662.44	2.9439			3662.44	1.02306	734.802	0.92972	3662.44	2.2037
		3660.51	2.47697	3660.51	1.97396	3660.51	2.94507			3660.51	1.02319	736.731	0.91914	3660.51	2.20284
		3658.58	2.47894	3658.58	1.97536	3658.58	2.94609			3658.58	1.02371	738.659	0.90677	3658.58	2.20259
		3656.65	2.48047	3656.65	1.97648	3656.65	2.94624			3656.65	1.02411	740.588	0.89252	3656.65	2.20241
		3654.72	2.47963	3654.72	1.9769	3654.72	2.94486			3654.72	1.02402	742.517	0.87756	3654.72	2.2016
		3652.8	2.47699	3652.8	1.97664	3652.8	2.94195			3652.8	1.02369	744.445	0.86407	3652.8	2.20012
		3650.87	2.47553	3650.87	1.97582	3650.87	2.93871			3650.87	1.02359	746.374	0.85414	3650.87	2.19836
		3648.94	2.47697	3648.94	1.97458	3648.94	2.93691			3648.94	1.02398	748.303	0.84844	3648.94	2.19679
		3647.01	2.47932	3647.01	1.97334	3647.01	2.93742			3647.01	1.02445	750.231	0.84577	3647.01	2.1958
		3645.08	2.48069	3645.08	1.97254	3645.08	2.93967			3645.08	1.02481	752.16	0.84434	3645.08	2.19562
		3643.15	2.48083	3643.15	1.97226	3643.15	2.94216			3643.15	1.02501	754.088	0.84345	3643.15	2.19611
		3641.22	2.48023	3641.22	1.97234	3641.22	2.94372			3641.22	1.02502	756.017	0.84424	3641.22	2.19688
		3639.3	2.4799	3639.3	1.97256	3639.3	2.94405			3639.3	1.025	757.946	0.84834	3639.3	2.19751
		3637.37	2.4804	3637.37	1.97262	3637.37	2.94336			3637.37	1.02512	759.874	0.85597	3637.37	2.19789
		3635.44	2.48146	3635.44	1.97224	3635.44	2.94186			3635.44	1.02542	761.803	0.8658	3635.44	2.19812
		3633.51	2.48244	3633.51	1.97162	3633.51	2.93967			3633.51	1.02568	763.731	0.87629	3633.51	2.1983
		3631.58	2.48297	3631.58	1.97132	3631.58	2.9373			3631.58	1.02567	765.66	0.88658	3631.58	2.19841
		3629.65	2.48275	3629.65	1.97172	3629.65	2.93586			3629.65	1.02532	767.589	0.89668	3629.65	2.19834
		3627.72	2.48143	3627.72	1.97246	3627.72	2.93625			3627.72	1.025	769.517	0.9068	3627.72	2.198
		3625.8	2.4797	3625.8	1.97292	3625.8	2.93775			3625.8	1.025	771.446	0.91664	3625.8	2.19742
		3623.87	2.4786	3623.87	1.97286	3623.87	2.93874			3623.87	1.02518	773.375	0.92563	3623.87	2.1967
		3621.94	2.47793	3621.94	1.97234	3621.94	2.93805			3621.94	1.02534	775.303	0.93341	3621.94	2.19616
		3620.01	2.47764	3620.01	1.97158	3620.01	2.93577			3620.01	1.02557	777.232	0.94	3620.01	2.19625
		3618.08	2.47822	3618.08	1.97092	3618.08	2.93325			3618.08	1.0259	779.16	0.94577	3618.08	2.19735
		3616.15	2.47927	3616.15	1.97056	3616.15	2.93229			3616.15	1.0262	781.089	0.9509	3616.15	2.1994
		3614.22	2.48014	3614.22	1.97038	3614.22	2.93346			3614.22	1.02662	783.018	0.95496	3614.22	2.20165
		3612.3	2.48062	3612.3	1.97	3612.3	2.93589			3612.3	1.02733	784.946	0.9573	3612.3	2.20313
		3610.37	2.48069	3610.37	1.96918	3610.37	2.93838			3610.37	1.02784	786.875	0.95817	3610.37	2.20327
		3608.44	2.48093	3608.44	1.96802	3608.44	2.94042			3608.44	1.02774	788.803	0.95881	3608.44	2.20226
		3606.51	2.48153	3606.51	1.96678	3606.51	2.94198			3606.51	1.02732	790.732	0.96018	3606.51	2.20097
		3604.58	2.48167	3604.58	1.96584	3604.58	2.94279			3604.58	1.02684	792.661	0.96231	3604.58	2.2001
		3602.65	2.48078	3602.65	1.96558	3602.65	2.9424			3602.65	1.02629	794.589	0.96448	3602.65	2.19967
		3600.72	2.47913	3600.72	1.96606	3600.72	2.9409			3600.72	1.02591	796.518	0.96573	3600.72	2.19933
		3598.8	2.4774	3598.8	1.9669	3598.8	2.93901			3598.8	1.02602	798.447	0.96554	3598.8	2.19884
		3596.87	2.47601	3596.87	1.96752	3596.87	2.937			3596.87	1.02638	800.375	0.96433	3596.87	2.19814
		3594.94	2.47481	3594.94	1.9677	3594.94	2.93508			3594.94	1.02649	802.304	0.96324	3594.94	2.19733
		3593.01	2.4739	3593.01	1.96762	3593.01	2.93355			3593.01	1.02631	804.232	0.96307	3593.01	2.19674
		3591.08	2.47344	3591.08	1.96738	3591.08	2.93262			3591.08	1.02613	806.161	0.96375	3591.08	2.1965
		3589.15	2.47291	3589.15	1.96694	3589.15	2.93229			3589.15	1.026	808.09	0.96463	3589.15	2.19636
		3587.22	2.47188	3587.22	1.96634	3587.22	2.93271			3587.22	1.02589	810.018	0.96504	3587.22	2.19614
		3585.29	2.47102	3585.29	1.96594	3585.29	2.93355			3585.29	1.02607	811.947	0.96473	3585.29	2.19591
		3583.37	2.47058	3583.37	1.9659	3583.37	2.93418			3583.37	1.02651	813.875	0.96398	3583.37	2.19582
		3581.44	2.46998	3581.44	1.96592	3581.44	2.9343			3581.44	1.02678	815.804	0.96314	3581.44	2.19589
		3579.51	2.46926	3579.51	1.96576	3579.51	2.93424			3579.51	1.0268	817.733	0.9625	3579.51	2.19607
		3577.58	2.46869	3577.58	1.96552	3577.58	2.93424			3577.58	1.02691	819.661	0.96242	3577.58	2.19627
		3575.65	2.4679	3575.65	1.96526	3575.65	2.93394			3575.65	1.02725	821.59	0.96299	3575.65	2.19611
		3573.72	2.46643	3573.72	1.96494	3573.72	2.93304			3573.72	1.02752	823.519	0.96366	3573.72	2.19544
		3571.79	2.46442	3571.79	1.9646	3571.79	2.93178			3571.79	1.02734	825.447	0.96371	3571.79	2.19461
		3569.87	2.46209	3569.87	1.96438	3569.87	2.93073			3569.87	1.02665	827.376	0.96314	3569.87	2.1944
		3567.94	2.45986	3567.94	1.96428	3567.94	2.93046			3567.94	1.02604	829.304	0.96245	3567.94	2.19544
		3566.01	2.45832	3566.01	1.96396	3566.01	2.93118			3566.01	1.02621	831.233	0.96185	3566.01	2.1976
		3564.08	2.45743	3564.08	1.963	3564.08	2.93262			3564.08	1.02692	833.162	0.96113	3564.08	2.20025
		3562.15	2.45654	3562.15	1.96146	3562.15	2.93421			3562.15	1.02758	835.09	0.95994	3562.15	2.20246
		3560.22	2.45522	3560.22	1.95974	3560.22	2.93556			3560.22	1.02807	837.019	0.9582	3560.22	2.20327
		3558.29	2.45366	3558.29	1.95818	3558.29	2.93637			3558.29	1.02849	838.947	0.95644	3558.29	2.20246
		3556.37	2.45254	3556.37	1.95712	3556.37	2.93664			3556.37	1.02885	840.876	0.95546	3556.37	2.20046
		3554.44	2.45158	3554.44	1.95682	3554.44	2.93637			3554.44	1.02895	842.805	0.95554	3554.44	2.19809
		3552.51	2.44997	3552.51	1.95728	3552.51	2.9358			3552.51	1.02894	844.733	0.95649	3552.51	2.19614
		3550.58	2.44783	3550.58	1.95816	3550.58	2.93496			3550.58	1.0293	846.662	0.95795	3550.58	2.19524
		3548.65	2.44558	3548.65	1.95906	3548.65	2.93364			3548.65	1.02984	848.591	0.95967	3548.65	2.19555
		3546.72	2.44248	3546.72	1.95956	3546.72	2.93184			3546.72	1.02982	850.519	0.96124	3546.72	2.19656
		3544.79	2.43802	3544.79	1.95948	3544.79	2.93004			3544.79	1.02916	852.448	0.9622	3544.79	2.19753
		3542.87	2.43338	3542.87	1.959	3542.87	2.92869			3542.87	1.02863	854.376	0.9626	3542.87	2.19805
		3540.94	2.42921	3540.94	1.9583	3540.94	2.92803			3540.94	1.02855	856.305	0.96298	3540.94	2.19798
		3539.01	2.42484	3539.01	1.95732	3539.01	2.92821			3539.01	1.02857	858.234	0.96372	3539.01	2.19733
		3537.08	2.42038	3537.08	1.95594	3537.08	2.92914			3537.08	1.02858	860.162	0.96457	3537.08	2.19634
		3535.15	2.41608	3535.15	1.9546	3535.15	2.9304			3535.15	1.02874	862.091	0.96509	3535.15	2.19535
		3533.22	2.41114	3533.22	1.95376	3533.22	2.93154			3533.22	1.02881	864.019	0.96522	3533.22	2.19465
		3531.29	2.4053	3531.29	1.9534	3531.29	2.93208			3531.29	1.02874	865.948	0.9651	3531.29	2.19431
		3529.37	2.3999	3529.37	1.95298	3529.37	2.93184			3529.37	1.02882	867.877	0.96479	3529.37	2.19452
		3527.44	2.39568	3527.44	1.95198	3527.44	2.93067			3527.44	1.02899	869.805	0.9645	3527.44	2.19539
		3525.51	2.39158	3525.51	1.95036	3525.51	2.92905			3525.51	1.02896	871.734	0.96439	3525.51	2.19683
		3523.58	2.38651	3523.58	1.9485	3523.58	2.9277			3523.58	1.02879	873.662	0.96429	3523.58	2.1985
		3521.65	2.38116	3521.65	1.94688	3521.65	2.92734			3521.65	1.0287	875.591	0.96386	3521.65	2.19996
		3519.72	2.37634	3519.72	1.94582	3519.72	2.92806			3519.72	1.02862	877.52	0.96308	3519.72	2.20106
		3517.79	2.37175	3517.79	1.94572	3517.79	2.92929			3517.79	1.02839	879.448	0.96231	3517.79	2.20187
		3515.86	2.36705	3515.86	1.94664	3515.86	2.93028			3515.86	1.02815	881.377	0.96186	3515.86	2.20255
		3513.94	2.36222	3513.94	1.94796	3513.94	2.93064			3513.94	1.02815	883.306	0.96165	3513.94	2.203
		3512.01	2.35682	3512.01	1.94882	3512.01	2.93046			3512.01	1.02823	885.234	0.96147	3512.01	2.20298
		3510.08	2.35061	3510.08	1.94868	3510.08	2.93025			3510.08	1.02818	887.163	0.96105	3510.08	2.20232
		3508.15	2.34418	3508.15	1.9476	3508.15	2.93016			3508.15	1.02819	889.091	0.96027	3508.15	2.20091
		3506.22	2.3375	3506.22	1.94598	3506.22	2.92974			3506.22	1.0282	891.02	0.95952	3506.22	2.19857
		3504.29	2.33023	3504.29	1.94434	3504.29	2.92854			3504.29	1.02785	892.949	0.95915	3504.29	2.19566
		3502.36	2.32354	3502.36	1.9431	3502.36	2.92713			3502.36	1.0274	894.877	0.95869	3502.36	2.19321
		3500.44	2.31847	3500.44	1.9424	3500.44	2.92653			3500.44	1.02742	896.806	0.95728	3500.44	2.192
		3498.51	2.31451	3498.51	1.94216	3498.51	2.92716			3498.51	1.02775	898.734	0.95463	3498.51	2.19191
		3496.58	2.31118	3496.58	1.94214	3496.58	2.92866			3496.58	1.02778	900.663	0.95115	3496.58	2.19242
		3494.65	2.30892	3494.65	1.94204	3494.65	2.93028			3494.65	1.02746	902.592	0.9476	3494.65	2.19308
		3492.72	2.30822	3492.72	1.94168	3492.72	2.93145			3492.72	1.02721	904.52	0.94492	3492.72	2.19362
		3490.79	2.30938	3490.79	1.94112	3490.79	2.93187			3490.79	1.02714	906.449	0.94413	3490.79	2.19384
		3488.86	2.31271	3488.86	1.94062	3488.86	2.93172			3488.86	1.02684	908.378	0.9457	3488.86	2.19368
		3486.94	2.31814	3486.94	1.94036	3486.94	2.93145			3486.94	1.02621	910.306	0.94883	3486.94	2.1933
		3485.01	2.32478	3485.01	1.9403	3485.01	2.93136			3485.01	1.02566	912.235	0.95217	3485.01	2.19281
		3483.08	2.33162	3483.08	1.94024	3483.08	2.93166			3483.08	1.02521	914.163	0.95505	3483.08	2.19209
		3481.15	2.33844	3481.15	1.9399	3481.15	2.93247			3481.15	1.02463	916.092	0.9575	3481.15	2.19112
		3479.22	2.34564	3479.22	1.93926	3479.22	2.93334			3479.22	1.02419	918.021	0.95964	3479.22	2.19035
		3477.29	2.3532	3477.29	1.93866	3477.29	2.93364			3477.29	1.02406	919.949	0.96127	3477.29	2.19042
		3475.36	2.36011	3475.36	1.93852	3475.36	2.93307			3475.36	1.02393	921.878	0.96204	3475.36	2.19152
		3473.44	2.36594	3473.44	1.93898	3473.44	2.93208			3473.44	1.02356	923.806	0.96199	3473.44	2.19301
		3471.51	2.3713	3471.51	1.93976	3471.51	2.93115			3471.51	1.02297	925.735	0.96172	3471.51	2.19393
		3469.58	2.37626	3469.58	1.94038	3469.58	2.93055			3469.58	1.0225	927.664	0.96181	3469.58	2.19389
		3467.65	2.38061	3467.65	1.94068	3467.65	2.93028			3467.65	1.02238	929.592	0.96232	3467.65	2.19312
		3465.72	2.38474	3465.72	1.94084	3465.72	2.93016			3465.72	1.02232	931.521	0.96267	3465.72	2.19213
		3463.79	2.38826	3463.79	1.94094	3463.79	2.9298			3463.79	1.02186	933.45	0.96237	3463.79	2.19116
		3461.86	2.39011	3461.86	1.94094	3461.86	2.9289			3461.86	1.02098	935.378	0.96151	3461.86	2.19042
		3459.93	2.39062	3459.93	1.94074	3459.93	2.92758			3459.93	1.02015	937.307	0.96039	3459.93	2.19006
		3458.01	2.39122	3458.01	1.94044	3458.01	2.92629			3458.01	1.01985	939.235	0.95937	3458.01	2.19011
		3456.08	2.39263	3456.08	1.9402	3456.08	2.92533			3456.08	1.01982	941.164	0.95889	3456.08	2.19038
		3454.15	2.39357	3454.15	1.9402	3454.15	2.92485			3454.15	1.01927	943.093	0.959	3454.15	2.1906
		3452.22	2.3929	3452.22	1.9405	3452.22	2.92479			3452.22	1.0182	945.021	0.9594	3452.22	2.19044
		3450.29	2.39191	3450.29	1.94096	3450.29	2.92476			3450.29	1.01732	946.95	0.95987	3450.29	2.18975
		3448.36	2.39186	3448.36	1.94122	3448.36	2.92437			3448.36	1.01683	948.878	0.96031	3448.36	2.18864
		3446.43	2.39244	3446.43	1.9409	3446.43	2.92344			3446.43	1.01626	950.807	0.96054	3446.43	2.18756
		3444.51	2.39294	3444.51	1.94	3444.51	2.9223			3444.51	1.0154	952.736	0.96045	3444.51	2.18678
		3442.58	2.39273	3442.58	1.93888	3442.58	2.92158			3442.58	1.01449	954.664	0.95997	3442.58	2.1863
		3440.65	2.39179	3440.65	1.93792	3440.65	2.92152			3440.65	1.01407	956.593	0.959	3440.65	2.18597
		3438.72	2.39122	3438.72	1.93706	3438.72	2.92197			3438.72	1.01417	958.522	0.95752	3438.72	2.18561
		3436.79	2.39117	3436.79	1.93594	3436.79	2.92269			3436.79	1.01426	960.45	0.95565	3436.79	2.1852
		3434.86	2.39026	3434.86	1.93448	3434.86	2.9235			3434.86	1.01386	962.379	0.95397	3434.86	2.18493
		3432.93	2.38766	3432.93	1.93276	3432.93	2.92431			3432.93	1.0127	964.307	0.95356	3432.93	2.18482
		3431.01	2.38421	3431.01	1.93078	3431.01	2.92488			3431.01	1.01109	966.236	0.95474	3431.01	2.18459
		3429.08	2.3808	3429.08	1.92848	3429.08	2.92503			3429.08	1.00976	968.165	0.95636	3429.08	2.18403
		3427.15	2.37749	3427.15	1.92604	3427.15	2.92485			3427.15	1.00872	970.093	0.95718	3427.15	2.18342
		3425.22	2.37432	3425.22	1.92374	3425.22	2.92467			3425.22	1.00762	972.022	0.95706	3425.22	2.18327
		3423.29	2.37161	3423.29	1.92156	3423.29	2.92497			3423.29	1.00677	973.95	0.95654	3423.29	2.1834
		3421.36	2.36902	3421.36	1.9193	3421.36	2.92575			3421.36	1.00642	975.879	0.95601	3421.36	2.18322
		3419.43	2.36597	3419.43	1.91666	3419.43	2.92671			3419.43	1.00597	977.808	0.95553	3419.43	2.18246
		3417.51	2.36239	3417.51	1.91344	3417.51	2.92758			3417.51	1.00514	979.736	0.95519	3417.51	2.18153
		3415.58	2.35915	3415.58	1.90962	3415.58	2.92818			3415.58	1.00439	981.665	0.95536	3415.58	2.18081
		3413.65	2.35706	3413.65	1.90556	3413.65	2.92818			3413.65	1.00386	983.594	0.95615	3413.65	2.18036
		3411.72	2.35555	3411.72	1.90172	3411.72	2.92734			3411.72	1.00316	985.522	0.95706	3411.72	2.18009
		3409.79	2.35315	3409.79	1.8984	3409.79	2.92557			3409.79	1.00195	987.451	0.95764	3409.79	2.17991
		3407.86	2.34938	3407.86	1.89552	3407.86	2.92329			3407.86	1.00024	989.379	0.95799	3407.86	2.17973
		3405.93	2.34487	3405.93	1.8928	3405.93	2.9214			3405.93	0.9987	991.308	0.95833	3405.93	2.17946
		3404.01	2.34022	3404.01	1.89004	3404.01	2.92083			3404.01	0.99777	993.237	0.95854	3404.01	2.1791
		3402.08	2.33561	3402.08	1.8872	3402.08	2.92188			3402.08	0.99654	995.165	0.95837	3402.08	2.17865
		3400.15	2.3315	3400.15	1.88452	3400.15	2.92392			3400.15	0.99429	997.094	0.95759	3400.15	2.1778
		3398.22	2.32903	3398.22	1.88234	3398.22	2.92581			3398.22	0.9921	999.022	0.95613	3398.22	2.1764
		3396.29	2.3261	3396.29	1.88082	3396.29	2.92635			3396.29	0.99002	1000.95	0.9545	3396.29	2.17485
		3394.36	2.32267	3394.36	1.87992	3394.36	2.92521			3394.36	0.98833	1002.88	0.95378	3394.36	2.17339
		3392.43	2.31785	3392.43	1.87946	3392.43	2.92314			3392.43	0.98609	1004.81	0.95446	3392.43	2.17179
		3390.5	2.31216	3390.5	1.87918	3390.5	2.92131			3390.5	0.98288	1006.74	0.95569	3390.5	2.16968
		3388.58	2.30712	3388.58	1.8789	3388.58	2.92047			3388.58	0.97941	1008.67	0.95634	3388.58	2.16686
		3386.65	2.30263	3386.65	1.8786	3386.65	2.92068			3386.65	0.97619	1010.59	0.95605	3386.65	2.16356
		3384.72	2.2979	3384.72	1.87852	3384.72	2.92143			3384.72	0.97282	1012.52	0.95498	3384.72	2.16011
		3382.79	2.29318	3382.79	1.87886	3382.79	2.92209			3382.79	0.96888	1014.45	0.95342	3382.79	2.15694
		3380.86	2.28857	3380.86	1.87966	3380.86	2.92221			3380.86	0.96413	1016.38	0.95161	3380.86	2.15413
		3378.93	2.28442	3378.93	1.88066	3378.93	2.92164			3378.93	0.95834	1018.31	0.94951	3378.93	2.15132
		3377	2.28067	3377	1.8814	3377	2.92038			3377	0.95119	1020.24	0.9466	3377	2.14772
		3375.08	2.27626	3375.08	1.88162	3375.08	2.9184			3375.08	0.94196	1022.17	0.94238	3375.08	2.14247
		3373.15	2.27107	3373.15	1.88142	3373.15	2.91582			3373.15	0.93029	1024.09	0.93712	3373.15	2.13512
		3371.22	2.26618	3371.22	1.881	3371.22	2.91315			3371.22	0.91643	1026.02	0.93243	3371.22	2.12585
		3369.29	2.26169	3369.29	1.88048	3369.29	2.91093			3369.29	0.90027	1027.95	0.93063	3369.29	2.11502
		3367.36	2.25682	3367.36	1.87976	3367.36	2.90913			3367.36	0.88188	1029.88	0.93318	3367.36	2.10305
		3365.43	2.25142	3365.43	1.87866	3365.43	2.90748			3365.43	0.86255	1031.81	0.93932	3365.43	2.09063
		3363.5	2.24614	3363.5	1.87728	3363.5	2.90613			3363.5	0.84392	1033.74	0.9464	3363.5	2.07889
		3361.58	2.24131	3361.58	1.87594	3361.58	2.90541			3361.58	0.82676	1035.67	0.95185	3361.58	2.06888
		3359.65	2.23658	3359.65	1.87478	3359.65	2.90532			3359.65	0.8116	1037.59	0.95489	3359.65	2.06111
		3357.72	2.23217	3357.72	1.87366	3357.72	2.90535			3357.72	0.79967	1039.52	0.95622	3357.72	2.05583
		3355.79	2.22874	3355.79	1.87256	3355.79	2.9049			3355.79	0.79221	1041.45	0.9568	3355.79	2.05299
		3353.86	2.22622	3353.86	1.8717	3353.86	2.90388			3353.86	0.78926	1043.38	0.957	3353.86	2.05229
		3351.93	2.22384	3351.93	1.87134	3351.93	2.90304			3351.93	0.78933	1045.31	0.95672	3351.93	2.05299
		3350	2.22115	3350	1.87174	3350	2.90316			3350	0.79025	1047.24	0.95617	3350	2.05421
		3348.08	2.21899	3348.08	1.873	3348.08	2.90427			3348.08	0.79034	1049.17	0.95594	3348.08	2.05511
		3346.15	2.21851	3346.15	1.87484	3346.15	2.90547			3346.15	0.78889	1051.1	0.95632	3346.15	2.05506
		3344.22	2.21916	3344.22	1.8766	3344.22	2.90583			3344.22	0.78585	1053.02	0.95681	3344.22	2.05385
		3342.29	2.22007	3342.29	1.8777	3342.29	2.9052			3342.29	0.78153	1054.95	0.9567	3342.29	2.05175
		3340.36	2.22132	3340.36	1.87772	3340.36	2.90424			3340.36	0.77693	1056.88	0.95596	3340.36	2.04955
		3338.43	2.22302	3338.43	1.87676	3338.43	2.90403			3338.43	0.77362	1058.81	0.95469	3338.43	2.04842
		3336.5	2.22456	3336.5	1.8755	3336.5	2.90505			3336.5	0.77286	1060.74	0.95273	3336.5	2.04948
		3334.57	2.22535	3334.57	1.87476	3334.57	2.90718			3334.57	0.77513	1062.67	0.95024	3334.57	2.05326
		3332.65	2.2255	3332.65	1.87486	3332.65	2.90997			3332.65	0.78043	1064.6	0.9478	3332.65	2.05907
		3330.72	2.22581	3330.72	1.87554	3330.72	2.91249			3330.72	0.78834	1066.52	0.94607	3330.72	2.06541
		3328.79	2.22751	3328.79	1.87628	3328.79	2.91402			3328.79	0.79806	1068.45	0.94541	3328.79	2.0711
		3326.86	2.22991	3326.86	1.8768	3326.86	2.9145			3326.86	0.80849	1070.38	0.94587	3326.86	2.07614
		3324.93	2.23109	3324.93	1.87716	3324.93	2.91438			3324.93	0.81867	1072.31	0.94726	3324.93	2.08127
		3323	2.23118	3323	1.87746	3323	2.91399			3323	0.82844	1074.24	0.94922	3323	2.0869
		3321.07	2.23162	3321.07	1.87766	3321.07	2.91351			3321.07	0.83819	1076.17	0.95125	3321.07	2.09273
		3319.15	2.23284	3319.15	1.87758	3319.15	2.91318			3319.15	0.84794	1078.1	0.95301	3319.15	2.09835
		3317.22	2.23457	3317.22	1.87722	3317.22	2.91321			3317.22	0.85729	1080.02	0.95449	3317.22	2.10377
		3315.29	2.23603	3315.29	1.87684	3315.29	2.91375			3315.29	0.86579	1081.95	0.95573	3315.29	2.10915
		3313.36	2.23658	3313.36	1.87682	3313.36	2.9148			3313.36	0.87333	1083.88	0.95665	3313.36	2.11451
		3311.43	2.2367	3311.43	1.8774	3311.43	2.91621			3311.43	0.88041	1085.81	0.95723	3311.43	2.11966
		3309.5	2.23735	3309.5	1.87854	3309.5	2.91753			3309.5	0.88729	1087.74	0.95748	3309.5	2.12405
		3307.57	2.23855	3307.57	1.87972	3307.57	2.91807			3307.57	0.89352	1089.67	0.95744	3307.57	2.1272
		3305.65	2.23927	3305.65	1.88048	3305.65	2.91759			3305.65	0.89859	1091.6	0.95717	3305.65	2.12918
		3303.72	2.23896	3303.72	1.8808	3303.72	2.91666			3303.72	0.90278	1093.52	0.9569	3303.72	2.13048
		3301.79	2.23814	3301.79	1.88098	3301.79	2.91612			3301.79	0.90688	1095.45	0.95695	3301.79	2.1317
		3299.86	2.23774	3299.86	1.88124	3299.86	2.91636			3299.86	0.91108	1097.38	0.9572	3299.86	2.13318
		3297.93	2.23757	3297.93	1.88164	3297.93	2.91714			3297.93	0.91503	1099.31	0.95752	3297.93	2.13485
		3296	2.23754	3296	1.88238	3296	2.91804			3296	0.91883	1101.24	0.95805	3296	2.1362
		3294.07	2.23786	3294.07	1.88356	3294.07	2.91894			3294.07	0.92264	1103.17	0.9586	3294.07	2.13689
		3292.15	2.23786	3292.15	1.88496	3292.15	2.91963			3292.15	0.9259	1105.1	0.95874	3292.15	2.13721
		3290.22	2.23687	3290.22	1.88606	3290.22	2.91978			3290.22	0.92832	1107.02	0.95853	3290.22	2.13791
		3288.29	2.23579	3288.29	1.88644	3288.29	2.91933			3288.29	0.93057	1108.95	0.95831	3288.29	2.13939
		3286.36	2.2357	3286.36	1.88592	3286.36	2.91873			3286.36	0.93319	1110.88	0.95808	3286.36	2.14142
		3284.43	2.23548	3284.43	1.88484	3284.43	2.91867			3284.43	0.9356	1112.81	0.95778	3284.43	2.14353
		3282.5	2.23394	3282.5	1.8836	3282.5	2.91945			3282.5	0.93725	1114.74	0.95769	3282.5	2.14558
		3280.57	2.23241	3280.57	1.88252	3280.57	2.92089			3280.57	0.93858	1116.67	0.95798	3280.57	2.14751
		3278.65	2.2315	3278.65	1.88192	3278.65	2.92221			3278.65	0.93999	1118.6	0.95828	3278.65	2.14895
		3276.72	2.2302	3276.72	1.8821	3276.72	2.92269			3276.72	0.94128	1120.53	0.95822	3276.72	2.14954
		3274.79	2.22883	3274.79	1.88294	3274.79	2.92209			3274.79	0.94243	1122.45	0.95813	3274.79	2.14947
		3272.86	2.22806	3272.86	1.88384	3272.86	2.9208			3272.86	0.94351	1124.38	0.95857	3272.86	2.14934
		3270.93	2.22746	3270.93	1.88414	3270.93	2.91954			3270.93	0.9444	1126.31	0.95938	3270.93	2.14938
		3269	2.22689	3269	1.8837	3269	2.919			3269	0.94517	1128.24	0.96007	3269	2.14961
		3267.07	2.22636	3267.07	1.8827	3267.07	2.91933			3267.07	0.94595	1130.17	0.96055	3267.07	2.14988
		3265.14	2.22554	3265.14	1.8814	3265.14	2.92029			3265.14	0.94658	1132.1	0.96082	3265.14	2.15001
		3263.22	2.2243	3263.22	1.88012	3263.22	2.92119			3263.22	0.94706	1134.03	0.96077	3263.22	2.14992
		3261.29	2.22326	3261.29	1.8791	3261.29	2.92128			3261.29	0.94761	1135.95	0.96044	3261.29	2.14974
		3259.36	2.22307	3259.36	1.87842	3259.36	2.92017			3259.36	0.94829	1137.88	0.95991	3259.36	2.14965
		3257.43	2.22365	3257.43	1.87782	3257.43	2.91804			3257.43	0.94889	1139.81	0.95926	3257.43	2.1494
		3255.5	2.22432	3255.5	1.87704	3255.5	2.91558			3255.5	0.94918	1141.74	0.95868	3255.5	2.14862
		3253.57	2.22468	3253.57	1.87606	3253.57	2.91381			3253.57	0.94904	1143.67	0.95819	3253.57	2.14747
		3251.64	2.22514	3251.64	1.8752	3251.64	2.91333			3251.64	0.94876	1145.6	0.95743	3251.64	2.14673
		3249.72	2.226	3249.72	1.8747	3249.72	2.91408			3249.72	0.94873	1147.53	0.95601	3249.72	2.14702
		3247.79	2.22665	3247.79	1.8744	3247.79	2.91555			3247.79	0.94898	1149.45	0.95396	3247.79	2.14837
		3245.86	2.22679	3245.86	1.87376	3245.86	2.91696			3245.86	0.94926	1151.38	0.95176	3245.86	2.15024
		3243.93	2.22756	3243.93	1.8723	3243.93	2.91741			3243.93	0.94939	1153.31	0.95021	3243.93	2.15186
		3242	2.22972	3242	1.8702	3242	2.91666			3242	0.94951	1155.24	0.95002	3242	2.15264
		3240.07	2.23226	3240.07	1.86804	3240.07	2.91522			3240.07	0.94967	1157.17	0.95116	3240.07	2.15249
		3238.14	2.23402	3238.14	1.86626	3238.14	2.91393			3238.14	0.94975	1159.1	0.95301	3238.14	2.1517
		3236.22	2.23541	3236.22	1.86502	3236.22	2.91336			3236.22	0.94985	1161.03	0.95483	3236.22	2.15078
		3234.29	2.23692	3234.29	1.86446	3234.29	2.91357			3234.29	0.95019	1162.95	0.95608	3234.29	2.15017
		3232.36	2.23817	3232.36	1.8647	3232.36	2.91417			3232.36	0.95057	1164.88	0.95667	3232.36	2.14983
		3230.43	2.23913	3230.43	1.86554	3230.43	2.91471			3230.43	0.95063	1166.81	0.95677	3230.43	2.14936
		3228.5	2.23997	3228.5	1.86646	3228.5	2.91513			3228.5	0.95031	1168.74	0.95646	3228.5	2.14864
		3226.57	2.24028	3226.57	1.86678	3226.57	2.91552			3226.57	0.94968	1170.67	0.95594	3226.57	2.14794
		3224.64	2.24011	3224.64	1.86624	3224.64	2.91606			3224.64	0.9489	1172.6	0.95542	3224.64	2.14747
		3222.72	2.24086	3222.72	1.86522	3222.72	2.91666			3222.72	0.94842	1174.53	0.95458	3222.72	2.14731
		3220.79	2.24311	3220.79	1.86446	3220.79	2.91711			3220.79	0.94843	1176.45	0.95301	3220.79	2.14758
		3218.86	2.24546	3218.86	1.86436	3218.86	2.91738			3218.86	0.94859	1178.38	0.95111	3218.86	2.1481
		3216.93	2.24642	3216.93	1.86482	3216.93	2.91747			3216.93	0.94842	1180.31	0.95001	3216.93	2.14837
		3215	2.24633	3215	1.86548	3215	2.91738			3215	0.94777	1182.24	0.95041	3215	2.14801
		3213.07	2.2465	3213.07	1.86582	3213.07	2.91699			3213.07	0.94685	1184.17	0.95188	3213.07	2.14718
		3211.14	2.24717	3211.14	1.86534	3211.14	2.9163			3211.14	0.94613	1186.1	0.95335	3211.14	2.14623
		3209.21	2.24726	3209.21	1.86414	3209.21	2.91561			3209.21	0.94581	1188.03	0.95421	3209.21	2.14526
		3207.29	2.24614	3207.29	1.86294	3207.29	2.91537			3207.29	0.94537	1189.96	0.9546	3207.29	2.14436
		3205.36	2.2447	3205.36	1.8624	3205.36	2.91582			3205.36	0.94434	1191.88	0.95497	3205.36	2.14371
		3203.43	2.24405	3203.43	1.86262	3203.43	2.91666			3203.43	0.94296	1193.81	0.95554	3203.43	2.14346
		3201.5	2.24393	3201.5	1.8631	3201.5	2.91744			3201.5	0.94175	1195.74	0.95614	3201.5	2.14362
		3199.57	2.2434	3199.57	1.86336	3199.57	2.91783			3199.57	0.94077	1197.67	0.95649	3199.57	2.14387
		3197.64	2.24184	3197.64	1.86322	3197.64	2.91777			3197.64	0.93976	1199.6	0.95671	3197.64	2.14362
		3195.71	2.23966	3195.71	1.8628	3195.71	2.91756			3195.71	0.93863	1201.53	0.95713	3195.71	2.14277
		3193.79	2.238	3193.79	1.86234	3193.79	2.91735			3193.79	0.93755	1203.46	0.95777	3193.79	2.14169
		3191.86	2.23728	3191.86	1.8619	3191.86	2.91738			3191.86	0.93646	1205.38	0.95856	3191.86	2.14085
		3189.93	2.23675	3189.93	1.86162	3189.93	2.91777			3189.93	0.93526	1207.31	0.95929	3189.93	2.14043
		3188	2.23598	3188	1.86162	3188	2.91834			3188	0.93424	1209.24	0.95985	3188	2.14018
		3186.07	2.23464	3186.07	1.86194	3186.07	2.91882			3186.07	0.93335	1211.17	0.96027	3186.07	2.13995
		3184.14	2.23274	3184.14	1.86228	3184.14	2.91906			3184.14	0.93214	1213.1	0.96062	3184.14	2.13964
		3182.21	2.23116	3182.21	1.86222	3182.21	2.91939			3182.21	0.93081	1215.03	0.96086	3182.21	2.13912
		3180.29	2.2308	3180.29	1.86162	3180.29	2.91999			3180.29	0.9298	1216.96	0.9609	3180.29	2.13802
		3178.36	2.2308	3178.36	1.86068	3178.36	2.92059			3178.36	0.92894	1218.88	0.96075	3178.36	2.13606
		3176.43	2.22974	3176.43	1.85986	3176.43	2.92056			3176.43	0.92787	1220.81	0.96062	3176.43	2.13374
		3174.5	2.22775	3174.5	1.85944	3174.5	2.91975			3174.5	0.9265	1222.74	0.96074	3174.5	2.13208
		3172.57	2.22588	3172.57	1.85958	3172.57	2.91858			3172.57	0.92497	1224.67	0.96114	3172.57	2.13163
		3170.64	2.2247	3170.64	1.85996	3170.64	2.91768			3170.64	0.92356	1226.6	0.9617	3170.64	2.13208
		3168.71	2.22372	3168.71	1.85998	3168.71	2.91747			3168.71	0.92231	1228.53	0.96225	3168.71	2.1326
		3166.79	2.22214	3166.79	1.85938	3166.79	2.91783			3166.79	0.92101	1230.46	0.96271	3166.79	2.13257
		3164.86	2.2201	3164.86	1.8586	3164.86	2.91831			3164.86	0.91953	1232.38	0.96304	3164.86	2.13194
		3162.93	2.21825	3162.93	1.8582	3162.93	2.91852			3162.93	0.91804	1234.31	0.96325	3162.93	2.13102
		3161	2.21707	3161	1.85832	3161	2.91843			3161	0.91674	1236.24	0.96336	3161	2.13003
		3159.07	2.21611	3159.07	1.85866	3159.07	2.91825			3159.07	0.91536	1238.17	0.96342	3159.07	2.12902
		3157.14	2.21458	3157.14	1.85898	3157.14	2.91816			3157.14	0.9137	1240.1	0.96348	3157.14	2.12767
		3155.21	2.21246	3155.21	1.85922	3155.21	2.91792			3155.21	0.91203	1242.03	0.96358	3155.21	2.12571
		3153.29	2.21057	3153.29	1.85952	3153.29	2.91729			3153.29	0.91064	1243.96	0.96373	3153.29	2.12362
		3151.36	2.20934	3151.36	1.85994	3151.36	2.91645			3151.36	0.90946	1245.89	0.96397	3151.36	2.12211
		3149.43	2.20838	3149.43	1.86036	3149.43	2.916			3149.43	0.90806	1247.81	0.96425	3149.43	2.12146
		3147.5	2.20697	3147.5	1.86068	3147.5	2.91645			3147.5	0.90628	1249.74	0.96448	3147.5	2.12135
		3145.57	2.20524	3145.57	1.86082	3145.57	2.9175			3145.57	0.90454	1251.67	0.96467	3145.57	2.12146
		3143.64	2.20361	3143.64	1.86082	3143.64	2.9184			3143.64	0.90303	1253.6	0.96486	3143.64	2.12153
		3141.71	2.20195	3141.71	1.86066	3141.71	2.91867			3141.71	0.90169	1255.53	0.96506	3141.71	2.12135
		3139.78	2.19948	3139.78	1.86034	3139.78	2.91822			3139.78	0.90047	1257.46	0.96516	3139.78	2.12076
		3137.86	2.19434	3137.86	1.85996	3137.86	2.91741			3137.86	0.89914	1259.39	0.96505	3137.86	2.11984
		3135.93	2.18602	3135.93	1.85958	3135.93	2.91654			3135.93	0.89763	1261.31	0.9647	3135.93	2.11885
		3134	2.17776	3134	1.85916	3134	2.91588			3134	0.89621	1263.24	0.96414	3134	2.11817
		3132.07	2.17438	3132.07	1.85868	3132.07	2.91555			3132.07	0.89479	1265.17	0.96347	3132.07	2.11784
		3130.14	2.17764	3130.14	1.85836	3130.14	2.91567			3130.14	0.89305	1267.1	0.96281	3130.14	2.11757
		3128.21	2.18525	3128.21	1.85846	3128.21	2.91609			3128.21	0.89129	1269.03	0.96227	3128.21	2.11707
		3126.28	2.19326	3126.28	1.85906	3126.28	2.91663			3126.28	0.88973	1270.96	0.96183	3126.28	2.11626
		3124.36	2.19948	3124.36	1.8599	3124.36	2.9172			3124.36	0.88806	1272.89	0.96145	3124.36	2.11511
		3122.43	2.2045	3122.43	1.86052	3122.43	2.91759			3122.43	0.88615	1274.81	0.96108	3122.43	2.11347
		3120.5	2.20937	3120.5	1.86028	3120.5	2.91759			3120.5	0.88418	1276.74	0.9607	3120.5	2.11129
		3118.57	2.21352	3118.57	1.85866	3118.57	2.91723			3118.57	0.88204	1278.67	0.96026	3118.57	2.10886
[truncated: 1,410 more rows]

## Sheet: Supplementary Fig. 6
	δ(ppm)	Intensity		δ(ppm)	Intensity		δ(ppm)	Intensity
[truncated: 52,430 more rows]

## Sheet: Supplementary Fig. 7
	δ(ppm)	Intensity			δ(ppm)	Intensity
[truncated: 52,430 more rows]

[truncated: 16 more sheets: Supplementary Fig. 8, Supplementary Fig. 9, Supplementary Fig. 13, Supplementary Fig. 15, Supplementary Fig. 16, Supplementary Fig. 17, Supplementary Fig. 18, Supplementary Fig. 19, Supplementary Fig. 20, Supplementary Fig. 21, Supplementary Fig. 22, Supplementary Fig. 23, Supplementary Fig. 24, Supplementary Fig. 25, Supplementary Fig. 26, Supplementary Fig. 27]
